# Supplementary material for: PKGPT: Expert-Orchestrated Recursive LLM Agent for Automated NONMEM PopPK Modeling with Human Benchmarking
Source: Pharmaceutics. 2026 Apr 18;18(4):501. doi: 10.3390/pharmaceutics18040501 (PMC13118610; doi:10.3390/pharmaceutics18040501)
Supplement: Supplementary file 1 [file pharmaceutics-18-00501-s001.zip]

Archive with 460 entries (450 files):
- File S1. PKGPT Iteration Log Files (Wafarin, Theophyline, and Tobramycin)/
- File S1. PKGPT Iteration Log Files (Wafarin, Theophyline, and Tobramycin)/output_theo1_iter1.lst
- File S1. PKGPT Iteration Log Files (Wafarin, Theophyline, and Tobramycin)/output_theo2_iter1.lst
- File S1. PKGPT Iteration Log Files (Wafarin, Theophyline, and Tobramycin)/output_theo3_iter1.txt
- File S1. PKGPT Iteration Log Files (Wafarin, Theophyline, and Tobramycin)/output_tobra1_iter3.lst
- File S1. PKGPT Iteration Log Files (Wafarin, Theophyline, and Tobramycin)/output_tobra2_iter6.lst
- File S1. PKGPT Iteration Log Files (Wafarin, Theophyline, and Tobramycin)/output_tobra3_iter14.lst
- File S1. PKGPT Iteration Log Files (Wafarin, Theophyline, and Tobramycin)/output_wafarin1_iter9.lst
- File S1. PKGPT Iteration Log Files (Wafarin, Theophyline, and Tobramycin)/output_wafarin2_iter1.lst
- File S1. PKGPT Iteration Log Files (Wafarin, Theophyline, and Tobramycin)/output_wafarin3_iter1.lst
- File S1. PKGPT Iteration Log Files (Wafarin, Theophyline, and Tobramycin)/theo1/
- File S1. PKGPT Iteration Log Files (Wafarin, Theophyline, and Tobramycin)/theo1/output_theo1_final.txt
- File S1. PKGPT Iteration Log Files (Wafarin, Theophyline, and Tobramycin)/theo1/output_theo1_iter0.txt
- File S1. PKGPT Iteration Log Files (Wafarin, Theophyline, and Tobramycin)/theo1/output_theo1_iter1.cpu
- File S1. PKGPT Iteration Log Files (Wafarin, Theophyline, and Tobramycin)/theo1/output_theo1_iter1.ext
- File S1. PKGPT Iteration Log Files (Wafarin, Theophyline, and Tobramycin)/theo1/output_theo1_iter1.grd
- File S1. PKGPT Iteration Log Files (Wafarin, Theophyline, and Tobramycin)/theo1/output_theo1_iter1.phi
- File S1. PKGPT Iteration Log Files (Wafarin, Theophyline, and Tobramycin)/theo1/output_theo1_iter1.shk
- File S1. PKGPT Iteration Log Files (Wafarin, Theophyline, and Tobramycin)/theo1/output_theo1_iter1.shm
- File S1. PKGPT Iteration Log Files (Wafarin, Theophyline, and Tobramycin)/theo1/output_theo1_iter1.txt
- File S1. PKGPT Iteration Log Files (Wafarin, Theophyline, and Tobramycin)/theo1/output_theo1_iter1.xml
- File S1. PKGPT Iteration Log Files (Wafarin, Theophyline, and Tobramycin)/theo1/output_theo1_iter2.cpu
- File S1. PKGPT Iteration Log Files (Wafarin, Theophyline, and Tobramycin)/theo1/output_theo1_iter2.lst
- File S1. PKGPT Iteration Log Files (Wafarin, Theophyline, and Tobramycin)/theo1/output_theo1_iter2.txt
- File S1. PKGPT Iteration Log Files (Wafarin, Theophyline, and Tobramycin)/theo1/output_theo1_iter2.xml
- File S1. PKGPT Iteration Log Files (Wafarin, Theophyline, and Tobramycin)/theo1/output_theo1_iter3.lst
- File S1. PKGPT Iteration Log Files (Wafarin, Theophyline, and Tobramycin)/theo1/output_theo1_iter3.txt
- File S1. PKGPT Iteration Log Files (Wafarin, Theophyline, and Tobramycin)/theo1/output_theo1_iter4.cpu
- File S1. PKGPT Iteration Log Files (Wafarin, Theophyline, and Tobramycin)/theo1/output_theo1_iter4.ext
- File S1. PKGPT Iteration Log Files (Wafarin, Theophyline, and Tobramycin)/theo1/output_theo1_iter4.grd
- File S1. PKGPT Iteration Log Files (Wafarin, Theophyline, and Tobramycin)/theo1/output_theo1_iter4.lst
- File S1. PKGPT Iteration Log Files (Wafarin, Theophyline, and Tobramycin)/theo1/output_theo1_iter4.phi
- File S1. PKGPT Iteration Log Files (Wafarin, Theophyline, and Tobramycin)/theo1/output_theo1_iter4.shm
- File S1. PKGPT Iteration Log Files (Wafarin, Theophyline, and Tobramycin)/theo1/output_theo1_iter4.txt
- File S1. PKGPT Iteration Log Files (Wafarin, Theophyline, and Tobramycin)/theo1/output_theo1_iter4.xml
- File S1. PKGPT Iteration Log Files (Wafarin, Theophyline, and Tobramycin)/theo1/output_theo1_iter5.lst
- File S1. PKGPT Iteration Log Files (Wafarin, Theophyline, and Tobramycin)/theo1/output_theo1_iter5.txt
- File S1. PKGPT Iteration Log Files (Wafarin, Theophyline, and Tobramycin)/theo1/output_theo1_iter6.lst
- File S1. PKGPT Iteration Log Files (Wafarin, Theophyline, and Tobramycin)/theo1/output_theo1_iter6.txt
- File S1. PKGPT Iteration Log Files (Wafarin, Theophyline, and Tobramycin)/theo1/output_theo1_iter7.lst
- File S1. PKGPT Iteration Log Files (Wafarin, Theophyline, and Tobramycin)/theo1/output_theo1_iter7.txt
- File S1. PKGPT Iteration Log Files (Wafarin, Theophyline, and Tobramycin)/theo1/output_theo1_iter8.lst
- File S1. PKGPT Iteration Log Files (Wafarin, Theophyline, and Tobramycin)/theo1/output_theo1_iter8.txt
- File S1. PKGPT Iteration Log Files (Wafarin, Theophyline, and Tobramycin)/theo1/output_theo1_iter9.lst
- File S1. PKGPT Iteration Log Files (Wafarin, Theophyline, and Tobramycin)/theo1/output_theo1_iter9.txt
- File S1. PKGPT Iteration Log Files (Wafarin, Theophyline, and Tobramycin)/theo2/
- File S1. PKGPT Iteration Log Files (Wafarin, Theophyline, and Tobramycin)/theo2/compile.lnk
- File S1. PKGPT Iteration Log Files (Wafarin, Theophyline, and Tobramycin)/theo2/FCON
- File S1. PKGPT Iteration Log Files (Wafarin, Theophyline, and Tobramycin)/theo2/FDATA
- File S1. PKGPT Iteration Log Files (Wafarin, Theophyline, and Tobramycin)/theo2/FDATA.csv
- File S1. PKGPT Iteration Log Files (Wafarin, Theophyline, and Tobramycin)/theo2/FMSG
- File S1. PKGPT Iteration Log Files (Wafarin, Theophyline, and Tobramycin)/theo2/FREPORT
- File S1. PKGPT Iteration Log Files (Wafarin, Theophyline, and Tobramycin)/theo2/FSIZES
- File S1. PKGPT Iteration Log Files (Wafarin, Theophyline, and Tobramycin)/theo2/FSTREAM
- File S1. PKGPT Iteration Log Files (Wafarin, Theophyline, and Tobramycin)/theo2/FSUBS
- File S1. PKGPT Iteration Log Files (Wafarin, Theophyline, and Tobramycin)/theo2/fsubs.f90
- File S1. PKGPT Iteration Log Files (Wafarin, Theophyline, and Tobramycin)/theo2/FSUBS.o
- File S1. PKGPT Iteration Log Files (Wafarin, Theophyline, and Tobramycin)/theo2/GFCOMPILE.BAT
- File S1. PKGPT Iteration Log Files (Wafarin, Theophyline, and Tobramycin)/theo2/INTER
- File S1. PKGPT Iteration Log Files (Wafarin, Theophyline, and Tobramycin)/theo2/LINK.LNK
- File S1. PKGPT Iteration Log Files (Wafarin, Theophyline, and Tobramycin)/theo2/linkc.lnk
- File S1. PKGPT Iteration Log Files (Wafarin, Theophyline, and Tobramycin)/theo2/nmpathlist.txt
- File S1. PKGPT Iteration Log Files (Wafarin, Theophyline, and Tobramycin)/theo2/nmprd4p.mod
- File S1. PKGPT Iteration Log Files (Wafarin, Theophyline, and Tobramycin)/theo2/nonmem.exe
- File S1. PKGPT Iteration Log Files (Wafarin, Theophyline, and Tobramycin)/theo2/output_theo2_final.txt
- File S1. PKGPT Iteration Log Files (Wafarin, Theophyline, and Tobramycin)/theo2/output_theo2_iter0.txt
- File S1. PKGPT Iteration Log Files (Wafarin, Theophyline, and Tobramycin)/theo2/output_theo2_iter1.cpu
- File S1. PKGPT Iteration Log Files (Wafarin, Theophyline, and Tobramycin)/theo2/output_theo2_iter1.ext
- File S1. PKGPT Iteration Log Files (Wafarin, Theophyline, and Tobramycin)/theo2/output_theo2_iter1.grd
- File S1. PKGPT Iteration Log Files (Wafarin, Theophyline, and Tobramycin)/theo2/output_theo2_iter1.lst
- File S1. PKGPT Iteration Log Files (Wafarin, Theophyline, and Tobramycin)/theo2/output_theo2_iter1.phi
- File S1. PKGPT Iteration Log Files (Wafarin, Theophyline, and Tobramycin)/theo2/output_theo2_iter1.shk
- File S1. PKGPT Iteration Log Files (Wafarin, Theophyline, and Tobramycin)/theo2/output_theo2_iter1.shm
- File S1. PKGPT Iteration Log Files (Wafarin, Theophyline, and Tobramycin)/theo2/output_theo2_iter1.txt
- File S1. PKGPT Iteration Log Files (Wafarin, Theophyline, and Tobramycin)/theo2/output_theo2_iter1.xml
- File S1. PKGPT Iteration Log Files (Wafarin, Theophyline, and Tobramycin)/theo2/output_theo2_iter2.lst
- File S1. PKGPT Iteration Log Files (Wafarin, Theophyline, and Tobramycin)/theo2/output_theo2_iter2.txt
- File S1. PKGPT Iteration Log Files (Wafarin, Theophyline, and Tobramycin)/theo2/output_theo2_iter3.cpu
- File S1. PKGPT Iteration Log Files (Wafarin, Theophyline, and Tobramycin)/theo2/output_theo2_iter3.lst
- File S1. PKGPT Iteration Log Files (Wafarin, Theophyline, and Tobramycin)/theo2/output_theo2_iter3.txt
- File S1. PKGPT Iteration Log Files (Wafarin, Theophyline, and Tobramycin)/theo2/output_theo2_iter3.xml
- File S1. PKGPT Iteration Log Files (Wafarin, Theophyline, and Tobramycin)/theo2/output_theo2_iter4.lst
- File S1. PKGPT Iteration Log Files (Wafarin, Theophyline, and Tobramycin)/theo2/output_theo2_iter4.txt
- File S1. PKGPT Iteration Log Files (Wafarin, Theophyline, and Tobramycin)/theo2/output_theo2_iter5.cpu
- File S1. PKGPT Iteration Log Files (Wafarin, Theophyline, and Tobramycin)/theo2/output_theo2_iter5.lst
- File S1. PKGPT Iteration Log Files (Wafarin, Theophyline, and Tobramycin)/theo2/output_theo2_iter5.txt
- File S1. PKGPT Iteration Log Files (Wafarin, Theophyline, and Tobramycin)/theo2/output_theo2_iter5.xml
- File S1. PKGPT Iteration Log Files (Wafarin, Theophyline, and Tobramycin)/theo2/output_theo2_iter6.cpu
- File S1. PKGPT Iteration Log Files (Wafarin, Theophyline, and Tobramycin)/theo2/output_theo2_iter6.ext
- File S1. PKGPT Iteration Log Files (Wafarin, Theophyline, and Tobramycin)/theo2/output_theo2_iter6.grd
- File S1. PKGPT Iteration Log Files (Wafarin, Theophyline, and Tobramycin)/theo2/output_theo2_iter6.lst
- File S1. PKGPT Iteration Log Files (Wafarin, Theophyline, and Tobramycin)/theo2/output_theo2_iter6.phi
- File S1. PKGPT Iteration Log Files (Wafarin, Theophyline, and Tobramycin)/theo2/output_theo2_iter6.shm
- File S1. PKGPT Iteration Log Files (Wafarin, Theophyline, and Tobramycin)/theo2/output_theo2_iter6.txt
- File S1. PKGPT Iteration Log Files (Wafarin, Theophyline, and Tobramycin)/theo2/output_theo2_iter6.xml
- File S1. PKGPT Iteration Log Files (Wafarin, Theophyline, and Tobramycin)/theo2/patab001
- File S1. PKGPT Iteration Log Files (Wafarin, Theophyline, and Tobramycin)/theo2/PRSIZES.f90
- File S1. PKGPT Iteration Log Files (Wafarin, Theophyline, and Tobramycin)/theo2/sdtab001
- File S1. PKGPT Iteration Log Files (Wafarin, Theophyline, and Tobramycin)/theo3/
- File S1. PKGPT Iteration Log Files (Wafarin, Theophyline, and Tobramycin)/theo3/compile.lnk
- File S1. PKGPT Iteration Log Files (Wafarin, Theophyline, and Tobramycin)/theo3/FDATA
- File S1. PKGPT Iteration Log Files (Wafarin, Theophyline, and Tobramycin)/theo3/FDATA.csv
- File S1. PKGPT Iteration Log Files (Wafarin, Theophyline, and Tobramycin)/theo3/FMSG
- File S1. PKGPT Iteration Log Files (Wafarin, Theophyline, and Tobramycin)/theo3/INTER
- File S1. PKGPT Iteration Log Files (Wafarin, Theophyline, and Tobramycin)/theo3/linkc.lnk
- File S1. PKGPT Iteration Log Files (Wafarin, Theophyline, and Tobramycin)/theo3/nmpathlist.txt
- File S1. PKGPT Iteration Log Files (Wafarin, Theophyline, and Tobramycin)/theo3/nmprd4p.mod
- File S1. PKGPT Iteration Log Files (Wafarin, Theophyline, and Tobramycin)/theo3/output_theo3_final.txt
- File S1. PKGPT Iteration Log Files (Wafarin, Theophyline, and Tobramycin)/theo3/output_theo3_iter0.txt
- File S1. PKGPT Iteration Log Files (Wafarin, Theophyline, and Tobramycin)/theo3/output_theo3_iter1.cpu
- File S1. PKGPT Iteration Log Files (Wafarin, Theophyline, and Tobramycin)/theo3/output_theo3_iter1.ext
- File S1. PKGPT Iteration Log Files (Wafarin, Theophyline, and Tobramycin)/theo3/output_theo3_iter1.grd
- File S1. PKGPT Iteration Log Files (Wafarin, Theophyline, and Tobramycin)/theo3/output_theo3_iter1.lst
- File S1. PKGPT Iteration Log Files (Wafarin, Theophyline, and Tobramycin)/theo3/output_theo3_iter1.phi
- File S1. PKGPT Iteration Log Files (Wafarin, Theophyline, and Tobramycin)/theo3/output_theo3_iter1.rmt
- File S1. PKGPT Iteration Log Files (Wafarin, Theophyline, and Tobramycin)/theo3/output_theo3_iter1.shk
- File S1. PKGPT Iteration Log Files (Wafarin, Theophyline, and Tobramycin)/theo3/output_theo3_iter1.shm
- File S1. PKGPT Iteration Log Files (Wafarin, Theophyline, and Tobramycin)/theo3/output_theo3_iter1.txt
- File S1. PKGPT Iteration Log Files (Wafarin, Theophyline, and Tobramycin)/theo3/output_theo3_iter1.xml
- File S1. PKGPT Iteration Log Files (Wafarin, Theophyline, and Tobramycin)/theo3/output_theo3_iter2.lst
- File S1. PKGPT Iteration Log Files (Wafarin, Theophyline, and Tobramycin)/theo3/output_theo3_iter2.txt
- File S1. PKGPT Iteration Log Files (Wafarin, Theophyline, and Tobramycin)/theo3/output_theo3_iter3.cpu
- File S1. PKGPT Iteration Log Files (Wafarin, Theophyline, and Tobramycin)/theo3/output_theo3_iter3.lst
- File S1. PKGPT Iteration Log Files (Wafarin, Theophyline, and Tobramycin)/theo3/output_theo3_iter3.txt
- File S1. PKGPT Iteration Log Files (Wafarin, Theophyline, and Tobramycin)/theo3/output_theo3_iter3.xml
- File S1. PKGPT Iteration Log Files (Wafarin, Theophyline, and Tobramycin)/theo3/output_theo3_iter4.lst
- File S1. PKGPT Iteration Log Files (Wafarin, Theophyline, and Tobramycin)/theo3/output_theo3_iter4.txt
- File S1. PKGPT Iteration Log Files (Wafarin, Theophyline, and Tobramycin)/theo3/output_theo3_iter5.lst
- File S1. PKGPT Iteration Log Files (Wafarin, Theophyline, and Tobramycin)/theo3/output_theo3_iter5.txt
- File S1. PKGPT Iteration Log Files (Wafarin, Theophyline, and Tobramycin)/theo3/output_theo3_iter6.lst
- File S1. PKGPT Iteration Log Files (Wafarin, Theophyline, and Tobramycin)/theo3/output_theo3_iter6.txt
- File S1. PKGPT Iteration Log Files (Wafarin, Theophyline, and Tobramycin)/theo3/patab001
- File S1. PKGPT Iteration Log Files (Wafarin, Theophyline, and Tobramycin)/theo3/sdtab001
- File S1. PKGPT Iteration Log Files (Wafarin, Theophyline, and Tobramycin)/tobra1/
- File S1. PKGPT Iteration Log Files (Wafarin, Theophyline, and Tobramycin)/tobra1/compile.lnk
- File S1. PKGPT Iteration Log Files (Wafarin, Theophyline, and Tobramycin)/tobra1/FDATA
- File S1. PKGPT Iteration Log Files (Wafarin, Theophyline, and Tobramycin)/tobra1/FDATA.csv
- File S1. PKGPT Iteration Log Files (Wafarin, Theophyline, and Tobramycin)/tobra1/FMSG
- File S1. PKGPT Iteration Log Files (Wafarin, Theophyline, and Tobramycin)/tobra1/INTER
- File S1. PKGPT Iteration Log Files (Wafarin, Theophyline, and Tobramycin)/tobra1/linkc.lnk
- File S1. PKGPT Iteration Log Files (Wafarin, Theophyline, and Tobramycin)/tobra1/nmpathlist.txt
- File S1. PKGPT Iteration Log Files (Wafarin, Theophyline, and Tobramycin)/tobra1/nmprd4p.mod
- File S1. PKGPT Iteration Log Files (Wafarin, Theophyline, and Tobramycin)/tobra1/output_tobra1_final.txt
- File S1. PKGPT Iteration Log Files (Wafarin, Theophyline, and Tobramycin)/tobra1/output_tobra1_iter0.txt
- File S1. PKGPT Iteration Log Files (Wafarin, Theophyline, and Tobramycin)/tobra1/output_tobra1_iter1.cpu
- File S1. PKGPT Iteration Log Files (Wafarin, Theophyline, and Tobramycin)/tobra1/output_tobra1_iter1.ext
- File S1. PKGPT Iteration Log Files (Wafarin, Theophyline, and Tobramycin)/tobra1/output_tobra1_iter1.grd
- File S1. PKGPT Iteration Log Files (Wafarin, Theophyline, and Tobramycin)/tobra1/output_tobra1_iter1.lst
- File S1. PKGPT Iteration Log Files (Wafarin, Theophyline, and Tobramycin)/tobra1/output_tobra1_iter1.phi
- File S1. PKGPT Iteration Log Files (Wafarin, Theophyline, and Tobramycin)/tobra1/output_tobra1_iter1.shk
- File S1. PKGPT Iteration Log Files (Wafarin, Theophyline, and Tobramycin)/tobra1/output_tobra1_iter1.shm
- File S1. PKGPT Iteration Log Files (Wafarin, Theophyline, and Tobramycin)/tobra1/output_tobra1_iter1.txt
- File S1. PKGPT Iteration Log Files (Wafarin, Theophyline, and Tobramycin)/tobra1/output_tobra1_iter1.xml
- File S1. PKGPT Iteration Log Files (Wafarin, Theophyline, and Tobramycin)/tobra1/output_tobra1_iter2.lst
- File S1. PKGPT Iteration Log Files (Wafarin, Theophyline, and Tobramycin)/tobra1/output_tobra1_iter2.txt
- File S1. PKGPT Iteration Log Files (Wafarin, Theophyline, and Tobramycin)/tobra1/output_tobra1_iter3.cpu
- File S1. PKGPT Iteration Log Files (Wafarin, Theophyline, and Tobramycin)/tobra1/output_tobra1_iter3.ext
- File S1. PKGPT Iteration Log Files (Wafarin, Theophyline, and Tobramycin)/tobra1/output_tobra1_iter3.grd
- File S1. PKGPT Iteration Log Files (Wafarin, Theophyline, and Tobramycin)/tobra1/output_tobra1_iter3.lst
- File S1. PKGPT Iteration Log Files (Wafarin, Theophyline, and Tobramycin)/tobra1/output_tobra1_iter3.phi
- File S1. PKGPT Iteration Log Files (Wafarin, Theophyline, and Tobramycin)/tobra1/output_tobra1_iter3.shk
- File S1. PKGPT Iteration Log Files (Wafarin, Theophyline, and Tobramycin)/tobra1/output_tobra1_iter3.shm
- File S1. PKGPT Iteration Log Files (Wafarin, Theophyline, and Tobramycin)/tobra1/output_tobra1_iter3.txt
- File S1. PKGPT Iteration Log Files (Wafarin, Theophyline, and Tobramycin)/tobra1/output_tobra1_iter3.xml
- File S1. PKGPT Iteration Log Files (Wafarin, Theophyline, and Tobramycin)/tobra1/output_tobra1_iter4.lst
- File S1. PKGPT Iteration Log Files (Wafarin, Theophyline, and Tobramycin)/tobra1/output_tobra1_iter4.txt
- File S1. PKGPT Iteration Log Files (Wafarin, Theophyline, and Tobramycin)/tobra1/output_tobra1_iter5.lst
- File S1. PKGPT Iteration Log Files (Wafarin, Theophyline, and Tobramycin)/tobra1/output_tobra1_iter5.txt
- File S1. PKGPT Iteration Log Files (Wafarin, Theophyline, and Tobramycin)/tobra1/output_tobra1_iter6.lst
- File S1. PKGPT Iteration Log Files (Wafarin, Theophyline, and Tobramycin)/tobra1/output_tobra1_iter6.txt
- File S1. PKGPT Iteration Log Files (Wafarin, Theophyline, and Tobramycin)/tobra1/output_tobra1_iter7.lst
- File S1. PKGPT Iteration Log Files (Wafarin, Theophyline, and Tobramycin)/tobra1/output_tobra1_iter7.txt
- File S1. PKGPT Iteration Log Files (Wafarin, Theophyline, and Tobramycin)/tobra1/output_tobra1_iter8.lst
- File S1. PKGPT Iteration Log Files (Wafarin, Theophyline, and Tobramycin)/tobra1/output_tobra1_iter8.txt
- File S1. PKGPT Iteration Log Files (Wafarin, Theophyline, and Tobramycin)/tobra1/patab001
- File S1. PKGPT Iteration Log Files (Wafarin, Theophyline, and Tobramycin)/tobra1/sdtab001
- File S1. PKGPT Iteration Log Files (Wafarin, Theophyline, and Tobramycin)/tobra2/
- File S1. PKGPT Iteration Log Files (Wafarin, Theophyline, and Tobramycin)/tobra2/compile.lnk
- File S1. PKGPT Iteration Log Files (Wafarin, Theophyline, and Tobramycin)/tobra2/FDATA
- File S1. PKGPT Iteration Log Files (Wafarin, Theophyline, and Tobramycin)/tobra2/FDATA.csv
- File S1. PKGPT Iteration Log Files (Wafarin, Theophyline, and Tobramycin)/tobra2/FMSG
- File S1. PKGPT Iteration Log Files (Wafarin, Theophyline, and Tobramycin)/tobra2/INTER
- File S1. PKGPT Iteration Log Files (Wafarin, Theophyline, and Tobramycin)/tobra2/linkc.lnk
- File S1. PKGPT Iteration Log Files (Wafarin, Theophyline, and Tobramycin)/tobra2/nmpathlist.txt
- File S1. PKGPT Iteration Log Files (Wafarin, Theophyline, and Tobramycin)/tobra2/nmprd4p.mod
- File S1. PKGPT Iteration Log Files (Wafarin, Theophyline, and Tobramycin)/tobra2/output_tobra2_final.txt
- File S1. PKGPT Iteration Log Files (Wafarin, Theophyline, and Tobramycin)/tobra2/output_tobra2_iter0.txt
- File S1. PKGPT Iteration Log Files (Wafarin, Theophyline, and Tobramycin)/tobra2/output_tobra2_iter1.lst
- File S1. PKGPT Iteration Log Files (Wafarin, Theophyline, and Tobramycin)/tobra2/output_tobra2_iter1.txt
- File S1. PKGPT Iteration Log Files (Wafarin, Theophyline, and Tobramycin)/tobra2/output_tobra2_iter10.lst
- File S1. PKGPT Iteration Log Files (Wafarin, Theophyline, and Tobramycin)/tobra2/output_tobra2_iter10.txt
- File S1. PKGPT Iteration Log Files (Wafarin, Theophyline, and Tobramycin)/tobra2/output_tobra2_iter11.lst
- File S1. PKGPT Iteration Log Files (Wafarin, Theophyline, and Tobramycin)/tobra2/output_tobra2_iter11.txt
- File S1. PKGPT Iteration Log Files (Wafarin, Theophyline, and Tobramycin)/tobra2/output_tobra2_iter2.lst
- File S1. PKGPT Iteration Log Files (Wafarin, Theophyline, and Tobramycin)/tobra2/output_tobra2_iter2.txt
- File S1. PKGPT Iteration Log Files (Wafarin, Theophyline, and Tobramycin)/tobra2/output_tobra2_iter3.cpu
- File S1. PKGPT Iteration Log Files (Wafarin, Theophyline, and Tobramycin)/tobra2/output_tobra2_iter3.ext
- File S1. PKGPT Iteration Log Files (Wafarin, Theophyline, and Tobramycin)/tobra2/output_tobra2_iter3.grd
- File S1. PKGPT Iteration Log Files (Wafarin, Theophyline, and Tobramycin)/tobra2/output_tobra2_iter3.lst
- File S1. PKGPT Iteration Log Files (Wafarin, Theophyline, and Tobramycin)/tobra2/output_tobra2_iter3.phi
- File S1. PKGPT Iteration Log Files (Wafarin, Theophyline, and Tobramycin)/tobra2/output_tobra2_iter3.shk
- File S1. PKGPT Iteration Log Files (Wafarin, Theophyline, and Tobramycin)/tobra2/output_tobra2_iter3.shm
- File S1. PKGPT Iteration Log Files (Wafarin, Theophyline, and Tobramycin)/tobra2/output_tobra2_iter3.txt
- File S1. PKGPT Iteration Log Files (Wafarin, Theophyline, and Tobramycin)/tobra2/output_tobra2_iter3.xml
- File S1. PKGPT Iteration Log Files (Wafarin, Theophyline, and Tobramycin)/tobra2/output_tobra2_iter4.lst
- File S1. PKGPT Iteration Log Files (Wafarin, Theophyline, and Tobramycin)/tobra2/output_tobra2_iter4.txt
- File S1. PKGPT Iteration Log Files (Wafarin, Theophyline, and Tobramycin)/tobra2/output_tobra2_iter5.lst
- File S1. PKGPT Iteration Log Files (Wafarin, Theophyline, and Tobramycin)/tobra2/output_tobra2_iter5.txt
- File S1. PKGPT Iteration Log Files (Wafarin, Theophyline, and Tobramycin)/tobra2/output_tobra2_iter6.cpu
- File S1. PKGPT Iteration Log Files (Wafarin, Theophyline, and Tobramycin)/tobra2/output_tobra2_iter6.ext
- File S1. PKGPT Iteration Log Files (Wafarin, Theophyline, and Tobramycin)/tobra2/output_tobra2_iter6.grd
- File S1. PKGPT Iteration Log Files (Wafarin, Theophyline, and Tobramycin)/tobra2/output_tobra2_iter6.lst
- File S1. PKGPT Iteration Log Files (Wafarin, Theophyline, and Tobramycin)/tobra2/output_tobra2_iter6.phi
- File S1. PKGPT Iteration Log Files (Wafarin, Theophyline, and Tobramycin)/tobra2/output_tobra2_iter6.shm
- File S1. PKGPT Iteration Log Files (Wafarin, Theophyline, and Tobramycin)/tobra2/output_tobra2_iter6.txt
- File S1. PKGPT Iteration Log Files (Wafarin, Theophyline, and Tobramycin)/tobra2/output_tobra2_iter6.xml
- File S1. PKGPT Iteration Log Files (Wafarin, Theophyline, and Tobramycin)/tobra2/output_tobra2_iter7.lst
- File S1. PKGPT Iteration Log Files (Wafarin, Theophyline, and Tobramycin)/tobra2/output_tobra2_iter7.txt
- File S1. PKGPT Iteration Log Files (Wafarin, Theophyline, and Tobramycin)/tobra2/output_tobra2_iter8.lst
- File S1. PKGPT Iteration Log Files (Wafarin, Theophyline, and Tobramycin)/tobra2/output_tobra2_iter8.txt
- File S1. PKGPT Iteration Log Files (Wafarin, Theophyline, and Tobramycin)/tobra2/output_tobra2_iter9.lst
- File S1. PKGPT Iteration Log Files (Wafarin, Theophyline, and Tobramycin)/tobra2/output_tobra2_iter9.txt
- File S1. PKGPT Iteration Log Files (Wafarin, Theophyline, and Tobramycin)/tobra2/sdtab001
- File S1. PKGPT Iteration Log Files (Wafarin, Theophyline, and Tobramycin)/tobra3/
- File S1. PKGPT Iteration Log Files (Wafarin, Theophyline, and Tobramycin)/tobra3/compile.lnk
- File S1. PKGPT Iteration Log Files (Wafarin, Theophyline, and Tobramycin)/tobra3/FCON
- File S1. PKGPT Iteration Log Files (Wafarin, Theophyline, and Tobramycin)/tobra3/FDATA
- File S1. PKGPT Iteration Log Files (Wafarin, Theophyline, and Tobramycin)/tobra3/FDATA.csv
- File S1. PKGPT Iteration Log Files (Wafarin, Theophyline, and Tobramycin)/tobra3/FMSG
- File S1. PKGPT Iteration Log Files (Wafarin, Theophyline, and Tobramycin)/tobra3/FREPORT
- File S1. PKGPT Iteration Log Files (Wafarin, Theophyline, and Tobramycin)/tobra3/FSIZES
- File S1. PKGPT Iteration Log Files (Wafarin, Theophyline, and Tobramycin)/tobra3/FSTREAM
- File S1. PKGPT Iteration Log Files (Wafarin, Theophyline, and Tobramycin)/tobra3/FSUBS
- File S1. PKGPT Iteration Log Files (Wafarin, Theophyline, and Tobramycin)/tobra3/fsubs.f90
- File S1. PKGPT Iteration Log Files (Wafarin, Theophyline, and Tobramycin)/tobra3/FSUBS.o
- File S1. PKGPT Iteration Log Files (Wafarin, Theophyline, and Tobramycin)/tobra3/GFCOMPILE.BAT
- File S1. PKGPT Iteration Log Files (Wafarin, Theophyline, and Tobramycin)/tobra3/INTER
- File S1. PKGPT Iteration Log Files (Wafarin, Theophyline, and Tobramycin)/tobra3/LINK.LNK
- File S1. PKGPT Iteration Log Files (Wafarin, Theophyline, and Tobramycin)/tobra3/linkc.lnk
- File S1. PKGPT Iteration Log Files (Wafarin, Theophyline, and Tobramycin)/tobra3/nmpathlist.txt
- File S1. PKGPT Iteration Log Files (Wafarin, Theophyline, and Tobramycin)/tobra3/nmprd4p.mod
- File S1. PKGPT Iteration Log Files (Wafarin, Theophyline, and Tobramycin)/tobra3/nonmem.exe
- File S1. PKGPT Iteration Log Files (Wafarin, Theophyline, and Tobramycin)/tobra3/output_tobra3_final.txt
- File S1. PKGPT Iteration Log Files (Wafarin, Theophyline, and Tobramycin)/tobra3/output_tobra3_iter0.txt
- File S1. PKGPT Iteration Log Files (Wafarin, Theophyline, and Tobramycin)/tobra3/output_tobra3_iter1.lst
- File S1. PKGPT Iteration Log Files (Wafarin, Theophyline, and Tobramycin)/tobra3/output_tobra3_iter1.txt
- File S1. PKGPT Iteration Log Files (Wafarin, Theophyline, and Tobramycin)/tobra3/output_tobra3_iter10.cpu
- File S1. PKGPT Iteration Log Files (Wafarin, Theophyline, and Tobramycin)/tobra3/output_tobra3_iter10.ext
- File S1. PKGPT Iteration Log Files (Wafarin, Theophyline, and Tobramycin)/tobra3/output_tobra3_iter10.grd
- File S1. PKGPT Iteration Log Files (Wafarin, Theophyline, and Tobramycin)/tobra3/output_tobra3_iter10.lst
- File S1. PKGPT Iteration Log Files (Wafarin, Theophyline, and Tobramycin)/tobra3/output_tobra3_iter10.phi
- File S1. PKGPT Iteration Log Files (Wafarin, Theophyline, and Tobramycin)/tobra3/output_tobra3_iter10.shk
- File S1. PKGPT Iteration Log Files (Wafarin, Theophyline, and Tobramycin)/tobra3/output_tobra3_iter10.shm
- File S1. PKGPT Iteration Log Files (Wafarin, Theophyline, and Tobramycin)/tobra3/output_tobra3_iter10.txt
- File S1. PKGPT Iteration Log Files (Wafarin, Theophyline, and Tobramycin)/tobra3/output_tobra3_iter10.xml
- File S1. PKGPT Iteration Log Files (Wafarin, Theophyline, and Tobramycin)/tobra3/output_tobra3_iter11.lst
- File S1. PKGPT Iteration Log Files (Wafarin, Theophyline, and Tobramycin)/tobra3/output_tobra3_iter11.txt
- File S1. PKGPT Iteration Log Files (Wafarin, Theophyline, and Tobramycin)/tobra3/output_tobra3_iter12.lst
- File S1. PKGPT Iteration Log Files (Wafarin, Theophyline, and Tobramycin)/tobra3/output_tobra3_iter12.txt
- File S1. PKGPT Iteration Log Files (Wafarin, Theophyline, and Tobramycin)/tobra3/output_tobra3_iter13.clt
- File S1. PKGPT Iteration Log Files (Wafarin, Theophyline, and Tobramycin)/tobra3/output_tobra3_iter13.coi
- File S1. PKGPT Iteration Log Files (Wafarin, Theophyline, and Tobramycin)/tobra3/output_tobra3_iter13.cor
- File S1. PKGPT Iteration Log Files (Wafarin, Theophyline, and Tobramycin)/tobra3/output_tobra3_iter13.cov
- File S1. PKGPT Iteration Log Files (Wafarin, Theophyline, and Tobramycin)/tobra3/output_tobra3_iter13.cpu
- File S1. PKGPT Iteration Log Files (Wafarin, Theophyline, and Tobramycin)/tobra3/output_tobra3_iter13.ext
- File S1. PKGPT Iteration Log Files (Wafarin, Theophyline, and Tobramycin)/tobra3/output_tobra3_iter13.grd
- File S1. PKGPT Iteration Log Files (Wafarin, Theophyline, and Tobramycin)/tobra3/output_tobra3_iter13.lst
- File S1. PKGPT Iteration Log Files (Wafarin, Theophyline, and Tobramycin)/tobra3/output_tobra3_iter13.phi
- File S1. PKGPT Iteration Log Files (Wafarin, Theophyline, and Tobramycin)/tobra3/output_tobra3_iter13.shm
- File S1. PKGPT Iteration Log Files (Wafarin, Theophyline, and Tobramycin)/tobra3/output_tobra3_iter13.txt
- File S1. PKGPT Iteration Log Files (Wafarin, Theophyline, and Tobramycin)/tobra3/output_tobra3_iter13.xml
- File S1. PKGPT Iteration Log Files (Wafarin, Theophyline, and Tobramycin)/tobra3/output_tobra3_iter14.clt
- File S1. PKGPT Iteration Log Files (Wafarin, Theophyline, and Tobramycin)/tobra3/output_tobra3_iter14.coi
- File S1. PKGPT Iteration Log Files (Wafarin, Theophyline, and Tobramycin)/tobra3/output_tobra3_iter14.cor
- File S1. PKGPT Iteration Log Files (Wafarin, Theophyline, and Tobramycin)/tobra3/output_tobra3_iter14.cov
- File S1. PKGPT Iteration Log Files (Wafarin, Theophyline, and Tobramycin)/tobra3/output_tobra3_iter14.cpu
- File S1. PKGPT Iteration Log Files (Wafarin, Theophyline, and Tobramycin)/tobra3/output_tobra3_iter14.ext
- File S1. PKGPT Iteration Log Files (Wafarin, Theophyline, and Tobramycin)/tobra3/output_tobra3_iter14.grd
- File S1. PKGPT Iteration Log Files (Wafarin, Theophyline, and Tobramycin)/tobra3/output_tobra3_iter14.lst
- File S1. PKGPT Iteration Log Files (Wafarin, Theophyline, and Tobramycin)/tobra3/output_tobra3_iter14.phi
- File S1. PKGPT Iteration Log Files (Wafarin, Theophyline, and Tobramycin)/tobra3/output_tobra3_iter14.shk
- File S1. PKGPT Iteration Log Files (Wafarin, Theophyline, and Tobramycin)/tobra3/output_tobra3_iter14.shm
- File S1. PKGPT Iteration Log Files (Wafarin, Theophyline, and Tobramycin)/tobra3/output_tobra3_iter14.txt
- File S1. PKGPT Iteration Log Files (Wafarin, Theophyline, and Tobramycin)/tobra3/output_tobra3_iter14.xml
- File S1. PKGPT Iteration Log Files (Wafarin, Theophyline, and Tobramycin)/tobra3/output_tobra3_iter2.lst
- File S1. PKGPT Iteration Log Files (Wafarin, Theophyline, and Tobramycin)/tobra3/output_tobra3_iter2.txt
- File S1. PKGPT Iteration Log Files (Wafarin, Theophyline, and Tobramycin)/tobra3/output_tobra3_iter3.clt
- File S1. PKGPT Iteration Log Files (Wafarin, Theophyline, and Tobramycin)/tobra3/output_tobra3_iter3.coi
- File S1. PKGPT Iteration Log Files (Wafarin, Theophyline, and Tobramycin)/tobra3/output_tobra3_iter3.cor
- File S1. PKGPT Iteration Log Files (Wafarin, Theophyline, and Tobramycin)/tobra3/output_tobra3_iter3.cov
- File S1. PKGPT Iteration Log Files (Wafarin, Theophyline, and Tobramycin)/tobra3/output_tobra3_iter3.cpu
- File S1. PKGPT Iteration Log Files (Wafarin, Theophyline, and Tobramycin)/tobra3/output_tobra3_iter3.ext
- File S1. PKGPT Iteration Log Files (Wafarin, Theophyline, and Tobramycin)/tobra3/output_tobra3_iter3.grd
- File S1. PKGPT Iteration Log Files (Wafarin, Theophyline, and Tobramycin)/tobra3/output_tobra3_iter3.lst
- File S1. PKGPT Iteration Log Files (Wafarin, Theophyline, and Tobramycin)/tobra3/output_tobra3_iter3.phi
- File S1. PKGPT Iteration Log Files (Wafarin, Theophyline, and Tobramycin)/tobra3/output_tobra3_iter3.shk
- File S1. PKGPT Iteration Log Files (Wafarin, Theophyline, and Tobramycin)/tobra3/output_tobra3_iter3.shm
- File S1. PKGPT Iteration Log Files (Wafarin, Theophyline, and Tobramycin)/tobra3/output_tobra3_iter3.txt
- File S1. PKGPT Iteration Log Files (Wafarin, Theophyline, and Tobramycin)/tobra3/output_tobra3_iter3.xml
- File S1. PKGPT Iteration Log Files (Wafarin, Theophyline, and Tobramycin)/tobra3/output_tobra3_iter4.lst
[truncated: 160 more entries]
