# Supplementary material for: PKGPT: Expert-Orchestrated Recursive LLM Agent for Automated NONMEM PopPK Modeling with Human Benchmarking
Source: Pharmaceutics. 2026 Apr 18;18(4):501. doi: 10.3390/pharmaceutics18040501 (PMC13118610; doi:10.3390/pharmaceutics18040501)
Supplement: Supplementary file 1 [file pharmaceutics-18-00501-s001.zip › File S1. PKGPT Iteration Log Files (Wafarin, Theophyline, and Tobramycin)/output_theo3_iter1.txt]

$PROBLEM    Theophylline Population PK Model (N=12)
$DATA C:/Users/JIYEON/Desktop/test/dataset/theo.csv IGNORE=@
$INPUT      ID TIME AMT DV WT SEX

$SUBROUTINE ADVAN2 TRANS2

$PK
;--- Structural Parameters ---
TVCL  = THETA(1)
TVV   = THETA(2)
TVKA  = THETA(3)

;--- Inter-individual Variability (Exponential Model) ---
CL    = TVCL * EXP(ETA(1))
V     = TVV  * EXP(ETA(2))
KA    = TVKA * EXP(ETA(3))

;--- Required for ADVAN2 TRANS2 ---
K     = CL/V
S2    = V

$ERROR
IPRED = F
;--- Combined Error Model ---
; W = sqrt(Add^2 + (Prop*IPRED)^2)
W     = SQRT(THETA(4)**2 + (THETA(5)*IPRED)**2)
Y     = IPRED + W*EPS(1)

$THETA
(0.01, 3.0, 10.0)  ; 1 CL (L/h)
(1.0, 30.0, 100.0) ; 2 V (L)
(0.1, 1.5, 5.0)    ; 3 KA (1/h)
(0.01, 0.1, 5.0)   ; 4 Additive Error (mg/L)
(0.01, 0.1, 0.5)   ; 5 Proportional Error (fraction)

$OMEGA
0.09  ; 1 IIV CL (~30% CV)
0.09  ; 2 IIV V  (~30% CV)
0.25  ; 3 IIV KA (~50% CV)

$SIGMA
1 FIX ; Fixed to 1 because error is defined in $ERROR

$ESTIMATION METHOD=1 INTER MAXEVAL=9999 PRINT=5 POSTHOC

$COVARIANCE

$TABLE      ID TIME DV PRED IPRED CWRES
            ONEHEADER NOPRINT FILE=sdtab001
$TABLE      ID CL V KA ETA1 ETA2 ETA3 WT SEX
            ONEHEADER NOPRINT FILE=patab001
