# Supplementary material for: PKGPT: Expert-Orchestrated Recursive LLM Agent for Automated NONMEM PopPK Modeling with Human Benchmarking
Source: Pharmaceutics. 2026 Apr 18;18(4):501. doi: 10.3390/pharmaceutics18040501 (PMC13118610; doi:10.3390/pharmaceutics18040501)
Supplement: Supplementary file 1 [file pharmaceutics-18-00501-s001.zip › File S1. PKGPT Iteration Log Files (Wafarin, Theophyline, and Tobramycin)/theo1/output_theo1_iter0.txt]

$PROBLEM Theophylline Population PK Model (N=12)

$DATA theo.csv IGNORE=@

$INPUT ID TIME AMT DV WT SEX

$SUBROUTINE ADVAN2 TRANS2

$PK
; Typical values (TV) with exponential IIV
; Initial estimates based on standard theophylline PK
TVCL = THETA(1)
TVV  = THETA(2)
TVKA = THETA(3)

CL = TVCL * EXP(ETA(1))
V  = TVV  * EXP(ETA(2))
KA = TVKA * EXP(ETA(3))

; Required for ADVAN2 TRANS2
K  = CL/V
S2 = V

$ERROR
IPRED = F
; Combined Error Model (Additive + Proportional)
; THETA(4) = Additive component
; THETA(5) = Proportional component
W = SQRT(THETA(4)**2 + (THETA(5) * IPRED)**2)
Y = IPRED + W * EPS(1)

$THETA
(0.01, 3.0, 10.0)   ; 1 CL (L/h)
(1.0, 30.0, 100.0)  ; 2 V (L)
(0.1, 1.5, 10.0)    ; 3 KA (1/h)
(0.01, 0.1, 5.0)    ; 4 Additive Error (mg/L)
(0.01, 0.1, 0.5)    ; 5 Proportional Error (fraction)

$OMEGA
0.09 ; IIV on CL (~30% CV)
0.09 ; IIV on V  (~30% CV)
0.09 ; IIV on KA (~30% CV)

$SIGMA
1 FIX ; Variance fixed to 1 because error is defined in $ERROR

$ESTIMATION METHOD=1 INTER MAXEVAL=9999 PRINT=5 POSTHOC

$COVARIANCE

$TABLE ID TIME DV PRED IPRED CWRES
       ONEHEADER NOPRINT FILE=sdtab001

$TABLE ID CL V KA ETA(1) ETA(2) ETA(3) WT SEX
       ONEHEADER NOPRINT FILE=patab001
