# Supplementary material for: PKGPT: Expert-Orchestrated Recursive LLM Agent for Automated NONMEM PopPK Modeling with Human Benchmarking
Source: Pharmaceutics. 2026 Apr 18;18(4):501. doi: 10.3390/pharmaceutics18040501 (PMC13118610; doi:10.3390/pharmaceutics18040501)
Supplement: Supplementary file 1 [file pharmaceutics-18-00501-s001.zip › File S1. PKGPT Iteration Log Files (Wafarin, Theophyline, and Tobramycin)/theo1/output_theo1_iter1.ext]

TABLE NO.     1: First Order Conditional Estimation with Interaction: Goal Function=MINIMUM VALUE OF OBJECTIVE FUNCTION: Problem=1 Subproblem=0 Superproblem1=0 Iteration1=0 Superproblem2=0 Iteration2=0
 ITERATION    THETA1       THETA2       THETA3       THETA4       THETA5       SIGMA(1,1)   OMEGA(1,1)   OMEGA(2,1)   OMEGA(2,2)   OMEGA(3,1)   OMEGA(3,2)   OMEGA(3,3)   OBJ
            0  3.00000E+00  3.00000E+01  1.50000E+00  1.00000E-01  1.00000E-01  1.00000E+00  9.00000E-02  0.00000E+00  9.00000E-02  0.00000E+00  0.00000E+00  9.00000E-02    4878.0319732743683
            5  1.97031E+00  1.77095E+01  1.92922E+00  1.08293E-01  1.30829E-01  1.00000E+00  9.79659E-01  0.00000E+00  2.98772E-01  0.00000E+00  0.00000E+00  1.57108E+00    889.13780457112807
           10  3.99000E-02  1.29000E+00  6.94126E+00  1.35541E-02  1.81776E-01  1.00000E+00  1.16500E-01  0.00000E+00  9.19397E-02  0.00000E+00  0.00000E+00  2.25248E+01    298.43835096901347
           15  3.99000E-02  1.29000E+00  3.25654E+00  3.88188E-01  1.46469E-01  1.00000E+00  2.94702E-02  0.00000E+00  2.21076E-01  0.00000E+00  0.00000E+00  1.75941E+00    210.05253242626262
           20  3.99000E-02  1.29000E+00  1.28573E+00  5.35087E-01  1.07502E-01  1.00000E+00  1.51377E-02  0.00000E+00  3.85046E-01  0.00000E+00  0.00000E+00  3.33162E-01    186.20294896136991
           25  3.99000E-02  1.29000E+00  1.64790E+00  6.87811E-01  4.57224E-02  1.00000E+00  5.98996E-02  0.00000E+00  6.24766E-01  0.00000E+00  0.00000E+00  2.70304E-01    169.68968756029915
           30  3.99000E-02  1.29000E+00  1.61256E+00  6.98829E-01  3.90077E-02  1.00000E+00  5.35445E-02  0.00000E+00  9.80144E-01  0.00000E+00  0.00000E+00  4.17772E-01    167.21291055136280
           35  3.99000E-02  1.29000E+00  1.63530E+00  6.59136E-01  5.72498E-02  1.00000E+00  5.53701E-02  0.00000E+00  1.05415E+00  0.00000E+00  0.00000E+00  3.81799E-01    166.55513073129896
           40  3.99000E-02  1.29000E+00  1.58539E+00  6.08755E-01  7.22816E-02  1.00000E+00  5.88199E-02  0.00000E+00  1.05733E+00  0.00000E+00  0.00000E+00  4.07567E-01    166.29326130557030
           45  3.99000E-02  1.29000E+00  1.58795E+00  6.11807E-01  7.24745E-02  1.00000E+00  5.86460E-02  0.00000E+00  1.05542E+00  0.00000E+00  0.00000E+00  4.08881E-01    166.28976757129371
           47  3.99000E-02  1.29000E+00  1.58864E+00  6.12331E-01  7.23548E-02  1.00000E+00  5.86509E-02  0.00000E+00  1.05565E+00  0.00000E+00  0.00000E+00  4.08947E-01    166.28974205785028
  -1000000000  3.99000E-02  1.29000E+00  1.58864E+00  6.12331E-01  7.23548E-02  1.00000E+00  5.86509E-02  0.00000E+00  1.05565E+00  0.00000E+00  0.00000E+00  4.08947E-01    166.28974205785028
  -1000000004  0.00000E+00  0.00000E+00  0.00000E+00  0.00000E+00  0.00000E+00  1.00000E+00  2.42179E-01  0.00000E+00  1.02745E+00  0.00000E+00  0.00000E+00  6.39489E-01    0.0000000000000000
  -1000000006  0.00000E+00  0.00000E+00  0.00000E+00  0.00000E+00  0.00000E+00  1.00000E+00  0.00000E+00  1.00000E+00  0.00000E+00  1.00000E+00  1.00000E+00  0.00000E+00    0.0000000000000000
  -1000000007  0.00000E+00  3.70000E+01  4.00000E+01  4.40000E+01  0.00000E+00  0.00000E+00  0.00000E+00  0.00000E+00  0.00000E+00  0.00000E+00  0.00000E+00  0.00000E+00    0.0000000000000000
