# Supplementary material for: PKGPT: Expert-Orchestrated Recursive LLM Agent for Automated NONMEM PopPK Modeling with Human Benchmarking
Source: Pharmaceutics. 2026 Apr 18;18(4):501. doi: 10.3390/pharmaceutics18040501 (PMC13118610; doi:10.3390/pharmaceutics18040501)
Supplement: Supplementary file 1 [file pharmaceutics-18-00501-s001.zip › File S1. PKGPT Iteration Log Files (Wafarin, Theophyline, and Tobramycin)/theo1/output_theo1_iter1.grd]

TABLE NO.     1: First Order Conditional Estimation with Interaction: Problem=1 Subproblem=0 Superproblem1=0 Iteration1=0 Superproblem2=0 Iteration2=0
 ITERATION    GRD(1)       GRD(2)       GRD(3)       GRD(4)       GRD(5)       GRD(6)       GRD(7)       GRD(8)
            0  7.86564E+02  7.38857E+02 -2.64527E+01 -3.36989E+01 -3.35142E+02 -4.74743E+03 -4.36047E+03 -6.36616E+01
            5  7.69631E+01  2.26695E+02  1.65066E+00 -7.17576E+00 -5.97725E+01 -3.46792E+02 -1.00357E+03  1.47003E+01
           10  0.00000E+00  0.00000E+00  4.60734E-01 -1.08524E-02  1.50991E+00  8.19438E+00 -1.96757E+02  2.08969E+01
           15  0.00000E+00  7.23485E+00  5.93503E+00 -3.37223E-01  1.61370E+01 -1.41844E+01 -7.93550E+01  1.01212E+01
           20  0.00000E+00  0.00000E+00 -1.10849E+01 -4.49000E+00  6.17063E+00 -2.30339E+01 -4.03845E+01 -5.44740E+00
           25  0.00000E+00  0.00000E+00  1.40999E+00 -8.12845E-01 -1.39307E+00  7.54900E-01 -1.60785E+01 -8.28206E+00
           30  0.00000E+00  0.00000E+00 -4.81601E-02 -6.42467E-01 -1.16327E+00 -8.80118E-01 -1.84676E+00  3.60683E-01
           35  0.00000E+00  0.00000E+00  1.04130E+00  6.76419E-01 -1.03830E+00 -6.06278E-01 -8.61803E-03 -1.30751E+00
           40  0.00000E+00  0.00000E+00  5.58847E-03 -7.29594E-01 -3.04006E-01  1.00330E-02  2.73495E-02 -8.41008E-02
           45  0.00000E+00  0.00000E+00 -1.41264E-02 -3.65105E-02  2.73192E-03 -5.16467E-03 -6.56997E-03 -3.58616E-03
           47  0.00000E+00  0.00000E+00  5.44125E-04  1.27402E-03  7.03511E-04 -9.46332E-05 -9.41742E-04 -5.19820E-04
