# Supplementary material for: PKGPT: Expert-Orchestrated Recursive LLM Agent for Automated NONMEM PopPK Modeling with Human Benchmarking
Source: Pharmaceutics. 2026 Apr 18;18(4):501. doi: 10.3390/pharmaceutics18040501 (PMC13118610; doi:10.3390/pharmaceutics18040501)
Supplement: Supplementary file 1 [file pharmaceutics-18-00501-s001.zip › File S1. PKGPT Iteration Log Files (Wafarin, Theophyline, and Tobramycin)/theo1/output_theo1_iter1.phi]

TABLE NO.     1: First Order Conditional Estimation with Interaction: Problem=1 Subproblem=0 Superproblem1=0 Iteration1=0 Superproblem2=0 Iteration2=0
 SUBJECT_NO   ID           ETA(1)       ETA(2)       ETA(3)       ETC(1,1)     ETC(2,1)     ETC(2,2)     ETC(3,1)     ETC(3,2)     ETC(3,3)     OBJ
            1            1 -5.77103E-01 -1.27962E+00  1.31474E-02  1.04866E-02 -3.48198E-03  4.65738E-03 -6.23634E-03  7.81040E-03  2.89110E-02    20.260180219663635
            2            2  9.85362E-02 -1.06875E+00  1.85738E-01  9.28690E-03 -3.51067E-03  7.02992E-03 -6.38942E-03  1.16966E-02  3.78841E-02    23.195277103631113
            3            3  5.37571E-03 -9.82347E-01  3.87438E-01  1.05197E-02 -3.45203E-03  5.83412E-03 -6.69270E-03  1.04680E-02  4.14377E-02    6.1559607041834790
            4            4 -5.78695E-02 -1.09864E+00 -3.21163E-01  1.07514E-02 -4.78618E-03  8.09719E-03 -7.93250E-03  1.25560E-02  3.45051E-02    16.392692446199174
            5            5  7.75593E-02 -9.63377E-01 -1.17868E-01  8.19159E-03 -3.36502E-03  6.10053E-03 -5.73092E-03  9.53918E-03  2.78512E-02    28.292343642729087
            6            6  1.68725E-01 -8.65861E-01 -2.41705E-01  1.59129E-02 -6.59255E-03  1.13825E-02 -1.12396E-02  1.81177E-02  5.55644E-02    8.0189008173270651
            7            7  1.63246E-01 -8.41365E-01 -6.99313E-01  1.47470E-02 -7.64506E-03  1.27260E-02 -1.19836E-02  1.91185E-02  4.78466E-02    7.2048289858200230
            8            8  1.09580E-01 -9.03096E-01 -9.03956E-02  1.25836E-02 -4.97587E-03  8.50009E-03 -8.51829E-03  1.34125E-02  4.20846E-02    11.142595875258792
            9            9 -1.48816E-01 -1.25691E+00  1.30565E+00  1.05101E-02 -2.42679E-03  4.33372E-03 -6.95703E-03  1.06596E-02  1.02343E-01    13.912985205049413
           10           10 -1.89971E-01 -1.05578E+00 -7.65151E-01  1.01680E-02 -5.04850E-03  8.05016E-03 -7.78965E-03  1.20456E-02  2.83357E-02    10.604213277023202
           11           11  3.02938E-01 -7.84986E-01  8.18521E-01  1.11065E-02 -3.14121E-03  5.87551E-03 -6.57581E-03  1.12996E-02  5.43388E-02    7.8477506061765760
           12           12  3.13520E-02 -1.14196E+00 -6.19805E-01  8.12779E-03 -4.67875E-03  9.38223E-03 -7.43046E-03  1.37973E-02  3.18166E-02    13.262013174788709
