# Supplementary material for: PKGPT: Expert-Orchestrated Recursive LLM Agent for Automated NONMEM PopPK Modeling with Human Benchmarking
Source: Pharmaceutics. 2026 Apr 18;18(4):501. doi: 10.3390/pharmaceutics18040501 (PMC13118610; doi:10.3390/pharmaceutics18040501)
Supplement: Supplementary file 1 [file pharmaceutics-18-00501-s001.zip › File S1. PKGPT Iteration Log Files (Wafarin, Theophyline, and Tobramycin)/theo1/output_theo1_iter1.shk]

TABLE NO.     1: First Order Conditional Estimation with Interaction: Problem=1 Subproblem=0 Superproblem1=0 Iteration1=0 Superproblem2=0 Iteration2=0
TYPE          SUBPOP       ETA(1)       ETA(2)       ETA(3)
            1            1 -1.37060E-03 -1.02023E+00 -1.20754E-02
            2            1  6.29287E-02  4.38935E-02  1.70783E-01
            3            1  9.82623E-01  1.8296E-119  9.43631E-01
            4            1  9.98763E+00  8.52010E+01  7.48731E+00
            5            1  1.44790E+01  0.00000E+00  0.00000E+00
            6            1  9.89492E+00  3.63667E-01  5.58580E+00
            7            1  1.20000E+01  1.20000E+01  1.20000E+01
            8            1  1.89777E+01  9.78099E+01  1.44140E+01
            9            1  1.88108E+01  7.26011E-01  1.08596E+01
           10            1  2.68616E+01  0.00000E+00  0.00000E+00
           11            1  8.08696E+01  9.91891E+01  8.87877E+01
