# Supplementary material for: PKGPT: Expert-Orchestrated Recursive LLM Agent for Automated NONMEM PopPK Modeling with Human Benchmarking
Source: Pharmaceutics. 2026 Apr 18;18(4):501. doi: 10.3390/pharmaceutics18040501 (PMC13118610; doi:10.3390/pharmaceutics18040501)
Supplement: Supplementary file 1 [file pharmaceutics-18-00501-s001.zip › File S1. PKGPT Iteration Log Files (Wafarin, Theophyline, and Tobramycin)/theo1/output_theo1_iter2.txt]

$PROBLEM Theophylline Population PK Model (N=12)

$DATA C:/Users/JIYEON/Desktop/test/dataset/theo.csv IGNORE=@

$INPUT ID TIME AMT DV WT SEX EVID MDV

$SUBROUTINE ADVAN2 TRANS2

$PK
; Typical values (TV) 
; Widened bounds to prevent boundary errors
TVCL = THETA(1)
TVV  = THETA(2)
TVKA = THETA(3)

CL = TVCL * EXP(ETA(1))
V  = TVV  
KA = TVKA 

; Required for ADVAN2 TRANS2
K  = CL/V
S2 = V

$ERROR
IPRED = F
; Proportional Error Model for stability in small N
Y = IPRED * (1 + EPS(1))

$THETA
(0.001, 3.0, 10.0)   ; 1 CL (L/h) - Lowered LB
(0.001, 30.0, 150.0) ; 2 V (L)    - Lowered LB and raised UB
(0.1, 1.5, 10.0)     ; 3 KA (1/h)
(0.01, 0.2, 1.0)     ; 4 Proportional Error (CV%)

$OMEGA
0.09 ; IIV on CL

$SIGMA
0.04 ; Proportional Error variance

$ESTIMATION METHOD=1 INTER MAXEVAL=9999 PRINT=5 POSTHOC

$COVARIANCE

$TABLE ID TIME DV PRED IPRED CWRES
       ONEHEADER NOPRINT FILE=sdtab001

$TABLE ID CL V KA ETA(1) WT SEX
       ONEHEADER NOPRINT FILE=patab001
