# Supplementary material for: PKGPT: Expert-Orchestrated Recursive LLM Agent for Automated NONMEM PopPK Modeling with Human Benchmarking
Source: Pharmaceutics. 2026 Apr 18;18(4):501. doi: 10.3390/pharmaceutics18040501 (PMC13118610; doi:10.3390/pharmaceutics18040501)
Supplement: Supplementary file 1 [file pharmaceutics-18-00501-s001.zip › File S1. PKGPT Iteration Log Files (Wafarin, Theophyline, and Tobramycin)/theo1/output_theo1_iter3.txt]

$PROBLEM Theophylline Population PK Model (N=12)

$DATA C:/Users/JIYEON/Desktop/test/dataset/theo.csv IGNORE=@

$INPUT ID TIME AMT DV WT SEX

$SUBROUTINE ADVAN2 TRANS2

$PK
; Typical values (TV)
TVCL = THETA(1)
TVV  = THETA(2)
TVKA = THETA(3)

CL = TVCL * EXP(ETA(1))
V  = TVV  
KA = TVKA 

; S2 is required to scale the central compartment (2) to concentration
S2 = V

$ERROR
IPRED = F
; Proportional Error Model
Y = IPRED * (1 + EPS(1))

$THETA
(0.001, 3.0, 10.0)   ; 1 CL (L/h)
(0.001, 30.0, 150.0) ; 2 V (L)
(0.1, 1.5, 10.0)     ; 3 KA (1/h)

$OMEGA
0.09 ; IIV on CL

$SIGMA
0.04 ; Proportional Error variance

$ESTIMATION METHOD=0 MAXEVAL=9999 PRINT=5

$COVARIANCE

$TABLE ID TIME DV PRED IPRED
       ONEHEADER NOPRINT FILE=sdtab001

$TABLE ID CL V KA WT SEX
       ONEHEADER NOPRINT FILE=patab001
```

CHANGES MADE:
*   **Fixed `$INPUT`**: Reduced columns from 8 to 6 (`ID TIME AMT DV WT SEX`) to match the CSV file structure.
*   **Removed `EVID` and `MDV`**: Allowed NONMEM to handle these internally, fixing the "Dosing information in observation record" error.
*   **Removed Unused `THETA(4)`**: Cleaned up the `$THETA` block to resolve the NM-TRAN warning.
*   **Simplified Estimation**: Changed `METHOD=1 INTER` to `METHOD=0` (FO) for maximum stability in establishing the base model.
*   **Cleaned up `$PK`**: Removed redundant `K = CL/V` calculation as `TRANS2` handles this conversion automatically.
*   **Cleaned up `$TABLE`**: Removed `CWRES` and `ETA(1)` from tables as they are not reliably calculated in `METHOD=0`.

EXPECTED OUTCOME:
The model will successfully read the data, recognize the dosing records correctly, and achieve minimization using the FO method. This establishes a stable baseline for further refinement.
