# Supplementary material for: PKGPT: Expert-Orchestrated Recursive LLM Agent for Automated NONMEM PopPK Modeling with Human Benchmarking
Source: Pharmaceutics. 2026 Apr 18;18(4):501. doi: 10.3390/pharmaceutics18040501 (PMC13118610; doi:10.3390/pharmaceutics18040501)
Supplement: Supplementary file 1 [file pharmaceutics-18-00501-s001.zip › File S1. PKGPT Iteration Log Files (Wafarin, Theophyline, and Tobramycin)/theo1/output_theo1_iter4.ext]

TABLE NO.     1: First Order: Goal Function=MINIMUM VALUE OF OBJECTIVE FUNCTION: Problem=1 Subproblem=0 Superproblem1=0 Iteration1=0 Superproblem2=0 Iteration2=0
 ITERATION    THETA1       THETA2       THETA3       SIGMA(1,1)   OMEGA(1,1)   OMEGA(2,1)   OMEGA(2,2)   OBJ
            0  2.70000E+00  3.50000E+01  1.50000E+00  5.00000E-02  5.00000E-02  0.00000E+00  5.00000E-02    3002217.1455414840
            5  2.79900E-02  4.49000E-01  4.46192E-01  3.20681E+00  5.00000E-06  0.00000E+00  8.58686E-03    536.99246723898898
           10  2.79900E-02  4.49000E-01  1.92109E+00  8.93396E-02  5.00000E-06  0.00000E+00  5.66831E-02    284.40812088952055
           15  2.79900E-02  4.49000E-01  2.09507E+00  8.98255E-02  5.00000E-06  0.00000E+00  6.06732E-02    283.77142053079206
           17  2.79900E-02  4.49000E-01  2.09507E+00  8.98255E-02  5.00000E-06  0.00000E+00  6.06732E-02    283.77142053079206
  -1000000000  2.79900E-02  4.49000E-01  2.09507E+00  8.98255E-02  5.00000E-06  0.00000E+00  6.06732E-02    283.77142053079206
  -1000000004  0.00000E+00  0.00000E+00  0.00000E+00  2.99709E-01  2.23607E-03  0.00000E+00  2.46319E-01    0.0000000000000000
  -1000000006  0.00000E+00  0.00000E+00  0.00000E+00  0.00000E+00  0.00000E+00  1.00000E+00  0.00000E+00    0.0000000000000000
  -1000000007  0.00000E+00  3.70000E+01  4.00000E+01  4.40000E+01  0.00000E+00  0.00000E+00  0.00000E+00    0.0000000000000000
