# Supplementary material for: PKGPT: Expert-Orchestrated Recursive LLM Agent for Automated NONMEM PopPK Modeling with Human Benchmarking
Source: Pharmaceutics. 2026 Apr 18;18(4):501. doi: 10.3390/pharmaceutics18040501 (PMC13118610; doi:10.3390/pharmaceutics18040501)
Supplement: Supplementary file 1 [file pharmaceutics-18-00501-s001.zip › File S1. PKGPT Iteration Log Files (Wafarin, Theophyline, and Tobramycin)/theo1/output_theo1_iter4.grd]

TABLE NO.     1: First Order: Problem=1 Subproblem=0 Superproblem1=0 Iteration1=0 Superproblem2=0 Iteration2=0
 ITERATION    GRD(1)       GRD(2)       GRD(3)       GRD(4)       GRD(5)       GRD(6)
            0  1.67765E+06  2.88008E+06 -1.64185E+06 -1.72287E+06 -2.00187E+06 -2.28126E+06
            5  0.00000E+00  0.00000E+00 -2.88401E+01  0.00000E+00 -2.60546E-01  1.39428E+02
           10  0.00000E+00  0.00000E+00 -1.19150E+01  0.00000E+00 -7.45484E-01 -8.88972E+00
           15  0.00000E+00  0.00000E+00  1.92514E-02  0.00000E+00 -8.27600E-03  3.48695E-02
           17  0.00000E+00  0.00000E+00 -3.91594E-03  0.00000E+00 -8.27600E-03 -5.04049E-02
