# Supplementary material for: PKGPT: Expert-Orchestrated Recursive LLM Agent for Automated NONMEM PopPK Modeling with Human Benchmarking
Source: Pharmaceutics. 2026 Apr 18;18(4):501. doi: 10.3390/pharmaceutics18040501 (PMC13118610; doi:10.3390/pharmaceutics18040501)
Supplement: Supplementary file 1 [file pharmaceutics-18-00501-s001.zip › File S1. PKGPT Iteration Log Files (Wafarin, Theophyline, and Tobramycin)/theo1/output_theo1_iter4.phi]

TABLE NO.     1: First Order: Problem=1 Subproblem=0 Superproblem1=0 Iteration1=0 Superproblem2=0 Iteration2=0
 SUBJECT_NO   ID           ETA(1)       ETA(2)       ETC(1,1)     ETC(2,1)     ETC(2,2)     OBJ
            1            1  0.00000E+00  0.00000E+00  0.00000E+00  0.00000E+00  0.00000E+00    21.116417580124093
            2            2  0.00000E+00  0.00000E+00  0.00000E+00  0.00000E+00  0.00000E+00    23.564877745954849
            3            3  0.00000E+00  0.00000E+00  0.00000E+00  0.00000E+00  0.00000E+00    18.701790457890489
            4            4  0.00000E+00  0.00000E+00  0.00000E+00  0.00000E+00  0.00000E+00    20.384278419688965
            5            5  0.00000E+00  0.00000E+00  0.00000E+00  0.00000E+00  0.00000E+00    27.164314364679857
            6            6  0.00000E+00  0.00000E+00  0.00000E+00  0.00000E+00  0.00000E+00    21.535949305206955
            7            7  0.00000E+00  0.00000E+00  0.00000E+00  0.00000E+00  0.00000E+00    27.385621601974080
            8            8  0.00000E+00  0.00000E+00  0.00000E+00  0.00000E+00  0.00000E+00    20.478568642826694
            9            9  0.00000E+00  0.00000E+00  0.00000E+00  0.00000E+00  0.00000E+00    25.204578216872918
           10           10  0.00000E+00  0.00000E+00  0.00000E+00  0.00000E+00  0.00000E+00    22.842885694733283
           11           11  0.00000E+00  0.00000E+00  0.00000E+00  0.00000E+00  0.00000E+00    28.609934438471406
           12           12  0.00000E+00  0.00000E+00  0.00000E+00  0.00000E+00  0.00000E+00    26.782204062368482
