# Supplementary material for: PKGPT: Expert-Orchestrated Recursive LLM Agent for Automated NONMEM PopPK Modeling with Human Benchmarking
Source: Pharmaceutics. 2026 Apr 18;18(4):501. doi: 10.3390/pharmaceutics18040501 (PMC13118610; doi:10.3390/pharmaceutics18040501)
Supplement: Supplementary file 1 [file pharmaceutics-18-00501-s001.zip › File S1. PKGPT Iteration Log Files (Wafarin, Theophyline, and Tobramycin)/theo1/output_theo1_iter4.shm]

TABLE NO.     1: First Order: Problem=1 Subproblem=0 Superproblem1=0 Iteration1=0 Superproblem2=0 Iteration2=0
 SUBJECT_NO   ID           SUBPOP       PMIX         ETS(1)    ETS(2)
            1            1            1  1.00000E+00  1.010000  1.010000
            2            2            1  1.00000E+00  1.010000  1.010000
            3            3            1  1.00000E+00  1.010000  1.010000
            4            4            1  1.00000E+00  1.010000  1.010000
            5            5            1  1.00000E+00  1.010000  1.010000
            6            6            1  1.00000E+00  1.010000  1.010000
            7            7            1  1.00000E+00  1.010000  1.010000
            8            8            1  1.00000E+00  1.010000  1.010000
            9            9            1  1.00000E+00  1.010000  1.010000
           10           10            1  1.00000E+00  1.010000  1.010000
           11           11            1  1.00000E+00  1.010000  1.010000
           12           12            1  1.00000E+00  1.010000  1.010000
