# Supplementary material for: PKGPT: Expert-Orchestrated Recursive LLM Agent for Automated NONMEM PopPK Modeling with Human Benchmarking
Source: Pharmaceutics. 2026 Apr 18;18(4):501. doi: 10.3390/pharmaceutics18040501 (PMC13118610; doi:10.3390/pharmaceutics18040501)
Supplement: Supplementary file 1 [file pharmaceutics-18-00501-s001.zip › File S1. PKGPT Iteration Log Files (Wafarin, Theophyline, and Tobramycin)/theo1/output_theo1_iter4.txt]

$PROBLEM Theophylline Population PK Model (N=12)

$DATA C:/Users/JIYEON/Desktop/test/dataset/theo.csv IGNORE=@

$INPUT ID TIME AMT DV WT SEX

$SUBROUTINE ADVAN2 TRANS2

$PK
; Typical values (TV)
TVCL = THETA(1)
TVV  = THETA(2)
TVKA = THETA(3)

; IIV on CL and V (2 OMEGAs used to avoid failed 1-OMEGA and 3-OMEGA attempts)
CL = TVCL * EXP(ETA(1))
V  = TVV  * EXP(ETA(2))
KA = TVKA 

; S2 scales the central compartment (2) to concentration
S2 = V

$ERROR
IPRED = F
; Proportional Error Model
Y = IPRED * (1 + EPS(1))

$THETA
(0.001, 2.7, 10.0)  ; 1 CL (L/h)
(0.1, 35.0, 150.0)  ; 2 V (L)
(0.01, 1.5, 10.0)   ; 3 KA (1/h)

$OMEGA
0.05 ; 1 IIV CL
0.05 ; 2 IIV V

$SIGMA
0.05 ; 1 Proportional Error variance

$ESTIMATION METHOD=0 MAXEVAL=9999 PRINT=5

$COVARIANCE

$TABLE ID TIME DV PRED IPRED WT SEX
       ONEHEADER NOPRINT FILE=sdtab001

$TABLE ID CL V KA
       ONEHEADER NOPRINT FILE=patab001
