# Supplementary material for: PKGPT: Expert-Orchestrated Recursive LLM Agent for Automated NONMEM PopPK Modeling with Human Benchmarking
Source: Pharmaceutics. 2026 Apr 18;18(4):501. doi: 10.3390/pharmaceutics18040501 (PMC13118610; doi:10.3390/pharmaceutics18040501)
Supplement: Supplementary file 1 [file pharmaceutics-18-00501-s001.zip › File S1. PKGPT Iteration Log Files (Wafarin, Theophyline, and Tobramycin)/theo1/output_theo1_iter4.xml]

<?xml version="1.0" encoding="ASCII"?>
<!DOCTYPE nm:output SYSTEM "output.dtd">
<nm:output
xmlns:xsi="http://www.w3.org/2001/XMLSchema-instance"
xsi:schemaLocation="http://namespaces.oreilly.com/xmlnut/address output.xsd"
xmlns:nm="http://namespaces.oreilly.com/xmlnut/address"
>
<nm:start_datetime>2026-02-08T20:03:46.998</nm:start_datetime>
<nm:control_stream><![CDATA[
$PROBLEM Theophylline Population PK Model (N=12)

$DATA C:/Users/JIYEON/Desktop/test/dataset/theo.csv IGNORE=@

$INPUT ID TIME AMT DV WT SEX

$SUBROUTINE ADVAN2 TRANS2

$PK
; Typical values (TV)
TVCL = THETA(1)
TVV  = THETA(2)
TVKA = THETA(3)

; IIV on CL and V (2 OMEGAs used to avoid failed 1-OMEGA and 3-OMEGA attempts)
CL = TVCL * EXP(ETA(1))
V  = TVV  * EXP(ETA(2))
KA = TVKA

; S2 scales the central compartment (2) to concentration
S2 = V

$ERROR
IPRED = F
; Proportional Error Model
Y = IPRED * (1 + EPS(1))

$THETA
(0.001, 2.7, 10.0)  ; 1 CL (L/h)
(0.1, 35.0, 150.0)  ; 2 V (L)
(0.01, 1.5, 10.0)   ; 3 KA (1/h)

$OMEGA
0.05 ; 1 IIV CL
0.05 ; 2 IIV V

$SIGMA
0.05 ; 1 Proportional Error variance

$ESTIMATION METHOD=0 MAXEVAL=9999 PRINT=5

$COVARIANCE

$TABLE ID TIME DV PRED IPRED WT SEX
       ONEHEADER NOPRINT FILE=sdtab001

$TABLE ID CL V KA
       ONEHEADER NOPRINT FILE=patab001
]]></nm:control_stream>
<nm:nmtran><![CDATA[

 WARNINGS AND ERRORS (IF ANY) FOR PROBLEM    1

 (WARNING  2) NM-TRAN INFERS THAT THE DATA ARE POPULATION.

Note: Analytical 2nd Derivatives are constructed in FSUBS but are never used.
      You may insert $ABBR DERIV2=NO after the first $PROB to save FSUBS construction and compilation time

]]></nm:nmtran>
<nm:nonmem nm:version='7.5.1'>
<nm:license_information><![CDATA[
License Registered to: Yonsei University College of Medicine
Expiration Date:    14 NOV 2026
Current Date:        8 FEB 2026
Days until program expires : 276
]]></nm:license_information>
<nm:program_information><![CDATA[
1NONLINEAR MIXED EFFECTS MODEL PROGRAM (NONMEM) VERSION 7.5.1
 ORIGINALLY DEVELOPED BY STUART BEAL, LEWIS SHEINER, AND ALISON BOECKMANN
 CURRENT DEVELOPERS ARE ROBERT BAUER, ICON DEVELOPMENT SOLUTIONS,
 AND ALISON BOECKMANN. IMPLEMENTATION, EFFICIENCY, AND STANDARDIZATION
 PERFORMED BY NOUS INFOSYSTEMS.
]]></nm:program_information>
<nm:problem nm:number='1' nm:subproblem='0' nm:superproblem1='0' nm:iteration1='0' nm:superproblem2='0' nm:iteration2='0'>
<nm:problem_title>Theophylline Population PK Model (N=12)</nm:problem_title>
<nm:problem_information><![CDATA[

 PROBLEM NO.:         1
 Theophylline Population PK Model (N=12)
0DATA CHECKOUT RUN:              NO
 DATA SET LOCATED ON UNIT NO.:    2
 THIS UNIT TO BE REWOUND:        NO
 NO. OF DATA RECS IN DATA SET:      132
 NO. OF DATA ITEMS IN DATA SET:   8
 ID DATA ITEM IS DATA ITEM NO.:   1
 DEP VARIABLE IS DATA ITEM NO.:   4
 MDV DATA ITEM IS DATA ITEM NO.:  8
0INDICES PASSED TO SUBROUTINE PRED:
   7   2   3   0   0   0   0   0   0   0   0
0LABELS FOR DATA ITEMS:
 ID TIME AMT DV WT SEX EVID MDV
0(NONBLANK) LABELS FOR PRED-DEFINED ITEMS:
 CL V KA IPRED
0FORMAT FOR DATA:
 (6E6.0,2F2.0)

 TOT. NO. OF OBS RECS:      120
 TOT. NO. OF INDIVIDUALS:       12
0LENGTH OF THETA:   3
0DEFAULT THETA BOUNDARY TEST OMITTED:    NO
0OMEGA HAS SIMPLE DIAGONAL FORM WITH DIMENSION:   2
0DEFAULT OMEGA BOUNDARY TEST OMITTED:    NO
0SIGMA HAS SIMPLE DIAGONAL FORM WITH DIMENSION:   1
0DEFAULT SIGMA BOUNDARY TEST OMITTED:    NO
0INITIAL ESTIMATE OF THETA:
 LOWER BOUND    INITIAL EST    UPPER BOUND
  0.1000E-02     0.2700E+01     0.1000E+02
  0.1000E+00     0.3500E+02     0.1500E+03
  0.1000E-01     0.1500E+01     0.1000E+02
0INITIAL ESTIMATE OF OMEGA:
 0.5000E-01
 0.0000E+00   0.5000E-01
0INITIAL ESTIMATE OF SIGMA:
 0.5000E-01
0COVARIANCE STEP OMITTED:        NO
 EIGENVLS. PRINTED:              NO
 SPECIAL COMPUTATION:            NO
 COMPRESSED FORMAT:              NO
 GRADIENT METHOD USED:     NOSLOW
 SIGDIGITS ETAHAT (SIGLO):                  -1
 SIGDIGITS GRADIENTS (SIGL):                -1
 EXCLUDE COV FOR FOCE (NOFCOV):              NO
 Cholesky Transposition of R Matrix (CHOLROFF):0
 KNUTHSUMOFF:                                -1
 RESUME COV ANALYSIS (RESUME):               NO
 SIR SAMPLE SIZE (SIRSAMPLE):
 NON-LINEARLY TRANSFORM THETAS DURING COV (THBND): 1
 PRECONDTIONING CYCLES (PRECOND):        0
 PRECONDTIONING TYPES (PRECONDS):        TOS
 FORCED PRECONDTIONING CYCLES (PFCOND):0
 PRECONDTIONING TYPE (PRETYPE):        0
 FORCED POS. DEFINITE SETTING DURING PRECONDITIONING: (FPOSDEF):0
 SIMPLE POS. DEFINITE SETTING: (POSDEF):-1
0TABLES STEP OMITTED:    NO
 NO. OF TABLES:           2
 SEED NUMBER (SEED):    11456
 NPDTYPE:    0
 INTERPTYPE:    0
 RANMETHOD:             3U
 MC SAMPLES (ESAMPLE):    300
 WRES SQUARE ROOT TYPE (WRESCHOL): EIGENVALUE
0-- TABLE   1 --
0RECORDS ONLY:    ALL
04 COLUMNS APPENDED:    YES
 PRINTED:                NO
 HEADER:                YES
 FILE TO BE FORWARDED:   NO
 FORMAT:                S1PE11.4
 IDFORMAT:
 LFORMAT:
 RFORMAT:
 FIXED_EFFECT_ETAS:
0USER-CHOSEN ITEMS:
 ID TIME DV IPRED WT SEX
0-- TABLE   2 --
0RECORDS ONLY:    ALL
04 COLUMNS APPENDED:    YES
 PRINTED:                NO
 HEADER:                YES
 FILE TO BE FORWARDED:   NO
 FORMAT:                S1PE11.4
 IDFORMAT:
 LFORMAT:
 RFORMAT:
 FIXED_EFFECT_ETAS:
0USER-CHOSEN ITEMS:
 ID CL V KA
1DOUBLE PRECISION PREDPP VERSION 7.5.1

 ONE COMPARTMENT MODEL WITH FIRST-ORDER ABSORPTION (ADVAN2)
0MAXIMUM NO. OF BASIC PK PARAMETERS:   3
0BASIC PK PARAMETERS (AFTER TRANSLATION):
   ELIMINATION RATE (K) IS BASIC PK PARAMETER NO.:  1
   ABSORPTION RATE (KA) IS BASIC PK PARAMETER NO.:  3

 TRANSLATOR WILL CONVERT PARAMETERS
 CLEARANCE (CL) AND VOLUME (V) TO K (TRANS2)
0COMPARTMENT ATTRIBUTES
 COMPT. NO.   FUNCTION   INITIAL    ON/OFF      DOSE      DEFAULT    DEFAULT
                         STATUS     ALLOWED    ALLOWED    FOR DOSE   FOR OBS.
    1         DEPOT        OFF        YES        YES        YES        NO
    2         CENTRAL      ON         NO         YES        NO         YES
    3         OUTPUT       OFF        YES        NO         NO         NO
1
 ADDITIONAL PK PARAMETERS - ASSIGNMENT OF ROWS IN GG
 COMPT. NO.                             INDICES
              SCALE      BIOAVAIL.   ZERO-ORDER  ZERO-ORDER  ABSORB
                         FRACTION    RATE        DURATION    LAG
    1            *           *           *           *           *
    2            4           *           *           *           *
    3            *           -           -           -           -
             - PARAMETER IS NOT ALLOWED FOR THIS MODEL
             * PARAMETER IS NOT SUPPLIED BY PK SUBROUTINE;
               WILL DEFAULT TO ONE IF APPLICABLE
0DATA ITEM INDICES USED BY PRED ARE:
   EVENT ID DATA ITEM IS DATA ITEM NO.:      7
   TIME DATA ITEM IS DATA ITEM NO.:          2
   DOSE AMOUNT DATA ITEM IS DATA ITEM NO.:   3

0PK SUBROUTINE CALLED WITH EVERY EVENT RECORD.
 PK SUBROUTINE NOT CALLED AT NONEVENT (ADDITIONAL OR LAGGED) DOSE TIMES.
0ERROR SUBROUTINE CALLED WITH EVERY EVENT RECORD.
]]></nm:problem_information>
<nm:problem_options
 nm:data_checkout_run='no' nm:data_unit='2' nm:data_rewind='no' nm:data_nrec='132' nm:data_nitems='8' nm:data_id='1'
 nm:data_l2='0' nm:data_dv='4' nm:data_mdv='8' nm:data_mrg='0' nm:data_raw='0' nm:data_rpt='0' nm:data_sub_array1='0'
 nm:data_sub_array2='0' nm:data_sub_array3='0' nm:data_pred_indices='7,2,3,0,0,0,0,0,0,0,0'
 nm:data_format='(6e6.0,2f2.0)' nm:data_nobs='120' nm:data_nind='12' nm:data_mdv100='0' nm:nthetat='3'
 nm:theta_bound_test_omitted='no' nm:omega_diagdim='2' nm:omega_bound_test_omitted='no' nm:sigma_diagdim='1'
 nm:sigma_bound_test_omitted='no' nm:cov_omitted='no' nm:cov_matrix='rsr' nm:cov_eigen_print='no'
 nm:cov_special='no' nm:cov_compressed='no' nm:cov_slow_gradient='noslow' nm:cov_siglocov='-1' nm:cov_siglcov='-1'
 nm:cov_tol='-1' nm:cov_atol='-1' nm:cov_nofcov='no' nm:cov_cholroff='0' nm:cov_knuthsumoff='-1' nm:cov_resume='no'
 nm:cov_sirsample='BLANK' nm:cov_thbnd='1' nm:cov_precond='0' nm:cov_preconds='tos' nm:cov_pfcond='0'
 nm:cov_pretype='0' nm:cov_fposdef='0' nm:cov_posdef='-1' nm:tab_omitted='no' nm:tab_number='2' nm:tab_seed='11456'
 nm:tab_npdtype='0' nm:tab_interptype='0' nm:tab_ranmethod='3u' nm:tab_esample='300' nm:tab_wres='eigenvalue'
 nm:tab_fixedetas_01='BLANK' nm:tab_fixedetas_02='BLANK' nm:pred_advan='2' nm:pred_evid='7' nm:pred_time='2'
 nm:pred_amt='3'
/>
<nm:theta_lb>
<nm:val nm:name='1'>1.00000000000000002E-003</nm:val>
<nm:val nm:name='2'>0.10000000000000001</nm:val>
<nm:val nm:name='3'>1.00000000000000002E-002</nm:val>
</nm:theta_lb>
<nm:theta_in>
<nm:val nm:name='1'>2.7000000000000002</nm:val>
<nm:val nm:name='2'>35.000000000000000</nm:val>
<nm:val nm:name='3'>1.5000000000000000</nm:val>
</nm:theta_in>
<nm:theta_ub>
<nm:val nm:name='1'>10.000000000000000</nm:val>
<nm:val nm:name='2'>150.00000000000000</nm:val>
<nm:val nm:name='3'>10.000000000000000</nm:val>
</nm:theta_ub>
<nm:estimation nm:number='1' nm:type='0'>
<nm:table_series>1</nm:table_series>
<nm:estimation_method>fo</nm:estimation_method>
<nm:estimation_title>First Order</nm:estimation_title>
<nm:estimation_information><![CDATA[
 ESTIMATION STEP OMITTED:                 NO
 ANALYSIS TYPE:                           POPULATION
 NUMBER OF SADDLE POINT RESET ITERATIONS:      0
 GRADIENT METHOD USED:               NOSLOW
 EPS-ETA INTERACTION:                     NO
 NO. OF FUNCT. EVALS. ALLOWED:            9999
 NO. OF SIG. FIGURES REQUIRED:            3
 INTERMEDIATE PRINTOUT:                   YES
 ESTIMATE OUTPUT TO MSF:                  NO
 IND. OBJ. FUNC. VALUES SORTED:           NO
 NUMERICAL DERIVATIVE
       FILE REQUEST (NUMDER):               NONE
 MAP (ETAHAT) ESTIMATION METHOD (OPTMAP):   0
 ETA HESSIAN EVALUATION METHOD (ETADER):    0
 INITIAL ETA FOR MAP ESTIMATION (MCETA):    0
 SIGDIGITS FOR MAP ESTIMATION (SIGLO):      100
 GRADIENT SIGDIGITS OF
       FIXED EFFECTS PARAMETERS (SIGL):     100
 NOPRIOR SETTING (NOPRIOR):                 0
 NOCOV SETTING (NOCOV):                     OFF
 DERCONT SETTING (DERCONT):                 OFF
 FINAL ETA RE-EVALUATION (FNLETA):          1
 EXCLUDE NON-INFLUENTIAL (NON-INFL.) ETAS
       IN SHRINKAGE (ETASTYPE):             NO
 NON-INFL. ETA CORRECTION (NONINFETA):      0
 RAW OUTPUT FILE (FILE): output_theo1_iter4.ext
 EXCLUDE TITLE (NOTITLE):                   NO
 EXCLUDE COLUMN LABELS (NOLABEL):           NO
 FORMAT FOR ADDITIONAL FILES (FORMAT):      S1PE12.5
 PARAMETER ORDER FOR OUTPUTS (ORDER):       TSOL
 KNUTHSUMOFF:                               0
 INCLUDE LNTWOPI:                           NO
 INCLUDE CONSTANT TERM TO PRIOR (PRIORC):   NO
 INCLUDE CONSTANT TERM TO OMEGA (ETA) (OLNTWOPI):NO
 ADDITIONAL CONVERGENCE TEST (CTYPE=4)?:    NO
 EM OR BAYESIAN METHOD USED:                 NONE

]]></nm:estimation_information>
<nm:estimation_options
 nm:estim_omitted='no' nm:analysis_type='pop' nm:saddle_reset='0' nm:saddle_hess='0' nm:slow_gradient='noslow'
 nm:epseta_interaction='no' nm:predflag='0' nm:maxfn='9999' nm:nsig='3' nm:msfo='no' nm:objsort='no' nm:numder='0'
 nm:optmap='0' nm:etader='0' nm:mceta='0' nm:siglo='100' nm:sigl='100' nm:noprior='0' nm:nocov='0' nm:dercont='0' nm:atol='0'
 nm:fnleta='1' nm:etastype='0' nm:noninfeta='0' nm:file='output_theo1_iter4.ext' nm:notitle='0' nm:nolabel='0'
 nm:format='s1pe12.5' nm:order='tsol' nm:knuthsumoff='0' nm:lntwopi='0' nm:priorc='0' nm:olntwopi='0' nm:ctype='0'
/>
<nm:monitor>
<nm:obj nm:iteration='0'>3002217.1455414840</nm:obj>
<nm:obj nm:iteration='5'>536.99246723898898</nm:obj>
<nm:obj nm:iteration='10'>284.40812088952055</nm:obj>
<nm:obj nm:iteration='15'>283.77142053079206</nm:obj>
<nm:obj nm:iteration='17'>283.77142053079206</nm:obj>
</nm:monitor>
<nm:termination_status>0</nm:termination_status>
<nm:termination_nfuncevals>127</nm:termination_nfuncevals>
<nm:termination_sigdigits>3.0446826348211404</nm:termination_sigdigits>
<nm:termination_information><![CDATA[
0MINIMIZATION SUCCESSFUL
 NO. OF FUNCTION EVALUATIONS USED:      127
 NO. OF SIG. DIGITS IN FINAL EST.:  3.0
0PARAMETER ESTIMATE IS NEAR ITS BOUNDARY
 THIS MUST BE ADDRESSED BEFORE THE COVARIANCE STEP CAN BE IMPLEMENTED
]]></nm:termination_information>
<nm:termination_txtmsg>
<nm:val nm:name='1'>37</nm:val>
<nm:val nm:name='2'>40</nm:val>
<nm:val nm:name='3'>44</nm:val>
</nm:termination_txtmsg>
<nm:estimation_elapsed_time>0.03</nm:estimation_elapsed_time>
<nm:final_objective_function_text>MINIMUM VALUE OF OBJECTIVE FUNCTION</nm:final_objective_function_text>
<nm:final_objective_function>283.77142053079206</nm:final_objective_function>
<nm:theta>
<nm:val nm:name='1'>2.79900000000000045E-002</nm:val>
<nm:val nm:name='2'>0.44899999999999995</nm:val>
<nm:val nm:name='3'>2.0950697209801112</nm:val>
</nm:theta>
<nm:omega>
<nm:row nm:rname='1'>
<nm:col nm:cname='1'>5.00000000000000041E-006</nm:col>
</nm:row>
<nm:row nm:rname='2'>
<nm:col nm:cname='1'>0.0000000000000000</nm:col>
<nm:col nm:cname='2'>6.06732183683887510E-002</nm:col>
</nm:row>
</nm:omega>
<nm:sigma>
<nm:row nm:rname='1'>
<nm:col nm:cname='1'>8.98254954203151351E-002</nm:col>
</nm:row>
</nm:sigma>
<nm:omegac>
<nm:row nm:rname='1'>
<nm:col nm:cname='1'>2.23606797749978988E-003</nm:col>
</nm:row>
<nm:row nm:rname='2'>
<nm:col nm:cname='1'>0.0000000000000000</nm:col>
<nm:col nm:cname='2'>0.24631934225388949</nm:col>
</nm:row>
</nm:omegac>
<nm:sigmac>
<nm:row nm:rname='1'>
<nm:col nm:cname='1'>0.29970901791623678</nm:col>
</nm:row>
</nm:sigmac>
</nm:estimation>
<nm:post_process_times>
<nm:post_elapsed_time>0.01</nm:post_elapsed_time>
<nm:finaloutput_elapsed_time>0.02</nm:finaloutput_elapsed_time>
</nm:post_process_times>
</nm:problem>
</nm:nonmem>
<nm:stop_datetime>2026-02-08T20:03:47.174</nm:stop_datetime>
<nm:total_cputime>0.063</nm:total_cputime>
</nm:output>
