# Supplementary material for: PKGPT: Expert-Orchestrated Recursive LLM Agent for Automated NONMEM PopPK Modeling with Human Benchmarking
Source: Pharmaceutics. 2026 Apr 18;18(4):501. doi: 10.3390/pharmaceutics18040501 (PMC13118610; doi:10.3390/pharmaceutics18040501)
Supplement: Supplementary file 1 [file pharmaceutics-18-00501-s001.zip › File S1. PKGPT Iteration Log Files (Wafarin, Theophyline, and Tobramycin)/theo1/output_theo1_iter5.txt]

$PROBLEM Theophylline Population PK Model (N=12)

$DATA C:/Users/JIYEON/Desktop/test/dataset/theo.csv IGNORE=@

$INPUT ID TIME AMT DV WT SEX EVID MDV

$SUBROUTINE ADVAN2 TRANS2

$PK
; Typical values (TV)
TVCL = THETA(1)
TVV  = THETA(2)
TVKA = THETA(3)

; IIV on CL and V (2 OMEGAs used to avoid failed 1-OMEGA and 3-OMEGA attempts)
CL = TVCL * EXP(ETA(1))
V  = TVV  * EXP(ETA(2))
KA = TVKA 

; S2 scales the central compartment (2) to concentration
S2 = V

$ERROR
IPRED = F
; Proportional Error Model
Y = IPRED * (1 + EPS(1))

$THETA
(0.01, 2.7, 20.0)   ; 1 CL (L/h)
(0.1, 35.0, 150.0)  ; 2 V (L)
(0.01, 1.5, 10.0)   ; 3 KA (1/h)

$OMEGA
0.05 ; 1 IIV CL
0.05 ; 2 IIV V

$SIGMA
0.05 ; 1 Proportional Error variance

$ESTIMATION METHOD=1 INTER MAXEVAL=9999 PRINT=5

$COVARIANCE

$TABLE ID TIME DV PRED IPRED WT SEX EVID MDV
       ONEHEADER NOPRINT FILE=sdtab001

$TABLE ID CL V KA
       ONEHEADER NOPRINT FILE=patab001
```

CHANGES MADE:
*   **Corrected `$INPUT`**: Added `EVID` and `MDV` to match the dataset structure identified in the NONMEM log. This ensures doses (`AMT`) are recognized as events rather than observations.
*   **Upgraded Estimation**: Changed `METHOD=0` (FO) to `METHOD=1 INTER` (FOCE-I) to provide more accurate estimates and improve the likelihood of a successful covariance step.
*   **Maintained 2 OMEGAs**: Kept exactly 2 OMEGAs (IIV on CL and V) to comply with the constraint that 1 and 3 OMEGAs failed.
*   **Widened THETA Bounds**: Adjusted the lower bound for CL and ensured initial estimates are centered on standard theophylline values (CL=2.7, V=35).
*   **Fixed Syntax**: Added required semicolons to all `$THETA`, `$OMEGA`, and `$SIGMA` records.

EXPECTED OUTCOME:
The model should correctly identify dose records, leading to physiologically sound parameter estimates (CL ~3, V ~30). This should allow the minimization to succeed and the covariance step to complete without hitting boundaries.
