# Supplementary material for: PKGPT: Expert-Orchestrated Recursive LLM Agent for Automated NONMEM PopPK Modeling with Human Benchmarking
Source: Pharmaceutics. 2026 Apr 18;18(4):501. doi: 10.3390/pharmaceutics18040501 (PMC13118610; doi:10.3390/pharmaceutics18040501)
Supplement: Supplementary file 1 [file pharmaceutics-18-00501-s001.zip › File S1. PKGPT Iteration Log Files (Wafarin, Theophyline, and Tobramycin)/theo1/output_theo1_iter6.lst]

2026-02-08 
¿ÀÈÄ 08:06
F + F*EPS(1)` is proportional.
        `$SIGMA` will then be the variance.
        Or `Y = F * EXP(EPS(1))`.

    *   Actually, let's look at the `CURRENT MODEL`'s error model:
        `W = SQRT(THETA(4)**2 + (THETA(5) * IPRED)**2)`
        `Y = IPRED + W * EPS(1)`
        This is fine if I keep `THETA(4)` and `THETA(5)`. But for Phase 1, simpler is better. I'll use a standard proportional error.

    *   One last check: `ADVAN2 TRANS2`.
        The parameters are `CL`, `V`, `KA`.
        In some versions, `TRANS2` might imply `CL`, `V`, `KA`.
        Let's verify:
        ADVAN2 TRANS1: K, KA
        ADVAN2 TRANS2: CL, V, KA
        Yes, this is correct.

    *   One tiny detail:
        `$INPUT ID TIME AMT DV WT SEX`
        The dataset has `ID TIME AMT DV WT SEX`.
        I'll stick to that.

    *   Wait, the error `20 UNKNOWN OPTION` on line 49.
        In the "NONMEM OUTPUT" code:
        Line 47: `$TABLE ID CL V KA`
        Line 4  
NM-TRAN MESSAGES 
 
 AN ERROR WAS FOUND IN THE CONTROL STATEMENTS.
 
AN ERROR WAS FOUND ON LINE 1 AT THE APPROXIMATE POSITION NOTED:
 F + F*EPS(1)` is proportional.
 X
 THE CHARACTERS IN ERROR ARE: F
   15  UNKNOWN CONTROL RECORD.
