# Supplementary material for: PKGPT: Expert-Orchestrated Recursive LLM Agent for Automated NONMEM PopPK Modeling with Human Benchmarking
Source: Pharmaceutics. 2026 Apr 18;18(4):501. doi: 10.3390/pharmaceutics18040501 (PMC13118610; doi:10.3390/pharmaceutics18040501)
Supplement: Supplementary file 1 [file pharmaceutics-18-00501-s001.zip › File S1. PKGPT Iteration Log Files (Wafarin, Theophyline, and Tobramycin)/theo1/output_theo1_iter7.txt]

$PROBLEM Theophylline Population PK Model (N=12)

$DATA C:/Users/JIYEON/Desktop/test/dataset/theo.csv IGNORE=@

$INPUT ID TIME AMT DV WT SEX

$SUBROUTINE ADVAN2 TRANS2

$PK
; Typical values (TV)
TVCL = THETA(1)
TVV  = THETA(2)
TVKA = THETA(3)

; Random effects (IIV) - Using 2 OMEGAs to avoid failed 1/3 configurations
CL = TVCL * EXP(ETA(1))
V  = TVV  * EXP(ETA(2))
KA = TVKA ; Fixed KA (no IIV) for stability in Phase 1

; Parameters for ADVAN2 TRANS2
K  = CL/V
S2 = V

$ERROR
IPRED = F
; Proportional error model for Phase 1 stability
Y = IPRED * (1 + EPS(1))

$THETA
(0.01, 1.6, 10.0)  ; 1 CL (L/h)
(1.0, 35.0, 100.0) ; 2 V (L)
(0.1, 1.5, 10.0)   ; 3 KA (1/h)

$OMEGA
0.05 ; IIV on CL
0.05 ; IIV on V

$SIGMA
0.05 ; Proportional error variance

$ESTIMATION METHOD=1 INTER MAXEVAL=9999 PRINT=5 POSTHOC

$COVARIANCE

$TABLE ID TIME DV PRED IPRED CWRES
       ONEHEADER NOPRINT FILE=sdtab001

$TABLE ID CL V KA ETA(1) ETA(2) WT SEX
       ONEHEADER NOPRINT FILE=patab001
```

CHANGES MADE:
*   **Removed Junk Text:** Deleted conversational text from the top of the control stream that was causing syntax errors.
*   **Adjusted OMEGA Count:** Reduced to 2 ETAs (CL and V) to avoid the failed 1-OMEGA and 3-OMEGA strategies.
*   **Simplified Error Model:** Changed from a complex combined error model to a simple proportional error (`Y = IPRED * (1 + EPS(1))`) for better convergence with N=12.
*   **Updated Initial Estimates:** Used more standard theophylline starting values (CL=1.6, V=35).
*   **Fixed $TABLE:** Removed `ETA(3)` from the $TABLE record as it is no longer defined.
*   **Ensured PK Logic:** Verified `K=CL/V` and `S2=V` are correctly mapped for `ADVAN2 TRANS2`.

EXPECTED OUTCOME:
The syntax error will be resolved, and the model should achieve successful minimization by using a stable 2-OMEGA configuration that avoids previous failure points.
