# Supplementary material for: PKGPT: Expert-Orchestrated Recursive LLM Agent for Automated NONMEM PopPK Modeling with Human Benchmarking
Source: Pharmaceutics. 2026 Apr 18;18(4):501. doi: 10.3390/pharmaceutics18040501 (PMC13118610; doi:10.3390/pharmaceutics18040501)
Supplement: Supplementary file 1 [file pharmaceutics-18-00501-s001.zip › File S1. PKGPT Iteration Log Files (Wafarin, Theophyline, and Tobramycin)/theo1/output_theo1_iter8.lst]

2026-02-08 
¿ÀÈÄ 08:09
$PROBLEM` record. Additionally, switch the estimation method to `METHOD=0` (First Order) to ensure minimization success for this small dataset (N=12) while maintaining the 2-OMEGA configuration to avoid previously failed strategies.

IMPROVED CODE:
```fortran
$PROBLEM Theophylline Population PK Model (N=12)

$DATA C:/Users/JIYEON/Desktop/test/dataset/theo.csv IGNORE=@

$INPUT ID TIME AMT DV WT SEX

$SUBROUTINE ADVAN2 TRANS2

$PK
; Typical values (TV)
TVCL = THETA(1)
TVV  = THETA(2)
TVKA = THETA(3)

; Random effects (IIV) - Using 2 OMEGAs to avoid failed 1/3 configurations
CL = TVCL * EXP(ETA(1))
V  = TVV  * EXP(ETA(2))
KA = TVKA ; Fixed KA (no IIV) for Phase 1 stability

; Parameters for ADVAN2 TRANS2
K  = CL/V
S2 = V

$ERROR
IPRED = F
; Proportional error model for Phase 1 stability
Y = IPRED * (1 + EPS(1))

$THETA
(0.01, 1.6, 10.0)  ; 1 CL (L/h)
(1.0, 35.0, 100.0) ; 2 V (L)
(0.1, 1.5, 10.0)   ; 3 KA (1/h)

$OMEGA
0.05 ; 1 IIV on CL
0.05 ; 2 IIV on V

$SIGMA
0.05 ; Proportional error variance

$ESTIMATION METHOD=0 MAXEVAL=9999 PRINT=5 POSTHOC

$COVARIANCE

$TABLE ID TIME DV PRED IPRED RES WRES
       ONEHEADER NOPRINT FILE=sdtab001

$TABLE ID CL V KA ETA(1) ETA(2) WT SEX
       ONEHEADER NOPRINT FILE=patab001
```

CHANGES MADE:
*   **Removed Junk Header:** Deleted the date/timestamp and any non-NONMEM characters from the top of the file that triggered the `UNKNOWN OPTION` syntax error.
*   **Simplified Estimation:** Changed `METHOD=1 INTER` to `METHOD=0` (FO). For a small dataset (N=12) in Phase 1, FO is more robust and likely to achieve successful minimization.
*   **Updated Tables:** Replaced `CWRES` with `RES` and `WRES` in the `$TABLE` record, as `CWRES` is not computed by default with `METHOD=0`.
*   **Maintained OMEGA Strategy:** Kept exactly 2 ETAs (on CL and V) to strictly avoid the `ADVAN2_OMEGA1` and `ADVAN2_OMEGA3` configurations that were flagged as failed strategies.
*   **Verified PK Mapping:** Confirmed `K=CL/V` and `S2=V` are present, which are mandatory for `ADVAN2 TRANS2`.

EXPECTED OUTCOME:
The syntax error will be resolved by removing the illegal header text. The model will achieve successful minimization using the robust First Order method and the stable 2-OMEGA structure.  
NM-TRAN MESSAGES 
 
 AN ERROR WAS FOUND IN THE CONTROL STATEMENTS.
 
AN ERROR WAS FOUND ON LINE 3 AT THE APPROXIMATE POSITION NOTED:
 IMPROVED CODE:
 X       
 THE CHARACTERS IN ERROR ARE: IMPROVED
    5  TITLE MUST BE ON THE SAME LINE AS $PROBLEM.
