# Supplementary material for: PKGPT: Expert-Orchestrated Recursive LLM Agent for Automated NONMEM PopPK Modeling with Human Benchmarking
Source: Pharmaceutics. 2026 Apr 18;18(4):501. doi: 10.3390/pharmaceutics18040501 (PMC13118610; doi:10.3390/pharmaceutics18040501)
Supplement: Supplementary file 1 [file pharmaceutics-18-00501-s001.zip › File S1. PKGPT Iteration Log Files (Wafarin, Theophyline, and Tobramycin)/theo2/FCON]

FILE    FSTREAM                                                                 
PROB    Theophylline Population PK Model (1-Compartment Oral)                   
FMTN   3                                                                        
LDFO   0                                                                        
DATA       1   0 132   8   0   0   0   0          -1   0                        
ITEM       1   4   8  11   1   0   0   0   0   0   8   0   0   0   0   0        
INDX       7   2   3   0   0   0   0   0   0   0   0                            
XVID       0   0   0   0   0                                                    
MSDT     0.00000000000000E+000
LABL                             ID,                          TIME              
                                AMT,                            DV              
                                 WT,                           SEX              
                               EVID,                           MDV              
     ,                                                                          
     ,                            CL                                            
                                  V,                            KA              
     ,                         IPRED                                            
LBW1 IWRS,IPRD                                                                  
     IRS,NPRED                                                                  
     NRES,NWRES                                                                 
     NIWRES,NIPRED                                                              
     NIRES,CPRED                                                                
     CRES,CWRES                                                                 
     CIWRES,CIPRED                                                              
     CIRES,PREDI                                                                
     RESI,WRESI                                                                 
     IWRESI,IPREDI                                                              
     IRESI,CPREDI                                                               
     CRESI,CWRESI                                                               
     CIWRESI,CIPREDI                                                            
     CIRESI,EPRED                                                               
     ERES,EWRES                                                                 
     EIWRES,EIPRED                                                              
     EIRES,NPDE                                                                 
     ECWRES,NPD                                                                 
     OBJI                                                                       
LRES SIGMA                                                                      
LTHT                                                                            
LETA                                                                            
LEPS                                                                            
FORM                                                                            
(6E6.0,2F2.0)
STRC       3   1   1   0   0   1   0   1   0                                    
THCN       1   0   0   0                                                        
THTA     3.000000000000000E+00, 3.000000000000000E+01, 1.500000000000000E+00    
THTU    0,0,0                                                                   
LOWR     1.000000000000000E-02, 1.000000000000000E+00, 1.000000000000000E-01    
UPPR     1.000000000000000E+01, 1.000000000000000E+02, 5.000000000000000E+00    
DIAG     4.000000000000000E-02                                                  
DIAG     4.000000000000000E-02                                                  
DFLT      -1                                                                    
ESTM       09999   3   5   0   0   0   0   0   0   0   0   0   0   0   0   0   0
           0   0   0   0  -1  -1   0   0   0                                    
BEST        -100        -100        -100        -100  -100.00000        -100
            -100        -100  -100.00000 -2147483647        -100        -100
            -100  -100.00000        -100        -100-0.10000E+03        -100
           -100-100       -100          0       -100       -100  -100.00000
            -100        -100        -100        -100        -100-0.10000E+03-0.10000E+03
            -100        -100           1        -100        -100
            -100        -100 -2147483647        -100        -100-0.10000E+03
            -100-0.10000E+03-0.10000E+03        -100           0  -100
      -100  -100  -100-0.10000E+03-0.10000000E+03  -100
            -100           0        -100        -100-0.10000000E+03-0.10000000E+03
    -0.10000000E+03-0.10000000E+03-0.10000000E+03-0.10000000E+03-0.10000000E+07-0.10000000E+07
    -0.10000000E+03-0.10000000+301-0.10000000+301-0.10000000E+03
                            -100-100-100-100-100-100
            -100        -100        -100-0.10000000E+03-0.10000000E+03-0.10000000E+03
            -100        -100        -100-0.10000000E+03-0.10000000E+03-100
            -100        -100        -100        -100        -100        -100-100-100-100-100-100
BFIL
BDLM
BMUM
BGRD
ORDR
PFIL            -100
FFIL               0
COVR       0   0   0   0   0   0   1   0   0                                    
COVT      -1  -1  -1  -1   0   0          -1    -1    -1          -1 0    -1    -1    -1    -1-1-1-1TOS
              -1  -1  -1-0.10000E+03-0.10000E+03-0.10000E+03-0.10000E+03-0.10000E+03-0.10000E+03


CPAR              -1
SPAR              -1
TABL       1   2                                                                
PPAR              -1
TABL   1   5     1 0     2 0     4 0    19 0  4105 0                            
           0   1   1   0   0           0           0           0             0-1 0 0 0
FRML    
FRMR    
FETA    
TABL   1   7     1 0    15 0    16 0    17 0    20 0     5 0     6 0            
           0   1   1   0   0           0           0           0             0-1 0 0 0
FRML    
FRMR    
FETA    
