# Supplementary material for: PKGPT: Expert-Orchestrated Recursive LLM Agent for Automated NONMEM PopPK Modeling with Human Benchmarking
Source: Pharmaceutics. 2026 Apr 18;18(4):501. doi: 10.3390/pharmaceutics18040501 (PMC13118610; doi:10.3390/pharmaceutics18040501)
Supplement: Supplementary file 1 [file pharmaceutics-18-00501-s001.zip › File S1. PKGPT Iteration Log Files (Wafarin, Theophyline, and Tobramycin)/theo2/FREPORT]

 NM-TRAN VERSION 7.5.1
 SUBROUTINES FROM THE PREDPP LIBRARY:
 PRED     PREDI    CHECK    SADVAN   ADVAN2   SSS0     TRANS2   INFN    
 GENERATED DP SUBROUTINES:
 PK       ERROR   
 NONMEM SUBROUTINES: ALL
