# Supplementary material for: PKGPT: Expert-Orchestrated Recursive LLM Agent for Automated NONMEM PopPK Modeling with Human Benchmarking
Source: Pharmaceutics. 2026 Apr 18;18(4):501. doi: 10.3390/pharmaceutics18040501 (PMC13118610; doi:10.3390/pharmaceutics18040501)
Supplement: Supplementary file 1 [file pharmaceutics-18-00501-s001.zip › File S1. PKGPT Iteration Log Files (Wafarin, Theophyline, and Tobramycin)/theo2/FSIZES]

LTH            3              
LVR            2              
LVR2           0              
LPAR           5              
LPAR3          0              
NO             0              
MMX            1              
LNP4           0              
LSUPP          1              
LIM7           0              
LWS3           0              
MAXIDS         12             
LIM1           0              
LIM2           0              
LIM3           0              
LIM4           0              
LIM5           0              
LIM6           0              
LIM8           0              
LIM10          0              
LIM11          0              
LIM13          0              
LIM15          0              
LIM16          0              
MAXRECID       0              
PC             0              
PCMORE         0              
PCT            1              
PIR            1              
PD             8              
PAL            0              
MAXFCN         0              
MAXIC          0              
PG             0              
NPOPMIXMAX     0              
MAXOMEG        1              
MAXPTHETA      4              
MAXITER        20             
ISAMPLEMAX     0              
DIMTMP         0              
DIMCNS         0              
DIMNEW         0              
PDT            7              
LADD_MAX       0              
MAXSIDL        0              
NTT            3              
NOMEG          1              
NSIGM          1              
PPDT           4              
PAST_SIZE      0              
MAXNRDS        0              
