# Supplementary material for: PKGPT: Expert-Orchestrated Recursive LLM Agent for Automated NONMEM PopPK Modeling with Human Benchmarking
Source: Pharmaceutics. 2026 Apr 18;18(4):501. doi: 10.3390/pharmaceutics18040501 (PMC13118610; doi:10.3390/pharmaceutics18040501)
Supplement: Supplementary file 1 [file pharmaceutics-18-00501-s001.zip › File S1. PKGPT Iteration Log Files (Wafarin, Theophyline, and Tobramycin)/theo2/GFCOMPILE.BAT]

%1 -static -o %8 fsubs.%3 %2\NM\pnm_mpid.%3 -I%4 -I%2\resource %6\PRED.%3 %6\PREDI.%3 %6\CHECK.%3 %6\SADVAN.%3 %6\ADVAN2.%3 %6\SSS0.%3 %6\TRANS2.%3 %6\INFN.%3 %5\prglobalp.%3 %6\mumodel.%3 %7\parallel.%3 %6\prpnm.%3   %2\nm\nonmem.%3 %2\nm\nonmem.a %2\RESOURCE\resource.a
