# Supplementary material for: PKGPT: Expert-Orchestrated Recursive LLM Agent for Automated NONMEM PopPK Modeling with Human Benchmarking
Source: Pharmaceutics. 2026 Apr 18;18(4):501. doi: 10.3390/pharmaceutics18040501 (PMC13118610; doi:10.3390/pharmaceutics18040501)
Supplement: Supplementary file 1 [file pharmaceutics-18-00501-s001.zip › File S1. PKGPT Iteration Log Files (Wafarin, Theophyline, and Tobramycin)/theo2/LINK.LNK]

"temp_dir"\PRED.o
"temp_dir"\PREDI.o
"temp_dir"\CHECK.o
"temp_dir"\SADVAN.o
"temp_dir"\ADVAN2.o
"temp_dir"\SSS0.o
"temp_dir"\TRANS2.o
"temp_dir"\INFN.o
