# Supplementary material for: PKGPT: Expert-Orchestrated Recursive LLM Agent for Automated NONMEM PopPK Modeling with Human Benchmarking
Source: Pharmaceutics. 2026 Apr 18;18(4):501. doi: 10.3390/pharmaceutics18040501 (PMC13118610; doi:10.3390/pharmaceutics18040501)
Supplement: Supplementary file 1 [file pharmaceutics-18-00501-s001.zip › File S1. PKGPT Iteration Log Files (Wafarin, Theophyline, and Tobramycin)/theo2/nmpathlist.txt]

The pathlist c:\nm75g64\gfortran\mingw64\libexec\gcc\x86_64-w64-mingw32\4.6.3\;c:\nm75g64\gfortran\mingw64\bin\ obtained from file "c:\nm75g64"\nmloc.bat is placed at the head of PATH 
The gfortran compiler at one of those locations will be used if it exists. 
If this is not what you want, then modify the file "c:\nm75g64"\nmloc.bat accordingly. 
