# Supplementary material for: PKGPT: Expert-Orchestrated Recursive LLM Agent for Automated NONMEM PopPK Modeling with Human Benchmarking
Source: Pharmaceutics. 2026 Apr 18;18(4):501. doi: 10.3390/pharmaceutics18040501 (PMC13118610; doi:10.3390/pharmaceutics18040501)
Supplement: Supplementary file 1 [file pharmaceutics-18-00501-s001.zip › File S1. PKGPT Iteration Log Files (Wafarin, Theophyline, and Tobramycin)/theo2/output_theo2_iter1.ext]

TABLE NO.     1: First Order Conditional Estimation with Interaction: Goal Function=MINIMUM VALUE OF OBJECTIVE FUNCTION: Problem=1 Subproblem=0 Superproblem1=0 Iteration1=0 Superproblem2=0 Iteration2=0
 ITERATION    THETA1       THETA2       THETA3       SIGMA(1,1)   OMEGA(1,1)   OMEGA(2,1)   OMEGA(2,2)   OMEGA(3,1)   OMEGA(3,2)   OMEGA(3,3)   OBJ
            0  3.00000E+00  3.00000E+01  1.50000E+00  4.00000E-02  4.00000E-02  0.00000E+00  4.00000E-02  0.00000E+00  0.00000E+00  4.00000E-02    9574.5604825948230
            5  2.14739E+00  2.33418E+01  1.40311E+00  6.66523E-03  4.21579E-01  0.00000E+00  3.08418E-01  0.00000E+00  0.00000E+00  2.56870E-01    1334.5751978752617
           10  3.99000E-02  1.32194E+00  2.16978E+00  2.04244E-02  6.42155E-02  0.00000E+00  1.25648E-01  0.00000E+00  0.00000E+00  4.52560E+00    260.89784302474550
           15  3.99000E-02  1.29000E+00  1.24483E+00  2.95840E-02  4.13837E-02  0.00000E+00  5.99725E-01  0.00000E+00  0.00000E+00  3.24225E-01    185.36244367898777
           20  3.99000E-02  1.29000E+00  1.48548E+00  2.55466E-02  4.87986E-02  0.00000E+00  1.05711E+00  0.00000E+00  0.00000E+00  4.62335E-01    180.31055984610717
           25  4.03483E-02  1.29000E+00  1.46164E+00  2.55126E-02  5.15527E-02  0.00000E+00  1.04101E+00  0.00000E+00  0.00000E+00  4.33078E-01    180.07178911716204
           30  3.99799E-02  1.29000E+00  1.46989E+00  2.54088E-02  5.25085E-02  0.00000E+00  1.01013E+00  0.00000E+00  0.00000E+00  4.33875E-01    180.06806646654522
           35  3.99000E-02  1.29000E+00  1.48556E+00  2.52140E-02  6.60563E-02  0.00000E+00  1.04276E+00  0.00000E+00  0.00000E+00  4.35645E-01    179.78894437779280
           39  3.99000E-02  1.29000E+00  1.48687E+00  2.52192E-02  6.60432E-02  0.00000E+00  1.04284E+00  0.00000E+00  0.00000E+00  4.35745E-01    179.78892271144346
  -1000000000  3.99000E-02  1.29000E+00  1.48687E+00  2.52192E-02  6.60432E-02  0.00000E+00  1.04284E+00  0.00000E+00  0.00000E+00  4.35745E-01    179.78892271144346
  -1000000004  0.00000E+00  0.00000E+00  0.00000E+00  1.58806E-01  2.56989E-01  0.00000E+00  1.02120E+00  0.00000E+00  0.00000E+00  6.60110E-01    0.0000000000000000
  -1000000006  0.00000E+00  0.00000E+00  0.00000E+00  0.00000E+00  0.00000E+00  1.00000E+00  0.00000E+00  1.00000E+00  1.00000E+00  0.00000E+00    0.0000000000000000
  -1000000007  0.00000E+00  3.70000E+01  4.00000E+01  4.40000E+01  0.00000E+00  0.00000E+00  0.00000E+00  0.00000E+00  0.00000E+00  0.00000E+00    0.0000000000000000
