# Supplementary material for: PKGPT: Expert-Orchestrated Recursive LLM Agent for Automated NONMEM PopPK Modeling with Human Benchmarking
Source: Pharmaceutics. 2026 Apr 18;18(4):501. doi: 10.3390/pharmaceutics18040501 (PMC13118610; doi:10.3390/pharmaceutics18040501)
Supplement: Supplementary file 1 [file pharmaceutics-18-00501-s001.zip › File S1. PKGPT Iteration Log Files (Wafarin, Theophyline, and Tobramycin)/theo2/output_theo2_iter1.grd]

TABLE NO.     1: First Order Conditional Estimation with Interaction: Problem=1 Subproblem=0 Superproblem1=0 Iteration1=0 Superproblem2=0 Iteration2=0
 ITERATION    GRD(1)       GRD(2)       GRD(3)       GRD(4)       GRD(5)       GRD(6)       GRD(7)
            0  1.63333E+03  1.50650E+03 -1.35489E+02 -9.12510E+03 -8.08989E+03 -1.31690E+02 -1.66792E+03
            5  1.79577E+02  2.26728E+02 -5.55666E+00 -8.79765E+02 -1.16383E+03 -1.92000E+01 -4.74166E+02
           10  0.00000E+00  4.71825E+01  8.32144E-01 -1.73669E+00 -1.69318E+02  1.97027E+01 -5.34558E+01
           15  0.00000E+00  0.00000E+00 -8.11486E+00 -1.06192E+01 -1.73612E+01 -6.15819E+00  2.02017E+01
           20  0.00000E+00  0.00000E+00 -5.13609E-03 -6.83443E+00  2.96882E-01  1.05528E+00  1.67680E+00
           25  6.32791E+00  0.00000E+00 -5.16263E-01 -5.35070E+00 -6.85736E-02 -5.72165E-02  1.19021E+00
           30  3.46669E+00  0.00000E+00 -3.39242E-01 -5.02664E+00 -7.95512E-01 -3.58881E-02  7.16829E-01
           35  0.00000E+00  0.00000E+00 -1.87494E-03  4.11579E-03 -3.65480E-03 -2.33541E-03 -2.36121E-03
           39  0.00000E+00  0.00000E+00 -4.46615E-05  4.65250E-05 -3.45655E-04  2.49722E-04  2.74179E-05
