# Supplementary material for: PKGPT: Expert-Orchestrated Recursive LLM Agent for Automated NONMEM PopPK Modeling with Human Benchmarking
Source: Pharmaceutics. 2026 Apr 18;18(4):501. doi: 10.3390/pharmaceutics18040501 (PMC13118610; doi:10.3390/pharmaceutics18040501)
Supplement: Supplementary file 1 [file pharmaceutics-18-00501-s001.zip › File S1. PKGPT Iteration Log Files (Wafarin, Theophyline, and Tobramycin)/theo2/output_theo2_iter1.phi]

TABLE NO.     1: First Order Conditional Estimation with Interaction: Problem=1 Subproblem=0 Superproblem1=0 Iteration1=0 Superproblem2=0 Iteration2=0
 SUBJECT_NO   ID           ETA(1)       ETA(2)       ETA(3)       ETC(1,1)     ETC(2,1)     ETC(2,2)     ETC(3,1)     ETC(3,2)     ETC(3,3)     OBJ
            1            1 -6.32318E-01 -1.23736E+00  2.37192E-02  8.49122E-03 -2.12907E-03  7.76403E-03 -3.53180E-03  1.11383E-02  3.47226E-02    22.637190737796352
            2            2  1.22070E-01 -1.06987E+00  2.54863E-01  3.07541E-03  1.69428E-03  6.97173E-03  1.82536E-03  1.01834E-02  3.70204E-02    23.436929177584620
            3            3  7.06872E-02 -1.01661E+00  3.57868E-01  3.41390E-03  1.14241E-03  6.87815E-03  1.07967E-03  1.04963E-02  4.17913E-02    8.4728252724394650
            4            4 -1.84345E-02 -1.12212E+00 -3.91165E-01  3.51662E-03  1.25031E-03  8.32988E-03  9.77988E-04  1.12194E-02  2.94995E-02    17.843975630473921
            5            5  8.27166E-02 -9.50466E-01 -1.16840E-01  3.80312E-03  8.63821E-04  7.88772E-03  5.60935E-04  1.08560E-02  3.13693E-02    25.205093738147379
            6            6  2.15732E-01 -8.78705E-01 -3.62788E-01  3.62726E-03  1.03401E-03  8.54855E-03  6.76965E-04  1.13885E-02  2.93869E-02    8.2622437270500431
            7            7  2.27152E-01 -8.66037E-01 -8.42326E-01  3.89542E-03  9.71208E-04  1.08284E-02  5.47739E-04  1.35719E-02  2.68720E-02    11.004689355022332
            8            8  1.13390E-01 -8.65210E-01  7.54493E-02  4.09174E-03  5.30780E-04  7.61247E-03  1.57850E-04  1.06874E-02  3.34300E-02    10.693741691731947
            9            9 -2.08034E-01 -1.21889E+00  1.30754E+00  3.67184E-03  6.73787E-04  5.17823E-03  2.14638E-04  1.05990E-02  1.31718E-01    13.070206146243670
           10           10 -1.72223E-01 -1.02212E+00 -6.68234E-01  5.92061E-03 -1.17635E-03  1.06882E-02 -2.16640E-03  1.43983E-02  3.15443E-02    12.596659556292789
           11           11  3.47787E-01 -7.86282E-01  8.17173E-01  3.17555E-03  1.32916E-03  6.21131E-03  1.56714E-03  1.04220E-02  5.63540E-02    7.5174905968812329
           12           12  7.58507E-02 -1.16202E+00 -7.16440E-01  3.22048E-03  1.90224E-03  9.64552E-03  1.61010E-03  1.19956E-02  2.54833E-02    19.047877081779720
