# Supplementary material for: PKGPT: Expert-Orchestrated Recursive LLM Agent for Automated NONMEM PopPK Modeling with Human Benchmarking
Source: Pharmaceutics. 2026 Apr 18;18(4):501. doi: 10.3390/pharmaceutics18040501 (PMC13118610; doi:10.3390/pharmaceutics18040501)
Supplement: Supplementary file 1 [file pharmaceutics-18-00501-s001.zip › File S1. PKGPT Iteration Log Files (Wafarin, Theophyline, and Tobramycin)/theo2/output_theo2_iter1.shk]

TABLE NO.     1: First Order Conditional Estimation with Interaction: Problem=1 Subproblem=0 Superproblem1=0 Iteration1=0 Superproblem2=0 Iteration2=0
TYPE          SUBPOP       ETA(1)       ETA(2)       ETA(3)
            1            1  1.86980E-02 -1.01631E+00 -2.17647E-02
            2            1  7.13634E-02  4.14019E-02  1.77534E-01
            3            1  7.93313E-01  5.0920E-133  9.02428E-01
            4            1  3.80508E+00  8.59557E+01  6.83418E+00
            5            1  1.44206E+01  0.00000E+00  0.00000E+00
            6            1  3.19958E+00  3.86488E-01  4.99366E+00
            7            1  1.20000E+01  1.20000E+01  1.20000E+01
            8            1  7.46538E+00  9.80276E+01  1.32013E+01
            9            1  6.29678E+00  7.71482E-01  9.73796E+00
           10            1  2.67617E+01  0.00000E+00  0.00000E+00
           11            1  9.37022E+01  9.91960E+01  9.02328E+01
