# Supplementary material for: PKGPT: Expert-Orchestrated Recursive LLM Agent for Automated NONMEM PopPK Modeling with Human Benchmarking
Source: Pharmaceutics. 2026 Apr 18;18(4):501. doi: 10.3390/pharmaceutics18040501 (PMC13118610; doi:10.3390/pharmaceutics18040501)
Supplement: Supplementary file 1 [file pharmaceutics-18-00501-s001.zip › File S1. PKGPT Iteration Log Files (Wafarin, Theophyline, and Tobramycin)/theo2/output_theo2_iter2.lst]

2026-02-09 
¿ÀÈÄ 07:45
$PROBLEM Theophylline Population PK Model (1-Compartment Oral)

$DATA C:/Users/JIYEON/Desktop/test/dataset/theo.csv IGNORE=@

$INPUT ID TIME AMT DV WT SEX EVID MDV

$SUBROUTINE ADVAN2 TRANS2

$ABBR DERIV2=NO

$PK
; Typical values for PK parameters (Total CL and V)
TVCL = THETA(1)
TVV  = THETA(2)
TVKA = THETA(3)

; Inter-individual variability (Simplified for N=12)
CL = TVCL * EXP(ETA(1))
V  = TVV  * EXP(ETA(2))
KA = TVKA

; Required for ADVAN2 TRANS2
K  = CL/V
S2 = V

$ERROR
IPRED = F
; Proportional error model
Y = IPRED * (1 + EPS(1))

$THETA
(0.001, 2.7, 20)  ; 1 CL (L/h) - Widened bounds
(0.1, 35, 100)    ; 2 V (L) - Widened bounds
(0.01, 1.5, 10)   ; 3 KA (1/h)

$OMEGA
0.04  ; 1 IIV CL
0.04  ; 2 IIV V

$SIGMA
0.04  ; 1 Proportional Error

$ESTIMATION METHOD=1 INTER MAXEVAL=9999 PRINT=5 POSTHOC

$COVARIANCE

$TABLE ID TIME DV PRED IPRED CWRES
       ONEHEADER NOPRINT FILE=sdtab001

$TABLE ID CL V KA ETA(1) ETA(2) WT SEX
       ONEHEADER NOPRINT FILE=patab001
```

CHANGES MADE:
*   **$INPUT**: Added `EVID` and `MDV` to ensure the data columns are mapped correctly according to the NM-TRAN check.
*   **$ABBR**: Added `DERIV2=NO` to speed up compilation as suggested by the warning.
*   **$THETA**: Widened the lower bounds (from 0.01/1.0 to 0.001/0.1) and updated initial estimates to standard values for Theophylline (2.7 and 35) to prevent the model from getting stuck at the boundary.
*   **$PK**: Removed `ETA(3)` from `KA` to reduce model complexity.
*   **$OMEGA**: Reduced to 2 ETAs (CL and V). With $N=12$, estimating 3 ETAs often leads to the high shrinkage and covariance failures seen in your output.
*   **$TABLE**: Removed `ETA(3)` from the table parameters to match the new `$PK` structure.

EXPECTED OUTCOME:
The model should minimize with more physiologically plausible parameters (CL ~2-3, V ~30-40) and the **Covariance Step should now succeed** because the parameters are no longer constrained by the narrow boundaries and the random effects are simplified.  
NM-TRAN MESSAGES 
 
 AN ERROR WAS FOUND IN THE CONTROL STATEMENTS.
 
AN ERROR WAS FOUND ON LINE 52 AT THE APPROXIMATE POSITION NOTED:
 ```
 X
 THE CHARACTERS IN ERROR ARE: `
   20  UNKNOWN OPTION.
