# Supplementary material for: PKGPT: Expert-Orchestrated Recursive LLM Agent for Automated NONMEM PopPK Modeling with Human Benchmarking
Source: Pharmaceutics. 2026 Apr 18;18(4):501. doi: 10.3390/pharmaceutics18040501 (PMC13118610; doi:10.3390/pharmaceutics18040501)
Supplement: Supplementary file 1 [file pharmaceutics-18-00501-s001.zip › File S1. PKGPT Iteration Log Files (Wafarin, Theophyline, and Tobramycin)/theo2/output_theo2_iter4.lst]

2026-02-09 
¿ÀÈÄ 07:48
$PROBLEM Theophylline Population PK Model (1-Compartment Oral)

$DATA C:/Users/JIYEON/Desktop/test/dataset/theo.csv IGNORE=@

$INPUT ID TIME AMT DV EVID MDV

$SUBROUTINE ADVAN2 TRANS2

$PK
; Typical values for PK parameters
TVCL = THETA(1)
TVV  = THETA(2)
TVKA = THETA(3  
NM-TRAN MESSAGES 
 
 AN ERROR WAS FOUND IN THE CONTROL STATEMENTS.
 
AN ERROR WAS FOUND ON LINE 13 AT THE APPROXIMATE POSITION NOTED:
 TVKA = THETA(3
              X
  484  SUBSCRIPT MUST BE AN INTEGER CONSTANT.
