# Supplementary material for: PKGPT: Expert-Orchestrated Recursive LLM Agent for Automated NONMEM PopPK Modeling with Human Benchmarking
Source: Pharmaceutics. 2026 Apr 18;18(4):501. doi: 10.3390/pharmaceutics18040501 (PMC13118610; doi:10.3390/pharmaceutics18040501)
Supplement: Supplementary file 1 [file pharmaceutics-18-00501-s001.zip › File S1. PKGPT Iteration Log Files (Wafarin, Theophyline, and Tobramycin)/theo2/output_theo2_iter5.xml]

<?xml version="1.0" encoding="ASCII"?>
<!DOCTYPE nm:output SYSTEM "output.dtd">
<nm:output
xmlns:xsi="http://www.w3.org/2001/XMLSchema-instance"
xsi:schemaLocation="http://namespaces.oreilly.com/xmlnut/address output.xsd"
xmlns:nm="http://namespaces.oreilly.com/xmlnut/address"
>
<nm:start_datetime>2026-02-09T19:49:20.477</nm:start_datetime>
<nm:control_stream><![CDATA[
$PROBLEM Theophylline Population PK Model (1-Compartment Oral)

$DATA C:/Users/JIYEON/Desktop/test/dataset/theo.csv IGNORE=@

$INPUT ID TIME AMT DV EVID MDV

$SUBROUTINE ADVAN2 TRANS2

$PK
; Typical values for PK parameters
TVCL = THETA(1)
TVV  = THETA(2)
TVKA = THETA(3)

; Inter-individual variability (Simplified to 1 OMEGA for N=12 stability)
CL = TVCL * EXP(ETA(1))
V  = TVV
KA = TVKA

; Required for ADVAN2 TRANS2
K  = CL/V
S2 = V

$ERROR
IPRED = F
; Proportional error model
Y = IPRED * (1 + EPS(1))

$THETA
(0.01, 3, 10)    ; 1 CL (L/h)
(1, 30, 100)     ; 2 V (L)
(0.1, 1.5, 5)    ; 3 KA (1/h)

$OMEGA
0.04  ; 1 IIV CL (~20% CV)

$SIGMA
0.04  ; 1 Proportional Error (~20% CV)

$ESTIMATION METHOD=0 MAXEVAL=9999 PRINT=5

$COVARIANCE

$TABLE ID TIME DV PRED IPRED CWRES
       ONEHEADER NOPRINT FILE=sdtab001

$TABLE ID CL V KA ETA(1)
       ONEHEADER NOPRINT FILE=patab001
]]></nm:control_stream>
<nm:nmtran><![CDATA[

 WARNINGS AND ERRORS (IF ANY) FOR PROBLEM    1

 (WARNING  2) NM-TRAN INFERS THAT THE DATA ARE POPULATION.

 (DATA WARNING   5) RECORD         2, DATA ITEM   4, CONTENTS: 2.84
 THE DV DATA ITEM IS POSITIVE, BUT THE MDV DATA ITEM IS 1

 (DATA WARNING   5) RECORD         3, DATA ITEM   4, CONTENTS: 6.57
 THE DV DATA ITEM IS POSITIVE, BUT THE MDV DATA ITEM IS 1

 (DATA WARNING   5) RECORD         4, DATA ITEM   4, CONTENTS: 10.5
 THE DV DATA ITEM IS POSITIVE, BUT THE MDV DATA ITEM IS 1

 (DATA WARNING   5) RECORD         5, DATA ITEM   4, CONTENTS: 9.66
 THE DV DATA ITEM IS POSITIVE, BUT THE MDV DATA ITEM IS 1

 (DATA WARNING   5) RECORD         6, DATA ITEM   4, CONTENTS: 8.58
 THE DV DATA ITEM IS POSITIVE, BUT THE MDV DATA ITEM IS 1

 (DATA WARNING   5) RECORD         7, DATA ITEM   4, CONTENTS: 8.36
 THE DV DATA ITEM IS POSITIVE, BUT THE MDV DATA ITEM IS 1

 (DATA WARNING   5) RECORD         8, DATA ITEM   4, CONTENTS: 7.47
 THE DV DATA ITEM IS POSITIVE, BUT THE MDV DATA ITEM IS 1

 (DATA WARNING   5) RECORD         9, DATA ITEM   4, CONTENTS: 6.89
 THE DV DATA ITEM IS POSITIVE, BUT THE MDV DATA ITEM IS 1

 (DATA WARNING   5) RECORD        10, DATA ITEM   4, CONTENTS: 5.94
 THE DV DATA ITEM IS POSITIVE, BUT THE MDV DATA ITEM IS 1

 (DATA WARNING   5) RECORD        11, DATA ITEM   4, CONTENTS: 3.28
 THE DV DATA ITEM IS POSITIVE, BUT THE MDV DATA ITEM IS 1

 (DATA WARNING   5) RECORD        13, DATA ITEM   4, CONTENTS: 1.72
 THE DV DATA ITEM IS POSITIVE, BUT THE MDV DATA ITEM IS 1

 (DATA WARNING   5) RECORD        14, DATA ITEM   4, CONTENTS: 7.91
 THE DV DATA ITEM IS POSITIVE, BUT THE MDV DATA ITEM IS 1

 (DATA WARNING   5) RECORD        15, DATA ITEM   4, CONTENTS: 8.31
 THE DV DATA ITEM IS POSITIVE, BUT THE MDV DATA ITEM IS 1

 (DATA WARNING   5) RECORD        16, DATA ITEM   4, CONTENTS: 8.33
 THE DV DATA ITEM IS POSITIVE, BUT THE MDV DATA ITEM IS 1

 (DATA WARNING   5) RECORD        17, DATA ITEM   4, CONTENTS: 6.85
 THE DV DATA ITEM IS POSITIVE, BUT THE MDV DATA ITEM IS 1

 (DATA WARNING   5) RECORD        18, DATA ITEM   4, CONTENTS: 6.08
 THE DV DATA ITEM IS POSITIVE, BUT THE MDV DATA ITEM IS 1

 (DATA WARNING   5) RECORD        19, DATA ITEM   4, CONTENTS: 5.4
 THE DV DATA ITEM IS POSITIVE, BUT THE MDV DATA ITEM IS 1

 (DATA WARNING   5) RECORD        20, DATA ITEM   4, CONTENTS: 4.55
 THE DV DATA ITEM IS POSITIVE, BUT THE MDV DATA ITEM IS 1

 (DATA WARNING   5) RECORD        21, DATA ITEM   4, CONTENTS: 3.01
 THE DV DATA ITEM IS POSITIVE, BUT THE MDV DATA ITEM IS 1

 (DATA WARNING   5) RECORD        22, DATA ITEM   4, CONTENTS: 0.9
 THE DV DATA ITEM IS POSITIVE, BUT THE MDV DATA ITEM IS 1*

 (DATA WARNING   4) RECORD        45, DATA ITEM   4, CONTENTS:
 THE DV DATA ITEM IS NULL, BUT THE MDV DATA ITEM IS 0 AND NO $SIMULATION
 RECORD IS PRESENT.

 (DATA WARNING   4) RECORD        67, DATA ITEM   4, CONTENTS:
 THE DV DATA ITEM IS NULL, BUT THE MDV DATA ITEM IS 0 AND NO $SIMULATION
 RECORD IS PRESENT.

 (DATA WARNING   4) RECORD       100, DATA ITEM   4, CONTENTS:
 THE DV DATA ITEM IS NULL, BUT THE MDV DATA ITEM IS 0 AND NO $SIMULATION
 RECORD IS PRESENT.

 (DATA WARNING   4) RECORD       111, DATA ITEM   4, CONTENTS:
 THE DV DATA ITEM IS NULL, BUT THE MDV DATA ITEM IS 0 AND NO $SIMULATION
 RECORD IS PRESENT.

 (DATA WARNING   4) RECORD       122, DATA ITEM   4, CONTENTS:
 THE DV DATA ITEM IS NULL, BUT THE MDV DATA ITEM IS 0 AND NO $SIMULATION
 RECORD IS PRESENT.

 * THE MAXIMUM NUMBER OF WARNINGS OF ONE OR MORE TYPES WAS REACHED.
 IT IS POSSIBLE THAT SOME WARNING MESSAGES WERE SUPPRESSED.

Note: Analytical 2nd Derivatives are constructed in FSUBS but are never used.
      You may insert $ABBR DERIV2=NO after the first $PROB to save FSUBS construction and compilation time

]]></nm:nmtran>
<nm:nonmem nm:version='7.5.1'>
<nm:license_information><![CDATA[
License Registered to: Yonsei University College of Medicine
Expiration Date:    14 NOV 2026
Current Date:        9 FEB 2026
Days until program expires : 275
]]></nm:license_information>
<nm:program_information><![CDATA[
1NONLINEAR MIXED EFFECTS MODEL PROGRAM (NONMEM) VERSION 7.5.1
 ORIGINALLY DEVELOPED BY STUART BEAL, LEWIS SHEINER, AND ALISON BOECKMANN
 CURRENT DEVELOPERS ARE ROBERT BAUER, ICON DEVELOPMENT SOLUTIONS,
 AND ALISON BOECKMANN. IMPLEMENTATION, EFFICIENCY, AND STANDARDIZATION
 PERFORMED BY NOUS INFOSYSTEMS.
]]></nm:program_information>
<nm:problem nm:number='1' nm:subproblem='0' nm:superproblem1='0' nm:iteration1='0' nm:superproblem2='0' nm:iteration2='0'>
<nm:problem_title>Theophylline Population PK Model (1-Compartment Oral)</nm:problem_title>
<nm:problem_information><![CDATA[

 PROBLEM NO.:         1
 Theophylline Population PK Model (1-Compartment Oral)
0DATA CHECKOUT RUN:              NO
 DATA SET LOCATED ON UNIT NO.:    2
 THIS UNIT TO BE REWOUND:        NO
 NO. OF DATA RECS IN DATA SET:      132
 NO. OF DATA ITEMS IN DATA SET:   6
 ID DATA ITEM IS DATA ITEM NO.:   1
 DEP VARIABLE IS DATA ITEM NO.:   4
 MDV DATA ITEM IS DATA ITEM NO.:  6
0INDICES PASSED TO SUBROUTINE PRED:
   5   2   3   0   0   0   0   0   0   0   0
0LABELS FOR DATA ITEMS:
 ID TIME AMT DV EVID MDV
0(NONBLANK) LABELS FOR PRED-DEFINED ITEMS:
 CL V KA IPRED
0FORMAT FOR DATA:
 (6E6.0)

 TOT. NO. OF OBS RECS:       55
 TOT. NO. OF INDIVIDUALS:       12
0LENGTH OF THETA:   3
0DEFAULT THETA BOUNDARY TEST OMITTED:    NO
0OMEGA HAS SIMPLE DIAGONAL FORM WITH DIMENSION:   1
0DEFAULT OMEGA BOUNDARY TEST OMITTED:    NO
0SIGMA HAS SIMPLE DIAGONAL FORM WITH DIMENSION:   1
0DEFAULT SIGMA BOUNDARY TEST OMITTED:    NO
0INITIAL ESTIMATE OF THETA:
 LOWER BOUND    INITIAL EST    UPPER BOUND
  0.1000E-01     0.3000E+01     0.1000E+02
  0.1000E+01     0.3000E+02     0.1000E+03
  0.1000E+00     0.1500E+01     0.5000E+01
0INITIAL ESTIMATE OF OMEGA:
 0.4000E-01
0INITIAL ESTIMATE OF SIGMA:
 0.4000E-01
0COVARIANCE STEP OMITTED:        NO
 EIGENVLS. PRINTED:              NO
 SPECIAL COMPUTATION:            NO
 COMPRESSED FORMAT:              NO
 GRADIENT METHOD USED:     NOSLOW
 SIGDIGITS ETAHAT (SIGLO):                  -1
 SIGDIGITS GRADIENTS (SIGL):                -1
 EXCLUDE COV FOR FOCE (NOFCOV):              NO
 Cholesky Transposition of R Matrix (CHOLROFF):0
 KNUTHSUMOFF:                                -1
 RESUME COV ANALYSIS (RESUME):               NO
 SIR SAMPLE SIZE (SIRSAMPLE):
 NON-LINEARLY TRANSFORM THETAS DURING COV (THBND): 1
 PRECONDTIONING CYCLES (PRECOND):        0
 PRECONDTIONING TYPES (PRECONDS):        TOS
 FORCED PRECONDTIONING CYCLES (PFCOND):0
 PRECONDTIONING TYPE (PRETYPE):        0
 FORCED POS. DEFINITE SETTING DURING PRECONDITIONING: (FPOSDEF):0
 SIMPLE POS. DEFINITE SETTING: (POSDEF):-1
0TABLES STEP OMITTED:    NO
 NO. OF TABLES:           2
 SEED NUMBER (SEED):    11456
 NPDTYPE:    0
 INTERPTYPE:    0
 RANMETHOD:             3U
 MC SAMPLES (ESAMPLE):    300
 WRES SQUARE ROOT TYPE (WRESCHOL): EIGENVALUE
0-- TABLE   1 --
0RECORDS ONLY:    ALL
04 COLUMNS APPENDED:    YES
 PRINTED:                NO
 HEADER:                YES
 FILE TO BE FORWARDED:   NO
 FORMAT:                S1PE11.4
 IDFORMAT:
 LFORMAT:
 RFORMAT:
 FIXED_EFFECT_ETAS:
0USER-CHOSEN ITEMS:
 ID TIME DV IPRED CWRES
0-- TABLE   2 --
0RECORDS ONLY:    ALL
04 COLUMNS APPENDED:    YES
 PRINTED:                NO
 HEADER:                YES
 FILE TO BE FORWARDED:   NO
 FORMAT:                S1PE11.4
 IDFORMAT:
 LFORMAT:
 RFORMAT:
 FIXED_EFFECT_ETAS:
0USER-CHOSEN ITEMS:
 ID CL V KA ETA1
1DOUBLE PRECISION PREDPP VERSION 7.5.1

 ONE COMPARTMENT MODEL WITH FIRST-ORDER ABSORPTION (ADVAN2)
0MAXIMUM NO. OF BASIC PK PARAMETERS:   3
0BASIC PK PARAMETERS (AFTER TRANSLATION):
   ELIMINATION RATE (K) IS BASIC PK PARAMETER NO.:  1
   ABSORPTION RATE (KA) IS BASIC PK PARAMETER NO.:  3

 TRANSLATOR WILL CONVERT PARAMETERS
 CLEARANCE (CL) AND VOLUME (V) TO K (TRANS2)
0COMPARTMENT ATTRIBUTES
 COMPT. NO.   FUNCTION   INITIAL    ON/OFF      DOSE      DEFAULT    DEFAULT
                         STATUS     ALLOWED    ALLOWED    FOR DOSE   FOR OBS.
    1         DEPOT        OFF        YES        YES        YES        NO
    2         CENTRAL      ON         NO         YES        NO         YES
    3         OUTPUT       OFF        YES        NO         NO         NO
1
 ADDITIONAL PK PARAMETERS - ASSIGNMENT OF ROWS IN GG
 COMPT. NO.                             INDICES
              SCALE      BIOAVAIL.   ZERO-ORDER  ZERO-ORDER  ABSORB
                         FRACTION    RATE        DURATION    LAG
    1            *           *           *           *           *
    2            4           *           *           *           *
    3            *           -           -           -           -
             - PARAMETER IS NOT ALLOWED FOR THIS MODEL
             * PARAMETER IS NOT SUPPLIED BY PK SUBROUTINE;
               WILL DEFAULT TO ONE IF APPLICABLE
0DATA ITEM INDICES USED BY PRED ARE:
   EVENT ID DATA ITEM IS DATA ITEM NO.:      5
   TIME DATA ITEM IS DATA ITEM NO.:          2
   DOSE AMOUNT DATA ITEM IS DATA ITEM NO.:   3

0PK SUBROUTINE CALLED WITH EVERY EVENT RECORD.
 PK SUBROUTINE NOT CALLED AT NONEVENT (ADDITIONAL OR LAGGED) DOSE TIMES.
0ERROR SUBROUTINE CALLED WITH EVERY EVENT RECORD.
0DATA RECORD ERROR MESSAGE FROM PRED:
0DATA REC           1: EVENT IDENTIFICATION DATA ITEM HAS INAPPROPRIATE VALUE
0DATA REC           2: EVENT IDENTIFICATION DATA ITEM HAS INAPPROPRIATE VALUE
0DATA REC           3: EVENT IDENTIFICATION DATA ITEM HAS INAPPROPRIATE VALUE
0DATA REC           4: EVENT IDENTIFICATION DATA ITEM HAS INAPPROPRIATE VALUE
0DATA REC           5: EVENT IDENTIFICATION DATA ITEM HAS INAPPROPRIATE VALUE
0DATA REC           6: EVENT IDENTIFICATION DATA ITEM HAS INAPPROPRIATE VALUE
0DATA REC           7: EVENT IDENTIFICATION DATA ITEM HAS INAPPROPRIATE VALUE
0DATA REC           8: EVENT IDENTIFICATION DATA ITEM HAS INAPPROPRIATE VALUE
0DATA REC           9: EVENT IDENTIFICATION DATA ITEM HAS INAPPROPRIATE VALUE
0DATA REC          10: EVENT IDENTIFICATION DATA ITEM HAS INAPPROPRIATE VALUE
0DATA REC          11: EVENT IDENTIFICATION DATA ITEM HAS INAPPROPRIATE VALUE
0DATA REC          12: EVENT IDENTIFICATION DATA ITEM HAS INAPPROPRIATE VALUE
0DATA REC          13: EVENT IDENTIFICATION DATA ITEM HAS INAPPROPRIATE VALUE
0DATA REC          14: EVENT IDENTIFICATION DATA ITEM HAS INAPPROPRIATE VALUE
0DATA REC          15: EVENT IDENTIFICATION DATA ITEM HAS INAPPROPRIATE VALUE
0DATA REC          16: EVENT IDENTIFICATION DATA ITEM HAS INAPPROPRIATE VALUE
0DATA REC          17: EVENT IDENTIFICATION DATA ITEM HAS INAPPROPRIATE VALUE
0DATA REC          18: EVENT IDENTIFICATION DATA ITEM HAS INAPPROPRIATE VALUE
0DATA REC          19: EVENT IDENTIFICATION DATA ITEM HAS INAPPROPRIATE VALUE
0DATA REC          20: EVENT IDENTIFICATION DATA ITEM HAS INAPPROPRIATE VALUE
0DATA REC          21: EVENT IDENTIFICATION DATA ITEM HAS INAPPROPRIATE VALUE
0DATA REC          22: EVENT IDENTIFICATION DATA ITEM HAS INAPPROPRIATE VALUE
0DATA REC          23: EVENT IDENTIFICATION DATA ITEM HAS INAPPROPRIATE VALUE
0DATA REC          24: EVENT IDENTIFICATION DATA ITEM HAS INAPPROPRIATE VALUE
0DATA REC          25: EVENT IDENTIFICATION DATA ITEM HAS INAPPROPRIATE VALUE
0DATA REC          26: EVENT IDENTIFICATION DATA ITEM HAS INAPPROPRIATE VALUE
0DATA REC          27: EVENT IDENTIFICATION DATA ITEM HAS INAPPROPRIATE VALUE
0DATA REC          28: EVENT IDENTIFICATION DATA ITEM HAS INAPPROPRIATE VALUE
0DATA REC          29: EVENT IDENTIFICATION DATA ITEM HAS INAPPROPRIATE VALUE
0DATA REC          30: EVENT IDENTIFICATION DATA ITEM HAS INAPPROPRIATE VALUE
0DATA REC          31: EVENT IDENTIFICATION DATA ITEM HAS INAPPROPRIATE VALUE
0DATA REC          32: EVENT IDENTIFICATION DATA ITEM HAS INAPPROPRIATE VALUE
0DATA REC          33: EVENT IDENTIFICATION DATA ITEM HAS INAPPROPRIATE VALUE
0DATA REC          34: EVENT IDENTIFICATION DATA ITEM HAS INAPPROPRIATE VALUE
0DATA REC          35: EVENT IDENTIFICATION DATA ITEM HAS INAPPROPRIATE VALUE
0DATA REC          36: EVENT IDENTIFICATION DATA ITEM HAS INAPPROPRIATE VALUE
0DATA REC          37: EVENT IDENTIFICATION DATA ITEM HAS INAPPROPRIATE VALUE
0DATA REC          38: EVENT IDENTIFICATION DATA ITEM HAS INAPPROPRIATE VALUE
0DATA REC          39: EVENT IDENTIFICATION DATA ITEM HAS INAPPROPRIATE VALUE
0DATA REC          40: EVENT IDENTIFICATION DATA ITEM HAS INAPPROPRIATE VALUE
0DATA REC          41: EVENT IDENTIFICATION DATA ITEM HAS INAPPROPRIATE VALUE
0DATA REC          42: EVENT IDENTIFICATION DATA ITEM HAS INAPPROPRIATE VALUE
0DATA REC          43: EVENT IDENTIFICATION DATA ITEM HAS INAPPROPRIATE VALUE
0DATA REC          44: EVENT IDENTIFICATION DATA ITEM HAS INAPPROPRIATE VALUE
0DATA REC          45: EVENT IDENTIFICATION DATA ITEM HAS INAPPROPRIATE VALUE
0DATA REC          46: EVENT IDENTIFICATION DATA ITEM HAS INAPPROPRIATE VALUE
0DATA REC          47: EVENT IDENTIFICATION DATA ITEM HAS INAPPROPRIATE VALUE
0DATA REC          48: EVENT IDENTIFICATION DATA ITEM HAS INAPPROPRIATE VALUE
0DATA REC          49: EVENT IDENTIFICATION DATA ITEM HAS INAPPROPRIATE VALUE
0DATA REC          50: EVENT IDENTIFICATION DATA ITEM HAS INAPPROPRIATE VALUE
0DATA REC          51: EVENT IDENTIFICATION DATA ITEM HAS INAPPROPRIATE VALUE
0DATA REC          51: MAXIMUM NUMBER OF ERRORS EXCEEDED - NO MORE DATA RECORDS
 WILL BE CHECKED
0RUN TERMINATED BECAUSE OF ERRORS IN DATA RECORDS
]]></nm:problem_information>
<nm:problem_options
 nm:data_checkout_run='no' nm:data_unit='2' nm:data_rewind='no' nm:data_nrec='132' nm:data_nitems='6' nm:data_id='1'
 nm:data_l2='0' nm:data_dv='4' nm:data_mdv='6' nm:data_mrg='0' nm:data_raw='0' nm:data_rpt='0' nm:data_sub_array1='0'
 nm:data_sub_array2='0' nm:data_sub_array3='0' nm:data_pred_indices='5,2,3,0,0,0,0,0,0,0,0'
 nm:data_format='(6e6.0)' nm:data_nobs='55' nm:data_nind='12' nm:data_mdv100='0' nm:nthetat='3'
 nm:theta_bound_test_omitted='no' nm:omega_diagdim='1' nm:omega_bound_test_omitted='no' nm:sigma_diagdim='1'
 nm:sigma_bound_test_omitted='no' nm:cov_omitted='no' nm:cov_matrix='rsr' nm:cov_eigen_print='no'
 nm:cov_special='no' nm:cov_compressed='no' nm:cov_slow_gradient='noslow' nm:cov_siglocov='-1' nm:cov_siglcov='-1'
 nm:cov_tol='-1' nm:cov_atol='-1' nm:cov_nofcov='no' nm:cov_cholroff='0' nm:cov_knuthsumoff='-1' nm:cov_resume='no'
 nm:cov_sirsample='BLANK' nm:cov_thbnd='1' nm:cov_precond='0' nm:cov_preconds='tos' nm:cov_pfcond='0'
 nm:cov_pretype='0' nm:cov_fposdef='0' nm:cov_posdef='-1' nm:tab_omitted='no' nm:tab_number='2' nm:tab_seed='11456'
 nm:tab_npdtype='0' nm:tab_interptype='0' nm:tab_ranmethod='3u' nm:tab_esample='300' nm:tab_wres='eigenvalue'
 nm:tab_fixedetas_01='BLANK' nm:tab_fixedetas_02='BLANK' nm:pred_advan='2' nm:pred_evid='5' nm:pred_time='2'
 nm:pred_amt='3'
/>
<nm:theta_lb>
<nm:val nm:name='1'>1.00000000000000002E-002</nm:val>
<nm:val nm:name='2'>1.0000000000000000</nm:val>
<nm:val nm:name='3'>0.10000000000000001</nm:val>
</nm:theta_lb>
<nm:theta_in>
<nm:val nm:name='1'>3.0000000000000000</nm:val>
<nm:val nm:name='2'>30.000000000000000</nm:val>
<nm:val nm:name='3'>1.5000000000000000</nm:val>
</nm:theta_in>
<nm:theta_ub>
<nm:val nm:name='1'>10.000000000000000</nm:val>
<nm:val nm:name='2'>100.00000000000000</nm:val>
<nm:val nm:name='3'>5.0000000000000000</nm:val>
</nm:theta_ub>
</nm:problem>
</nm:nonmem>
<nm:stop_datetime>2026-02-09T19:49:20.509</nm:stop_datetime>
<nm:total_cputime>0.031</nm:total_cputime>
</nm:output>
