# Supplementary material for: PKGPT: Expert-Orchestrated Recursive LLM Agent for Automated NONMEM PopPK Modeling with Human Benchmarking
Source: Pharmaceutics. 2026 Apr 18;18(4):501. doi: 10.3390/pharmaceutics18040501 (PMC13118610; doi:10.3390/pharmaceutics18040501)
Supplement: Supplementary file 1 [file pharmaceutics-18-00501-s001.zip › File S1. PKGPT Iteration Log Files (Wafarin, Theophyline, and Tobramycin)/theo2/output_theo2_iter6.ext]

TABLE NO.     1: First Order: Goal Function=MINIMUM VALUE OF OBJECTIVE FUNCTION: Problem=1 Subproblem=0 Superproblem1=0 Iteration1=0 Superproblem2=0 Iteration2=0
 ITERATION    THETA1       THETA2       THETA3       SIGMA(1,1)   OMEGA(1,1)   OBJ
            0  3.00000E+00  3.00000E+01  1.50000E+00  4.00000E-02  4.00000E-02    9028697.1959820352
            5  6.96697E-02  2.48771E+01  4.56486E+00  7.84689E+02  4.00000E-06    551.82826422628830
           10  3.99000E-02  2.38291E+00  4.59338E+00  1.18385E+01  4.00000E-06    485.77255591528655
           15  3.99000E-02  1.56022E+00  4.70511E+00  1.81011E+00  4.00000E-06    427.44427294644845
           20  3.99000E-02  1.29000E+00  4.73856E+00  1.28415E+00  4.00000E-06    397.29738781310857
           25  3.99000E-02  1.29000E+00  4.96500E+00  1.27166E+00  4.00000E-06    397.23547915832080
           27  3.99000E-02  1.29000E+00  4.96500E+00  1.27589E+00  4.00000E-06    397.23471970352040
  -1000000000  3.99000E-02  1.29000E+00  4.96500E+00  1.27589E+00  4.00000E-06    397.23471970352040
  -1000000004  0.00000E+00  0.00000E+00  0.00000E+00  1.12956E+00  2.00000E-03    0.0000000000000000
  -1000000006  0.00000E+00  0.00000E+00  0.00000E+00  0.00000E+00  0.00000E+00    0.0000000000000000
  -1000000007  0.00000E+00  3.70000E+01  4.00000E+01  4.40000E+01  0.00000E+00    0.0000000000000000
