# Supplementary material for: PKGPT: Expert-Orchestrated Recursive LLM Agent for Automated NONMEM PopPK Modeling with Human Benchmarking
Source: Pharmaceutics. 2026 Apr 18;18(4):501. doi: 10.3390/pharmaceutics18040501 (PMC13118610; doi:10.3390/pharmaceutics18040501)
Supplement: Supplementary file 1 [file pharmaceutics-18-00501-s001.zip › File S1. PKGPT Iteration Log Files (Wafarin, Theophyline, and Tobramycin)/theo2/output_theo2_iter6.grd]

TABLE NO.     1: First Order: Problem=1 Subproblem=0 Superproblem1=0 Iteration1=0 Superproblem2=0 Iteration2=0
 ITERATION    GRD(1)       GRD(2)       GRD(3)       GRD(4)       GRD(5)
            0  7.16443E+04  1.24363E+07 -4.29856E+06 -1.91223E+06 -1.61454E+07
            5 -6.89305E-01  8.48288E+01 -5.60285E-01  0.00000E+00 -1.04635E+02
           10  0.00000E+00 -2.54369E+01  5.23780E-01  0.00000E+00  1.03267E+02
           15  0.00000E+00  7.33747E+01 -3.63284E-01  0.00000E+00 -5.33368E+01
           20  0.00000E+00  0.00000E+00 -1.01075E-01  0.00000E+00 -7.95621E-02
           25  0.00000E+00  0.00000E+00  0.00000E+00  0.00000E+00 -8.57359E-01
           27  0.00000E+00  0.00000E+00  0.00000E+00  0.00000E+00 -5.82051E-02
