# Supplementary material for: PKGPT: Expert-Orchestrated Recursive LLM Agent for Automated NONMEM PopPK Modeling with Human Benchmarking
Source: Pharmaceutics. 2026 Apr 18;18(4):501. doi: 10.3390/pharmaceutics18040501 (PMC13118610; doi:10.3390/pharmaceutics18040501)
Supplement: Supplementary file 1 [file pharmaceutics-18-00501-s001.zip › File S1. PKGPT Iteration Log Files (Wafarin, Theophyline, and Tobramycin)/theo2/output_theo2_iter6.phi]

TABLE NO.     1: First Order: Problem=1 Subproblem=0 Superproblem1=0 Iteration1=0 Superproblem2=0 Iteration2=0
 SUBJECT_NO   ID           ETA(1)       ETC(1,1)     OBJ
            1            1  0.00000E+00  0.00000E+00    47.012066128080100
            2            2  0.00000E+00  0.00000E+00    31.433479705433509
            3            3  0.00000E+00  0.00000E+00    31.064654338742972
            4            4  0.00000E+00  0.00000E+00    32.206678288364770
            5            5  0.00000E+00  0.00000E+00    34.356432857796598
            6            6  0.00000E+00  0.00000E+00    24.636980917135748
            7            7  0.00000E+00  0.00000E+00    28.073532848538004
            8            8  0.00000E+00  0.00000E+00    27.625056701379005
            9            9  0.00000E+00  0.00000E+00    42.587626401525462
           10           10  0.00000E+00  0.00000E+00    35.318800339654089
           11           11  0.00000E+00  0.00000E+00    28.663693143637762
           12           12  0.00000E+00  0.00000E+00    34.255718033232377
