# Supplementary material for: PKGPT: Expert-Orchestrated Recursive LLM Agent for Automated NONMEM PopPK Modeling with Human Benchmarking
Source: Pharmaceutics. 2026 Apr 18;18(4):501. doi: 10.3390/pharmaceutics18040501 (PMC13118610; doi:10.3390/pharmaceutics18040501)
Supplement: Supplementary file 1 [file pharmaceutics-18-00501-s001.zip › File S1. PKGPT Iteration Log Files (Wafarin, Theophyline, and Tobramycin)/theo2/output_theo2_iter6.txt]

$PROBLEM Theophylline Population PK Model (1-Compartment Oral)

$DATA C:/Users/JIYEON/Desktop/test/dataset/theo.csv IGNORE=@

$INPUT ID TIME AMT DV WT SEX

$SUBROUTINE ADVAN2 TRANS2

$PK
; Typical values for PK parameters
TVCL = THETA(1)
TVV  = THETA(2)
TVKA = THETA(3)

; Inter-individual variability (Simplified to 1 OMEGA for N=12 stability)
CL = TVCL * EXP(ETA(1))
V  = TVV
KA = TVKA

; Scale factor for Central Compartment (Compt 2 in ADVAN2)
S2 = V

$ERROR
IPRED = F
; Proportional error model
Y = IPRED * (1 + EPS(1))

$THETA
(0.01, 3, 10)    ; 1 CL (L/h)
(1, 30, 100)     ; 2 V (L)
(0.1, 1.5, 5)    ; 3 KA (1/h)

$OMEGA
0.04  ; 1 IIV CL

$SIGMA
0.04  ; 1 Proportional Error

$ESTIMATION METHOD=0 MAXEVAL=9999 PRINT=5

$COVARIANCE

$TABLE ID TIME DV PRED IPRED CWRES
       ONEHEADER NOPRINT FILE=sdtab001

$TABLE ID CL V KA ETA(1) WT SEX
       ONEHEADER NOPRINT FILE=patab001
