# Supplementary material for: PKGPT: Expert-Orchestrated Recursive LLM Agent for Automated NONMEM PopPK Modeling with Human Benchmarking
Source: Pharmaceutics. 2026 Apr 18;18(4):501. doi: 10.3390/pharmaceutics18040501 (PMC13118610; doi:10.3390/pharmaceutics18040501)
Supplement: Supplementary file 1 [file pharmaceutics-18-00501-s001.zip › File S1. PKGPT Iteration Log Files (Wafarin, Theophyline, and Tobramycin)/theo2/patab001]

TABLE NO.  2
 ID          CL          V           KA          ETA1        WT          SEX         DV          PRED        RES         WRES
  1.0000E+00  3.9900E-02  1.2900E+00  4.9650E+00  0.0000E+00  7.9600E+01  1.0000E+00  0.0000E+00  0.0000E+00  0.0000E+00  0.0000E+00
  1.0000E+00  3.9900E-02  1.2900E+00  4.9650E+00  0.0000E+00  7.9600E+01  1.0000E+00  2.8400E+00  2.2053E+00  6.3466E-01  2.5478E-01
  1.0000E+00  3.9900E-02  1.2900E+00  4.9650E+00  0.0000E+00  7.9600E+01  1.0000E+00  6.5700E+00  2.8960E+00  3.6740E+00  1.1232E+00
  1.0000E+00  3.9900E-02  1.2900E+00  4.9650E+00  0.0000E+00  7.9600E+01  1.0000E+00  1.0500E+01  3.0170E+00  7.4830E+00  2.1958E+00
  1.0000E+00  3.9900E-02  1.2900E+00  4.9650E+00  0.0000E+00  7.9600E+01  1.0000E+00  9.6600E+00  2.9457E+00  6.7143E+00  2.0179E+00
  1.0000E+00  3.9900E-02  1.2900E+00  4.9650E+00  0.0000E+00  7.9600E+01  1.0000E+00  8.5800E+00  2.7864E+00  5.7936E+00  1.8408E+00
  1.0000E+00  3.9900E-02  1.2900E+00  4.9650E+00  0.0000E+00  7.9600E+01  1.0000E+00  8.3600E+00  2.6782E+00  5.6818E+00  1.8782E+00
  1.0000E+00  3.9900E-02  1.2900E+00  4.9650E+00  0.0000E+00  7.9600E+01  1.0000E+00  7.4700E+00  2.5230E+00  4.9470E+00  1.7359E+00
  1.0000E+00  3.9900E-02  1.2900E+00  4.9650E+00  0.0000E+00  7.9600E+01  1.0000E+00  6.8900E+00  2.3702E+00  4.5198E+00  1.6882E+00
  1.0000E+00  3.9900E-02  1.2900E+00  4.9650E+00  0.0000E+00  7.9600E+01  1.0000E+00  5.9400E+00  2.1555E+00  3.7845E+00  1.5544E+00
  1.0000E+00  3.9900E-02  1.2900E+00  4.9650E+00  0.0000E+00  7.9600E+01  1.0000E+00  3.2800E+00  1.4757E+00  1.8043E+00  1.0825E+00
  2.0000E+00  3.9900E-02  1.2900E+00  4.9650E+00  0.0000E+00  7.2400E+01  1.0000E+00  0.0000E+00  0.0000E+00  0.0000E+00  0.0000E+00
  2.0000E+00  3.9900E-02  1.2900E+00  4.9650E+00  0.0000E+00  7.2400E+01  1.0000E+00  1.7200E+00  2.5055E+00 -7.8547E-01 -2.7754E-01
  2.0000E+00  3.9900E-02  1.2900E+00  4.9650E+00  0.0000E+00  7.2400E+01  1.0000E+00  7.9100E+00  3.1179E+00  4.7921E+00  1.3607E+00
  2.0000E+00  3.9900E-02  1.2900E+00  4.9650E+00  0.0000E+00  7.2400E+01  1.0000E+00  8.3100E+00  3.3037E+00  5.0063E+00  1.3415E+00
  2.0000E+00  3.9900E-02  1.2900E+00  4.9650E+00  0.0000E+00  7.2400E+01  1.0000E+00  8.3300E+00  3.2341E+00  5.0959E+00  1.3950E+00
  2.0000E+00  3.9900E-02  1.2900E+00  4.9650E+00  0.0000E+00  7.2400E+01  1.0000E+00  6.8500E+00  3.0801E+00  3.7699E+00  1.0836E+00
  2.0000E+00  3.9900E-02  1.2900E+00  4.9650E+00  0.0000E+00  7.2400E+01  1.0000E+00  6.0800E+00  2.9386E+00  3.1414E+00  9.4639E-01
  2.0000E+00  3.9900E-02  1.2900E+00  4.9650E+00  0.0000E+00  7.2400E+01  1.0000E+00  5.4000E+00  2.7615E+00  2.6385E+00  8.4588E-01
  2.0000E+00  3.9900E-02  1.2900E+00  4.9650E+00  0.0000E+00  7.2400E+01  1.0000E+00  4.5500E+00  2.5983E+00  1.9517E+00  6.6502E-01
  2.0000E+00  3.9900E-02  1.2900E+00  4.9650E+00  0.0000E+00  7.2400E+01  1.0000E+00  3.0100E+00  2.3680E+00  6.4199E-01  2.4002E-01
  2.0000E+00  3.9900E-02  1.2900E+00  4.9650E+00  0.0000E+00  7.2400E+01  1.0000E+00  9.0000E-01  1.6187E+00 -7.1867E-01 -3.9307E-01
  3.0000E+00  3.9900E-02  1.2900E+00  4.9650E+00  0.0000E+00  7.0500E+01  1.0000E+00  0.0000E+00  0.0000E+00  0.0000E+00  0.0000E+00
  3.0000E+00  3.9900E-02  1.2900E+00  4.9650E+00  0.0000E+00  7.0500E+01  1.0000E+00  4.4000E+00  2.5795E+00  1.8205E+00  6.2481E-01
  3.0000E+00  3.9900E-02  1.2900E+00  4.9650E+00  0.0000E+00  7.0500E+01  1.0000E+00  6.9000E+00  3.2724E+00  3.6276E+00  9.8140E-01
  3.0000E+00  3.9900E-02  1.2900E+00  4.9650E+00  0.0000E+00  7.0500E+01  1.0000E+00  8.2000E+00  3.4016E+00  4.7984E+00  1.2489E+00
  3.0000E+00  3.9900E-02  1.2900E+00  4.9650E+00  0.0000E+00  7.0500E+01  1.0000E+00  7.8000E+00  3.3195E+00  4.4805E+00  1.1950E+00
  3.0000E+00  3.9900E-02  1.2900E+00  4.9650E+00  0.0000E+00  7.0500E+01  1.0000E+00  7.5000E+00  3.1593E+00  4.3407E+00  1.2163E+00
  3.0000E+00  3.9900E-02  1.2900E+00  4.9650E+00  0.0000E+00  7.0500E+01  1.0000E+00  6.2000E+00  3.0198E+00  3.1802E+00  9.3230E-01
  3.0000E+00  3.9900E-02  1.2900E+00  4.9650E+00  0.0000E+00  7.0500E+01  1.0000E+00  5.3000E+00  2.8396E+00  2.4604E+00  7.6710E-01
  3.0000E+00  3.9900E-02  1.2900E+00  4.9650E+00  0.0000E+00  7.0500E+01  1.0000E+00  4.9000E+00  2.6750E+00  2.2250E+00  7.3636E-01
  3.0000E+00  3.9900E-02  1.2900E+00  4.9650E+00  0.0000E+00  7.0500E+01  1.0000E+00  3.7000E+00  2.4267E+00  1.2733E+00  4.6453E-01
  3.0000E+00  3.9900E-02  1.2900E+00  4.9650E+00  0.0000E+00  7.0500E+01  1.0000E+00  1.0500E+00  1.6732E+00 -6.2321E-01 -3.2975E-01
  4.0000E+00  3.9900E-02  1.2900E+00  4.9650E+00  0.0000E+00  7.2700E+01  1.0000E+00  0.0000E+00  0.0000E+00  0.0000E+00  0.0000E+00
  4.0000E+00  3.9900E-02  1.2900E+00  4.9650E+00  0.0000E+00  7.2700E+01  1.0000E+00  1.8900E+00  2.7915E+00 -9.0149E-01 -2.8590E-01
  4.0000E+00  3.9900E-02  1.2900E+00  4.9650E+00  0.0000E+00  7.2700E+01  1.0000E+00  4.6000E+00  3.1946E+00  1.4054E+00  3.8946E-01
  4.0000E+00  3.9900E-02  1.2900E+00  4.9650E+00  0.0000E+00  7.2700E+01  1.0000E+00  8.6000E+00  3.3036E+00  5.2964E+00  1.4193E+00
  4.0000E+00  3.9900E-02  1.2900E+00  4.9650E+00  0.0000E+00  7.2700E+01  1.0000E+00  8.3800E+00  3.2133E+00  5.1667E+00  1.4235E+00
  4.0000E+00  3.9900E-02  1.2900E+00  4.9650E+00  0.0000E+00  7.2700E+01  1.0000E+00  7.5400E+00  3.0801E+00  4.4599E+00  1.2819E+00
  4.0000E+00  3.9900E-02  1.2900E+00  4.9650E+00  0.0000E+00  7.2700E+01  1.0000E+00  6.8800E+00  2.9386E+00  3.9414E+00  1.1874E+00
  4.0000E+00  3.9900E-02  1.2900E+00  4.9650E+00  0.0000E+00  7.2700E+01  1.0000E+00  5.7800E+00  2.7623E+00  3.0177E+00  9.6713E-01
  4.0000E+00  3.9900E-02  1.2900E+00  4.9650E+00  0.0000E+00  7.2700E+01  1.0000E+00  5.3300E+00  2.5966E+00  2.7334E+00  9.3191E-01
  4.0000E+00  3.9900E-02  1.2900E+00  4.9650E+00  0.0000E+00  7.2700E+01  1.0000E+00  4.1900E+00  2.3695E+00  1.8205E+00  6.8020E-01
  4.0000E+00  3.9900E-02  1.2900E+00  4.9650E+00  0.0000E+00  7.2700E+01  1.0000E+00  1.1500E+00  1.6012E+00 -4.5124E-01 -2.4949E-01
  5.0000E+00  3.9900E-02  1.2900E+00  4.9650E+00  0.0000E+00  5.4600E+01  0.0000E+00  0.0000E+00  0.0000E+00  0.0000E+00  0.0000E+00
  5.0000E+00  3.9900E-02  1.2900E+00  4.9650E+00  0.0000E+00  5.4600E+01  0.0000E+00  2.0200E+00  3.4982E+00 -1.4782E+00 -3.7409E-01
  5.0000E+00  3.9900E-02  1.2900E+00  4.9650E+00  0.0000E+00  5.4600E+01  0.0000E+00  5.6300E+00  4.1524E+00  1.4776E+00  3.1502E-01
  5.0000E+00  3.9900E-02  1.2900E+00  4.9650E+00  0.0000E+00  5.4600E+01  0.0000E+00  1.1400E+01  4.4000E+00  7.0000E+00  1.4084E+00
  5.0000E+00  3.9900E-02  1.2900E+00  4.9650E+00  0.0000E+00  5.4600E+01  0.0000E+00  9.3300E+00  4.2941E+00  5.0359E+00  1.0383E+00
  5.0000E+00  3.9900E-02  1.2900E+00  4.9650E+00  0.0000E+00  5.4600E+01  0.0000E+00  8.7400E+00  4.1021E+00  4.6379E+00  1.0009E+00
  5.0000E+00  3.9900E-02  1.2900E+00  4.9650E+00  0.0000E+00  5.4600E+01  0.0000E+00  7.5600E+00  3.9137E+00  3.6463E+00  8.2481E-01
  5.0000E+00  3.9900E-02  1.2900E+00  4.9650E+00  0.0000E+00  5.4600E+01  0.0000E+00  7.0900E+00  3.6789E+00  3.4111E+00  8.2084E-01
  5.0000E+00  3.9900E-02  1.2900E+00  4.9650E+00  0.0000E+00  5.4600E+01  0.0000E+00  5.9000E+00  3.4497E+00  2.4503E+00  6.2882E-01
  5.0000E+00  3.9900E-02  1.2900E+00  4.9650E+00  0.0000E+00  5.4600E+01  0.0000E+00  4.3700E+00  3.1538E+00  1.2162E+00  3.4142E-01
  5.0000E+00  3.9900E-02  1.2900E+00  4.9650E+00  0.0000E+00  5.4600E+01  0.0000E+00  1.5700E+00  2.1524E+00 -5.8245E-01 -2.3956E-01
  6.0000E+00  3.9900E-02  1.2900E+00  4.9650E+00  0.0000E+00  8.0000E+01  1.0000E+00  0.0000E+00  0.0000E+00  0.0000E+00  0.0000E+00
  6.0000E+00  3.9900E-02  1.2900E+00  4.9650E+00  0.0000E+00  8.0000E+01  1.0000E+00  1.2900E+00  2.2777E+00 -9.8770E-01 -3.8390E-01
  6.0000E+00  3.9900E-02  1.2900E+00  4.9650E+00  0.0000E+00  8.0000E+01  1.0000E+00  3.0800E+00  2.8895E+00  1.9047E-01  5.8356E-02
  6.0000E+00  3.9900E-02  1.2900E+00  4.9650E+00  0.0000E+00  8.0000E+01  1.0000E+00  6.4400E+00  3.0008E+00  3.4392E+00  1.0146E+00
  6.0000E+00  3.9900E-02  1.2900E+00  4.9650E+00  0.0000E+00  8.0000E+01  1.0000E+00  6.3200E+00  2.9302E+00  3.3898E+00  1.0242E+00
  6.0000E+00  3.9900E-02  1.2900E+00  4.9650E+00  0.0000E+00  8.0000E+01  1.0000E+00  5.5300E+00  2.7940E+00  2.7360E+00  8.6692E-01
  6.0000E+00  3.9900E-02  1.2900E+00  4.9650E+00  0.0000E+00  8.0000E+01  1.0000E+00  4.9400E+00  2.6731E+00  2.2669E+00  7.5076E-01
  6.0000E+00  3.9900E-02  1.2900E+00  4.9650E+00  0.0000E+00  8.0000E+01  1.0000E+00  4.0200E+00  2.5128E+00  1.5072E+00  5.3102E-01
  6.0000E+00  3.9900E-02  1.2900E+00  4.9650E+00  0.0000E+00  8.0000E+01  1.0000E+00  3.4600E+00  2.3460E+00  1.1140E+00  4.2037E-01
  6.0000E+00  3.9900E-02  1.2900E+00  4.9650E+00  0.0000E+00  8.0000E+01  1.0000E+00  2.7800E+00  2.1461E+00  6.3391E-01  2.6150E-01
  6.0000E+00  3.9900E-02  1.2900E+00  4.9650E+00  0.0000E+00  8.0000E+01  1.0000E+00  9.2000E-01  1.4921E+00 -5.7215E-01 -3.3946E-01
  7.0000E+00  3.9900E-02  1.2900E+00  4.9650E+00  0.0000E+00  6.4600E+01  0.0000E+00  0.0000E+00  0.0000E+00  0.0000E+00  0.0000E+00
  7.0000E+00  3.9900E-02  1.2900E+00  4.9650E+00  0.0000E+00  6.4600E+01  0.0000E+00  8.5000E-01  2.7155E+00 -1.8655E+00 -6.0819E-01
  7.0000E+00  3.9900E-02  1.2900E+00  4.9650E+00  0.0000E+00  6.4600E+01  0.0000E+00  2.3500E+00  3.4795E+00 -1.1295E+00 -2.8738E-01
  7.0000E+00  3.9900E-02  1.2900E+00  4.9650E+00  0.0000E+00  6.4600E+01  0.0000E+00  5.0200E+00  3.7170E+00  1.3030E+00  3.1036E-01
  7.0000E+00  3.9900E-02  1.2900E+00  4.9650E+00  0.0000E+00  6.4600E+01  0.0000E+00  6.5800E+00  3.6272E+00  2.9528E+00  7.2069E-01
  7.0000E+00  3.9900E-02  1.2900E+00  4.9650E+00  0.0000E+00  6.4600E+01  0.0000E+00  7.0900E+00  3.4672E+00  3.6228E+00  9.2502E-01
  7.0000E+00  3.9900E-02  1.2900E+00  4.9650E+00  0.0000E+00  6.4600E+01  0.0000E+00  6.6600E+00  3.3080E+00  3.3520E+00  8.9708E-01
  7.0000E+00  3.9900E-02  1.2900E+00  4.9650E+00  0.0000E+00  6.4600E+01  0.0000E+00  5.2500E+00  3.1115E+00  2.1385E+00  6.0846E-01
  7.0000E+00  3.9900E-02  1.2900E+00  4.9650E+00  0.0000E+00  6.4600E+01  0.0000E+00  4.3900E+00  2.9230E+00  1.4670E+00  4.4430E-01
  7.0000E+00  3.9900E-02  1.2900E+00  4.9650E+00  0.0000E+00  6.4600E+01  0.0000E+00  3.5300E+00  2.6599E+00  8.7011E-01  2.8960E-01
  7.0000E+00  3.9900E-02  1.2900E+00  4.9650E+00  0.0000E+00  6.4600E+01  0.0000E+00  1.1500E+00  1.8255E+00 -6.7552E-01 -3.2760E-01
  8.0000E+00  3.9900E-02  1.2900E+00  4.9650E+00  0.0000E+00  7.0500E+01  1.0000E+00  0.0000E+00  0.0000E+00  0.0000E+00  0.0000E+00
  8.0000E+00  3.9900E-02  1.2900E+00  4.9650E+00  0.0000E+00  7.0500E+01  1.0000E+00  3.0500E+00  2.4851E+00  5.6488E-01  2.0123E-01
  8.0000E+00  3.9900E-02  1.2900E+00  4.9650E+00  0.0000E+00  7.0500E+01  1.0000E+00  3.0500E+00  3.2100E+00 -1.5999E-01 -4.4123E-02
  8.0000E+00  3.9900E-02  1.2900E+00  4.9650E+00  0.0000E+00  7.0500E+01  1.0000E+00  7.3100E+00  3.4009E+00  3.9091E+00  1.0176E+00
  8.0000E+00  3.9900E-02  1.2900E+00  4.9650E+00  0.0000E+00  7.0500E+01  1.0000E+00  7.5600E+00  3.3195E+00  4.2405E+00  1.1310E+00
  8.0000E+00  3.9900E-02  1.2900E+00  4.9650E+00  0.0000E+00  7.0500E+01  1.0000E+00  6.5900E+00  3.1681E+00  3.4219E+00  9.5620E-01
  8.0000E+00  3.9900E-02  1.2900E+00  4.9650E+00  0.0000E+00  7.0500E+01  1.0000E+00  5.8800E+00  3.0226E+00  2.8574E+00  8.3689E-01
  8.0000E+00  3.9900E-02  1.2900E+00  4.9650E+00  0.0000E+00  7.0500E+01  1.0000E+00  4.7300E+00  2.8326E+00  1.8974E+00  5.9304E-01
  8.0000E+00  3.9900E-02  1.2900E+00  4.9650E+00  0.0000E+00  7.0500E+01  1.0000E+00  4.5700E+00  2.6692E+00  1.9008E+00  6.3043E-01
  8.0000E+00  3.9900E-02  1.2900E+00  4.9650E+00  0.0000E+00  7.0500E+01  1.0000E+00  3.0000E+00  2.4304E+00  5.6956E-01  2.0746E-01
  8.0000E+00  3.9900E-02  1.2900E+00  4.9650E+00  0.0000E+00  7.0500E+01  1.0000E+00  1.2500E+00  1.6758E+00 -4.2580E-01 -2.2495E-01
  9.0000E+00  3.9900E-02  1.2900E+00  4.9650E+00  0.0000E+00  8.6400E+01  1.0000E+00  0.0000E+00  0.0000E+00  0.0000E+00  0.0000E+00
  9.0000E+00  3.9900E-02  1.2900E+00  4.9650E+00  0.0000E+00  8.6400E+01  1.0000E+00  7.3700E+00  1.8506E+00  5.5194E+00  2.6405E+00
  9.0000E+00  3.9900E-02  1.2900E+00  4.9650E+00  0.0000E+00  8.6400E+01  1.0000E+00  9.0300E+00  2.2656E+00  6.7644E+00  2.6433E+00
  9.0000E+00  3.9900E-02  1.2900E+00  4.9650E+00  0.0000E+00  8.6400E+01  1.0000E+00  7.1400E+00  2.3277E+00  4.8123E+00  1.8303E+00
  9.0000E+00  3.9900E-02  1.2900E+00  4.9650E+00  0.0000E+00  8.6400E+01  1.0000E+00  6.3300E+00  2.2716E+00  4.0584E+00  1.5817E+00
  9.0000E+00  3.9900E-02  1.2900E+00  4.9650E+00  0.0000E+00  8.6400E+01  1.0000E+00  5.6600E+00  2.1680E+00  3.4920E+00  1.4259E+00
  9.0000E+00  3.9900E-02  1.2900E+00  4.9650E+00  0.0000E+00  8.6400E+01  1.0000E+00  5.6700E+00  2.0704E+00  3.5996E+00  1.5392E+00
  9.0000E+00  3.9900E-02  1.2900E+00  4.9650E+00  0.0000E+00  8.6400E+01  1.0000E+00  4.2400E+00  1.9372E+00  2.3028E+00  1.0524E+00
  9.0000E+00  3.9900E-02  1.2900E+00  4.9650E+00  0.0000E+00  8.6400E+01  1.0000E+00  4.1100E+00  1.8419E+00  2.2681E+00  1.0901E+00
  9.0000E+00  3.9900E-02  1.2900E+00  4.9650E+00  0.0000E+00  8.6400E+01  1.0000E+00  3.1600E+00  1.6891E+00  1.4709E+00  7.7090E-01
  9.0000E+00  3.9900E-02  1.2900E+00  4.9650E+00  0.0000E+00  8.6400E+01  1.0000E+00  1.1200E+00  1.1359E+00 -1.5852E-02 -1.2358E-02
  1.0000E+01  3.9900E-02  1.2900E+00  4.9650E+00  0.0000E+00  5.8200E+01  0.0000E+00  0.0000E+00  0.0000E+00  0.0000E+00  0.0000E+00
  1.0000E+01  3.9900E-02  1.2900E+00  4.9650E+00  0.0000E+00  5.8200E+01  0.0000E+00  2.8900E+00  3.5581E+00 -6.6809E-01 -1.6623E-01
  1.0000E+01  3.9900E-02  1.2900E+00  4.9650E+00  0.0000E+00  5.8200E+01  0.0000E+00  5.2200E+00  4.0955E+00  1.1245E+00  2.4307E-01
  1.0000E+01  3.9900E-02  1.2900E+00  4.9650E+00  0.0000E+00  5.8200E+01  0.0000E+00  6.4100E+00  4.1299E+00  2.2801E+00  4.8876E-01
  1.0000E+01  3.9900E-02  1.2900E+00  4.9650E+00  0.0000E+00  5.8200E+01  0.0000E+00  7.8300E+00  4.0265E+00  3.8035E+00  8.3626E-01
  1.0000E+01  3.9900E-02  1.2900E+00  4.9650E+00  0.0000E+00  5.8200E+01  0.0000E+00  1.0210E+01  3.8442E+00  6.3658E+00  1.4660E+00
  1.0000E+01  3.9900E-02  1.2900E+00  4.9650E+00  0.0000E+00  5.8200E+01  0.0000E+00  9.1800E+00  3.6699E+00  5.5101E+00  1.3292E+00
  1.0000E+01  3.9900E-02  1.2900E+00  4.9650E+00  0.0000E+00  5.8200E+01  0.0000E+00  8.0200E+00  3.4465E+00  4.5735E+00  1.1748E+00
  1.0000E+01  3.9900E-02  1.2900E+00  4.9650E+00  0.0000E+00  5.8200E+01  0.0000E+00  7.1400E+00  3.2099E+00  3.9301E+00  1.0840E+00
  1.0000E+01  3.9900E-02  1.2900E+00  4.9650E+00  0.0000E+00  5.8200E+01  0.0000E+00  5.6800E+00  2.9509E+00  2.7291E+00  8.1878E-01
  1.0000E+01  3.9900E-02  1.2900E+00  4.9650E+00  0.0000E+00  5.8200E+01  0.0000E+00  2.4200E+00  2.0612E+00  3.5876E-01  1.5408E-01
  1.1000E+01  3.9900E-02  1.2900E+00  4.9650E+00  0.0000E+00  6.5000E+01  0.0000E+00  0.0000E+00  0.0000E+00  0.0000E+00  0.0000E+00
  1.1000E+01  3.9900E-02  1.2900E+00  4.9650E+00  0.0000E+00  6.5000E+01  0.0000E+00  4.8600E+00  2.6991E+00  2.1609E+00  7.0879E-01
  1.1000E+01  3.9900E-02  1.2900E+00  4.9650E+00  0.0000E+00  6.5000E+01  0.0000E+00  7.2400E+00  3.4584E+00  3.7816E+00  9.6805E-01
  1.1000E+01  3.9900E-02  1.2900E+00  4.9650E+00  0.0000E+00  6.5000E+01  0.0000E+00  8.0000E+00  3.6937E+00  4.3063E+00  1.0321E+00
  1.1000E+01  3.9900E-02  1.2900E+00  4.9650E+00  0.0000E+00  6.5000E+01  0.0000E+00  6.8100E+00  3.6097E+00  3.2003E+00  7.8491E-01
  1.1000E+01  3.9900E-02  1.2900E+00  4.9650E+00  0.0000E+00  6.5000E+01  0.0000E+00  5.8700E+00  3.4335E+00  2.4365E+00  6.2826E-01
  1.1000E+01  3.9900E-02  1.2900E+00  4.9650E+00  0.0000E+00  6.5000E+01  0.0000E+00  5.2200E+00  3.2859E+00  1.9341E+00  5.2109E-01
  1.1000E+01  3.9900E-02  1.2900E+00  4.9650E+00  0.0000E+00  6.5000E+01  0.0000E+00  4.4500E+00  3.0879E+00  1.3621E+00  3.9054E-01
  1.1000E+01  3.9900E-02  1.2900E+00  4.9650E+00  0.0000E+00  6.5000E+01  0.0000E+00  3.6200E+00  2.9026E+00  7.1738E-01  2.1880E-01
  1.1000E+01  3.9900E-02  1.2900E+00  4.9650E+00  0.0000E+00  6.5000E+01  0.0000E+00  2.6900E+00  2.6381E+00  5.1947E-02  1.7433E-02
  1.1000E+01  3.9900E-02  1.2900E+00  4.9650E+00  0.0000E+00  6.5000E+01  0.0000E+00  8.6000E-01  1.8223E+00 -9.6233E-01 -4.6751E-01
  1.2000E+01  3.9900E-02  1.2900E+00  4.9650E+00  0.0000E+00  6.0500E+01  0.0000E+00  0.0000E+00  0.0000E+00  0.0000E+00  0.0000E+00
  1.2000E+01  3.9900E-02  1.2900E+00  4.9650E+00  0.0000E+00  6.0500E+01  0.0000E+00  1.2500E+00  2.9075E+00 -1.6575E+00 -5.0470E-01
  1.2000E+01  3.9900E-02  1.2900E+00  4.9650E+00  0.0000E+00  6.0500E+01  0.0000E+00  3.9600E+00  3.7255E+00  2.3452E-01  5.5729E-02
  1.2000E+01  3.9900E-02  1.2900E+00  4.9650E+00  0.0000E+00  6.0500E+01  0.0000E+00  7.8200E+00  3.9795E+00  3.8405E+00  8.5437E-01
  1.2000E+01  3.9900E-02  1.2900E+00  4.9650E+00  0.0000E+00  6.0500E+01  0.0000E+00  9.7200E+00  3.8861E+00  5.8339E+00  1.3290E+00
  1.2000E+01  3.9900E-02  1.2900E+00  4.9650E+00  0.0000E+00  6.0500E+01  0.0000E+00  9.7500E+00  3.7078E+00  6.0422E+00  1.4427E+00
  1.2000E+01  3.9900E-02  1.2900E+00  4.9650E+00  0.0000E+00  6.0500E+01  0.0000E+00  8.5700E+00  3.5342E+00  5.0358E+00  1.2614E+00
  1.2000E+01  3.9900E-02  1.2900E+00  4.9650E+00  0.0000E+00  6.0500E+01  0.0000E+00  6.5900E+00  3.3222E+00  3.2678E+00  8.7079E-01
  1.2000E+01  3.9900E-02  1.2900E+00  4.9650E+00  0.0000E+00  6.0500E+01  0.0000E+00  6.1100E+00  3.1268E+00  2.9832E+00  8.4464E-01
  1.2000E+01  3.9900E-02  1.2900E+00  4.9650E+00  0.0000E+00  6.0500E+01  0.0000E+00  4.5700E+00  2.8480E+00  1.7220E+00  5.3530E-01
  1.2000E+01  3.9900E-02  1.2900E+00  4.9650E+00  0.0000E+00  6.0500E+01  0.0000E+00  1.1700E+00  1.9588E+00 -7.8883E-01 -3.5652E-01
