# Supplementary material for: PKGPT: Expert-Orchestrated Recursive LLM Agent for Automated NONMEM PopPK Modeling with Human Benchmarking
Source: Pharmaceutics. 2026 Apr 18;18(4):501. doi: 10.3390/pharmaceutics18040501 (PMC13118610; doi:10.3390/pharmaceutics18040501)
Supplement: Supplementary file 1 [file pharmaceutics-18-00501-s001.zip › File S1. PKGPT Iteration Log Files (Wafarin, Theophyline, and Tobramycin)/theo2/PRSIZES.f90]

    MODULE PRSIZES
        INTEGER, PARAMETER :: ISIZE=SELECTED_INT_KIND(8)
        INTEGER, PARAMETER :: DPSIZE=SELECTED_REAL_KIND(8)
        INTEGER, PARAMETER :: PE=1
        INTEGER, PARAMETER :: MAXRECID=200
        INTEGER, PARAMETER :: PC=30
        INTEGER, PARAMETER :: PCT=1
        INTEGER, PARAMETER :: PIR=1
        INTEGER, PARAMETER :: PD=8
        INTEGER, PARAMETER :: PAL=50
        INTEGER, PARAMETER :: MAXFCN=1000000
        INTEGER, PARAMETER :: MAXIC=90
        INTEGER, PARAMETER :: PG=80
        INTEGER, PARAMETER :: PAST_SIZE=4000
        INTEGER, PARAMETER :: MAXNRDS=30
        INTEGER, PARAMETER :: SD=30
        INTEGER, PARAMETER :: PCMORE=0
        INTEGER, PARAMETER :: PES=1
    END MODULE PRSIZES
