# Supplementary material for: PKGPT: Expert-Orchestrated Recursive LLM Agent for Automated NONMEM PopPK Modeling with Human Benchmarking
Source: Pharmaceutics. 2026 Apr 18;18(4):501. doi: 10.3390/pharmaceutics18040501 (PMC13118610; doi:10.3390/pharmaceutics18040501)
Supplement: Supplementary file 1 [file pharmaceutics-18-00501-s001.zip › File S1. PKGPT Iteration Log Files (Wafarin, Theophyline, and Tobramycin)/theo3/FDATA]

     1     0  4.02        79.6     1            
     1  0.25     0  2.84  79.6     1            
     1  0.57     0  6.57  79.6     1            
     1  1.12     0  10.5  79.6     1            
     1  2.02     0  9.66  79.6     1            
     1  3.82     0  8.58  79.6     1            
     1   5.1     0  8.36  79.6     1            
     1  7.03     0  7.47  79.6     1            
     1  9.05     0  6.89  79.6     1            
     1 12.12     0  5.94  79.6     1            
     1 24.37     0  3.28  79.6     1            
     2     0   4.4        72.4     1            
     2  0.27     0  1.72  72.4     1            
     2  0.52     0  7.91  72.4     1            
     2     1     0  8.31  72.4     1            
     2  1.92     0  8.33  72.4     1            
     2   3.5     0  6.85  72.4     1            
     2  5.02     0  6.08  72.4     1            
     2  7.03     0   5.4  72.4     1            
     2     9     0  4.55  72.4     1            
     2    12     0  3.01  72.4     1            
     2  24.3     0   0.9  72.4     1            
     3     0  4.53        70.5     1            
     3  0.27     0   4.4  70.5     1            
     3  0.58     0   6.9  70.5     1            
     3  1.02     0   8.2  70.5     1            
     3  2.02     0   7.8  70.5     1            
     3  3.62     0   7.5  70.5     1            
     3  5.08     0   6.2  70.5     1            
     3  7.07     0   5.3  70.5     1            
     3     9     0   4.9  70.5     1            
     3 12.15     0   3.7  70.5     1            
     3 24.17     0  1.05  70.5     1            
     4     0   4.4        72.7     1            
     4  0.35     0  1.89  72.7     1            
     4   0.6     0   4.6  72.7     1            
     4  1.07     0   8.6  72.7     1            
     4  2.13     0  8.38  72.7     1            
     4   3.5     0  7.54  72.7     1            
     4  5.02     0  6.88  72.7     1            
     4  7.02     0  5.78  72.7     1            
     4  9.02     0  5.33  72.7     1            
     4 11.98     0  4.19  72.7     1            
     4 24.65     0  1.15  72.7     1            
     5     0  5.86        54.6     0            
     5   0.3     0  2.02  54.6     0            
     5  0.52     0  5.63  54.6     0            
     5     1     0  11.4  54.6     0            
     5  2.02     0  9.33  54.6     0            
     5   3.5     0  8.74  54.6     0            
     5  5.02     0  7.56  54.6     0            
     5  7.02     0  7.09  54.6     0            
     5   9.1     0   5.9  54.6     0            
     5    12     0  4.37  54.6     0            
     5 24.35     0  1.57  54.6     0            
     6     0     4          80     1            
     6  0.27     0  1.29    80     1            
     6  0.58     0  3.08    80     1            
     6  1.15     0  6.44    80     1            
     6  2.03     0  6.32    80     1            
     6  3.57     0  5.53    80     1            
     6     5     0  4.94    80     1            
     6     7     0  4.02    80     1            
     6  9.22     0  3.46    80     1            
     6  12.1     0  2.78    80     1            
     6 23.85     0  0.92    80     1            
     7     0  4.95        64.6     0            
     7  0.25     0  0.85  64.6     0            
     7   0.5     0  2.35  64.6     0            
     7  1.02     0  5.02  64.6     0            
     7  2.02     0  6.58  64.6     0            
     7  3.48     0  7.09  64.6     0            
     7     5     0  6.66  64.6     0            
     7  6.98     0  5.25  64.6     0            
     7     9     0  4.39  64.6     0            
     7 12.05     0  3.53  64.6     0            
     7 24.22     0  1.15  64.6     0            
     8     0  4.53        70.5     1            
     8  0.25     0  3.05  70.5     1            
     8  0.52     0  3.05  70.5     1            
     8  0.98     0  7.31  70.5     1            
     8  2.02     0  7.56  70.5     1            
     8  3.53     0  6.59  70.5     1            
     8  5.05     0  5.88  70.5     1            
     8  7.15     0  4.73  70.5     1            
     8  9.07     0  4.57  70.5     1            
     8  12.1     0     3  70.5     1            
     8 24.12     0  1.25  70.5     1            
     9     0   3.1        86.4     1            
     9   0.3     0  7.37  86.4     1            
     9  0.63     0  9.03  86.4     1            
     9  1.05     0  7.14  86.4     1            
     9  2.02     0  6.33  86.4     1            
     9  3.53     0  5.66  86.4     1            
     9  5.02     0  5.67  86.4     1            
     9  7.17     0  4.24  86.4     1            
     9   8.8     0  4.11  86.4     1            
     9  11.6     0  3.16  86.4     1            
     9 24.43     0  1.12  86.4     1            
    10     0   5.5        58.2     0            
    10  0.37     0  2.89  58.2     0            
    10  0.77     0  5.22  58.2     0            
    10  1.02     0  6.41  58.2     0            
    10  2.05     0  7.83  58.2     0            
    10  3.55     0 10.21  58.2     0            
    10  5.05     0  9.18  58.2     0            
    10  7.08     0  8.02  58.2     0            
    10  9.38     0  7.14  58.2     0            
    10  12.1     0  5.68  58.2     0            
    10  23.7     0  2.42  58.2     0            
    11     0  4.92          65     0            
    11  0.25     0  4.86    65     0            
    11   0.5     0  7.24    65     0            
    11  0.98     0     8    65     0            
    11  1.98     0  6.81    65     0            
    11   3.6     0  5.87    65     0            
    11  5.02     0  5.22    65     0            
    11  7.03     0  4.45    65     0            
    11  9.03     0  3.62    65     0            
    11 12.12     0  2.69    65     0            
    11 24.08     0  0.86    65     0            
    12     0   5.3        60.5     0            
    12  0.25     0  1.25  60.5     0            
    12   0.5     0  3.96  60.5     0            
    12     1     0  7.82  60.5     0            
    12     2     0  9.72  60.5     0            
    12  3.52     0  9.75  60.5     0            
    12  5.07     0  8.57  60.5     0            
    12  7.07     0  6.59  60.5     0            
    12  9.03     0  6.11  60.5     0            
    12 12.05     0  4.57  60.5     0            
    12 24.15     0  1.17  60.5     0            
