# Supplementary material for: PKGPT: Expert-Orchestrated Recursive LLM Agent for Automated NONMEM PopPK Modeling with Human Benchmarking
Source: Pharmaceutics. 2026 Apr 18;18(4):501. doi: 10.3390/pharmaceutics18040501 (PMC13118610; doi:10.3390/pharmaceutics18040501)
Supplement: Supplementary file 1 [file pharmaceutics-18-00501-s001.zip › File S1. PKGPT Iteration Log Files (Wafarin, Theophyline, and Tobramycin)/theo3/FDATA.csv]

INPUT FILE: FDATA
ID	TIME	AMT	DV	WT	SEX	EVID	MDV
1.000000000000000	0.000000000000000	4.020000000000000	0.000000000000000	79.59999999999999	1.000000000000000	0.000000000000000	0.000000000000000
1.000000000000000	0.2500000000000000	0.000000000000000	2.840000000000000	79.59999999999999	1.000000000000000	0.000000000000000	0.000000000000000
1.000000000000000	0.5700000000000000	0.000000000000000	6.570000000000000	79.59999999999999	1.000000000000000	0.000000000000000	0.000000000000000
1.000000000000000	1.120000000000000	0.000000000000000	10.50000000000000	79.59999999999999	1.000000000000000	0.000000000000000	0.000000000000000
1.000000000000000	2.020000000000000	0.000000000000000	9.660000000000000	79.59999999999999	1.000000000000000	0.000000000000000	0.000000000000000
1.000000000000000	3.820000000000000	0.000000000000000	8.580000000000000	79.59999999999999	1.000000000000000	0.000000000000000	0.000000000000000
1.000000000000000	5.100000000000000	0.000000000000000	8.359999999999999	79.59999999999999	1.000000000000000	0.000000000000000	0.000000000000000
1.000000000000000	7.030000000000000	0.000000000000000	7.470000000000000	79.59999999999999	1.000000000000000	0.000000000000000	0.000000000000000
1.000000000000000	9.050000000000001	0.000000000000000	6.890000000000000	79.59999999999999	1.000000000000000	0.000000000000000	0.000000000000000
1.000000000000000	12.12000000000000	0.000000000000000	5.940000000000000	79.59999999999999	1.000000000000000	0.000000000000000	0.000000000000000
1.000000000000000	24.37000000000000	0.000000000000000	3.280000000000000	79.59999999999999	1.000000000000000	0.000000000000000	0.000000000000000
2.000000000000000	0.000000000000000	4.400000000000000	0.000000000000000	72.40000000000001	1.000000000000000	0.000000000000000	0.000000000000000
2.000000000000000	0.2700000000000000	0.000000000000000	1.720000000000000	72.40000000000001	1.000000000000000	0.000000000000000	0.000000000000000
2.000000000000000	0.5200000000000000	0.000000000000000	7.910000000000000	72.40000000000001	1.000000000000000	0.000000000000000	0.000000000000000
2.000000000000000	1.000000000000000	0.000000000000000	8.310000000000000	72.40000000000001	1.000000000000000	0.000000000000000	0.000000000000000
2.000000000000000	1.920000000000000	0.000000000000000	8.330000000000000	72.40000000000001	1.000000000000000	0.000000000000000	0.000000000000000
2.000000000000000	3.500000000000000	0.000000000000000	6.850000000000000	72.40000000000001	1.000000000000000	0.000000000000000	0.000000000000000
2.000000000000000	5.020000000000000	0.000000000000000	6.080000000000000	72.40000000000001	1.000000000000000	0.000000000000000	0.000000000000000
2.000000000000000	7.030000000000000	0.000000000000000	5.400000000000000	72.40000000000001	1.000000000000000	0.000000000000000	0.000000000000000
2.000000000000000	9.000000000000000	0.000000000000000	4.550000000000000	72.40000000000001	1.000000000000000	0.000000000000000	0.000000000000000
2.000000000000000	12.00000000000000	0.000000000000000	3.010000000000000	72.40000000000001	1.000000000000000	0.000000000000000	0.000000000000000
2.000000000000000	24.30000000000000	0.000000000000000	0.9000000000000000	72.40000000000001	1.000000000000000	0.000000000000000	0.000000000000000
3.000000000000000	0.000000000000000	4.530000000000000	0.000000000000000	70.50000000000000	1.000000000000000	0.000000000000000	0.000000000000000
3.000000000000000	0.2700000000000000	0.000000000000000	4.400000000000000	70.50000000000000	1.000000000000000	0.000000000000000	0.000000000000000
3.000000000000000	0.5800000000000000	0.000000000000000	6.900000000000000	70.50000000000000	1.000000000000000	0.000000000000000	0.000000000000000
3.000000000000000	1.020000000000000	0.000000000000000	8.199999999999999	70.50000000000000	1.000000000000000	0.000000000000000	0.000000000000000
3.000000000000000	2.020000000000000	0.000000000000000	7.800000000000000	70.50000000000000	1.000000000000000	0.000000000000000	0.000000000000000
3.000000000000000	3.620000000000000	0.000000000000000	7.500000000000000	70.50000000000000	1.000000000000000	0.000000000000000	0.000000000000000
3.000000000000000	5.080000000000000	0.000000000000000	6.200000000000000	70.50000000000000	1.000000000000000	0.000000000000000	0.000000000000000
3.000000000000000	7.070000000000000	0.000000000000000	5.300000000000000	70.50000000000000	1.000000000000000	0.000000000000000	0.000000000000000
3.000000000000000	9.000000000000000	0.000000000000000	4.900000000000000	70.50000000000000	1.000000000000000	0.000000000000000	0.000000000000000
3.000000000000000	12.15000000000000	0.000000000000000	3.700000000000000	70.50000000000000	1.000000000000000	0.000000000000000	0.000000000000000
3.000000000000000	24.17000000000000	0.000000000000000	1.050000000000000	70.50000000000000	1.000000000000000	0.000000000000000	0.000000000000000
4.000000000000000	0.000000000000000	4.400000000000000	0.000000000000000	72.70000000000000	1.000000000000000	0.000000000000000	0.000000000000000
4.000000000000000	0.3500000000000000	0.000000000000000	1.890000000000000	72.70000000000000	1.000000000000000	0.000000000000000	0.000000000000000
4.000000000000000	0.6000000000000000	0.000000000000000	4.600000000000000	72.70000000000000	1.000000000000000	0.000000000000000	0.000000000000000
4.000000000000000	1.070000000000000	0.000000000000000	8.600000000000000	72.70000000000000	1.000000000000000	0.000000000000000	0.000000000000000
4.000000000000000	2.130000000000000	0.000000000000000	8.380000000000001	72.70000000000000	1.000000000000000	0.000000000000000	0.000000000000000
4.000000000000000	3.500000000000000	0.000000000000000	7.540000000000000	72.70000000000000	1.000000000000000	0.000000000000000	0.000000000000000
4.000000000000000	5.020000000000000	0.000000000000000	6.880000000000000	72.70000000000000	1.000000000000000	0.000000000000000	0.000000000000000
4.000000000000000	7.020000000000000	0.000000000000000	5.780000000000000	72.70000000000000	1.000000000000000	0.000000000000000	0.000000000000000
4.000000000000000	9.020000000000000	0.000000000000000	5.330000000000000	72.70000000000000	1.000000000000000	0.000000000000000	0.000000000000000
4.000000000000000	11.98000000000000	0.000000000000000	4.190000000000000	72.70000000000000	1.000000000000000	0.000000000000000	0.000000000000000
4.000000000000000	24.65000000000000	0.000000000000000	1.150000000000000	72.70000000000000	1.000000000000000	0.000000000000000	0.000000000000000
5.000000000000000	0.000000000000000	5.860000000000000	0.000000000000000	54.60000000000000	0.000000000000000	0.000000000000000	0.000000000000000
5.000000000000000	0.3000000000000000	0.000000000000000	2.020000000000000	54.60000000000000	0.000000000000000	0.000000000000000	0.000000000000000
5.000000000000000	0.5200000000000000	0.000000000000000	5.630000000000000	54.60000000000000	0.000000000000000	0.000000000000000	0.000000000000000
5.000000000000000	1.000000000000000	0.000000000000000	11.40000000000000	54.60000000000000	0.000000000000000	0.000000000000000	0.000000000000000
5.000000000000000	2.020000000000000	0.000000000000000	9.330000000000000	54.60000000000000	0.000000000000000	0.000000000000000	0.000000000000000
5.000000000000000	3.500000000000000	0.000000000000000	8.740000000000000	54.60000000000000	0.000000000000000	0.000000000000000	0.000000000000000
5.000000000000000	5.020000000000000	0.000000000000000	7.560000000000000	54.60000000000000	0.000000000000000	0.000000000000000	0.000000000000000
5.000000000000000	7.020000000000000	0.000000000000000	7.090000000000000	54.60000000000000	0.000000000000000	0.000000000000000	0.000000000000000
5.000000000000000	9.100000000000000	0.000000000000000	5.900000000000000	54.60000000000000	0.000000000000000	0.000000000000000	0.000000000000000
5.000000000000000	12.00000000000000	0.000000000000000	4.370000000000000	54.60000000000000	0.000000000000000	0.000000000000000	0.000000000000000
5.000000000000000	24.35000000000000	0.000000000000000	1.570000000000000	54.60000000000000	0.000000000000000	0.000000000000000	0.000000000000000
6.000000000000000	0.000000000000000	4.000000000000000	0.000000000000000	80.00000000000000	1.000000000000000	0.000000000000000	0.000000000000000
6.000000000000000	0.2700000000000000	0.000000000000000	1.290000000000000	80.00000000000000	1.000000000000000	0.000000000000000	0.000000000000000
6.000000000000000	0.5800000000000000	0.000000000000000	3.080000000000000	80.00000000000000	1.000000000000000	0.000000000000000	0.000000000000000
6.000000000000000	1.150000000000000	0.000000000000000	6.440000000000000	80.00000000000000	1.000000000000000	0.000000000000000	0.000000000000000
6.000000000000000	2.030000000000000	0.000000000000000	6.320000000000000	80.00000000000000	1.000000000000000	0.000000000000000	0.000000000000000
6.000000000000000	3.570000000000000	0.000000000000000	5.530000000000000	80.00000000000000	1.000000000000000	0.000000000000000	0.000000000000000
6.000000000000000	5.000000000000000	0.000000000000000	4.940000000000000	80.00000000000000	1.000000000000000	0.000000000000000	0.000000000000000
6.000000000000000	7.000000000000000	0.000000000000000	4.020000000000000	80.00000000000000	1.000000000000000	0.000000000000000	0.000000000000000
6.000000000000000	9.220000000000001	0.000000000000000	3.460000000000000	80.00000000000000	1.000000000000000	0.000000000000000	0.000000000000000
6.000000000000000	12.10000000000000	0.000000000000000	2.780000000000000	80.00000000000000	1.000000000000000	0.000000000000000	0.000000000000000
6.000000000000000	23.85000000000000	0.000000000000000	0.9200000000000000	80.00000000000000	1.000000000000000	0.000000000000000	0.000000000000000
7.000000000000000	0.000000000000000	4.950000000000000	0.000000000000000	64.59999999999999	0.000000000000000	0.000000000000000	0.000000000000000
7.000000000000000	0.2500000000000000	0.000000000000000	0.8500000000000000	64.59999999999999	0.000000000000000	0.000000000000000	0.000000000000000
7.000000000000000	0.5000000000000000	0.000000000000000	2.350000000000000	64.59999999999999	0.000000000000000	0.000000000000000	0.000000000000000
7.000000000000000	1.020000000000000	0.000000000000000	5.020000000000000	64.59999999999999	0.000000000000000	0.000000000000000	0.000000000000000
7.000000000000000	2.020000000000000	0.000000000000000	6.580000000000000	64.59999999999999	0.000000000000000	0.000000000000000	0.000000000000000
7.000000000000000	3.480000000000000	0.000000000000000	7.090000000000000	64.59999999999999	0.000000000000000	0.000000000000000	0.000000000000000
7.000000000000000	5.000000000000000	0.000000000000000	6.660000000000000	64.59999999999999	0.000000000000000	0.000000000000000	0.000000000000000
7.000000000000000	6.980000000000000	0.000000000000000	5.250000000000000	64.59999999999999	0.000000000000000	0.000000000000000	0.000000000000000
7.000000000000000	9.000000000000000	0.000000000000000	4.390000000000000	64.59999999999999	0.000000000000000	0.000000000000000	0.000000000000000
7.000000000000000	12.05000000000000	0.000000000000000	3.530000000000000	64.59999999999999	0.000000000000000	0.000000000000000	0.000000000000000
7.000000000000000	24.22000000000000	0.000000000000000	1.150000000000000	64.59999999999999	0.000000000000000	0.000000000000000	0.000000000000000
8.000000000000000	0.000000000000000	4.530000000000000	0.000000000000000	70.50000000000000	1.000000000000000	0.000000000000000	0.000000000000000
8.000000000000000	0.2500000000000000	0.000000000000000	3.050000000000000	70.50000000000000	1.000000000000000	0.000000000000000	0.000000000000000
8.000000000000000	0.5200000000000000	0.000000000000000	3.050000000000000	70.50000000000000	1.000000000000000	0.000000000000000	0.000000000000000
8.000000000000000	0.9800000000000000	0.000000000000000	7.310000000000000	70.50000000000000	1.000000000000000	0.000000000000000	0.000000000000000
8.000000000000000	2.020000000000000	0.000000000000000	7.560000000000000	70.50000000000000	1.000000000000000	0.000000000000000	0.000000000000000
8.000000000000000	3.530000000000000	0.000000000000000	6.590000000000000	70.50000000000000	1.000000000000000	0.000000000000000	0.000000000000000
8.000000000000000	5.050000000000000	0.000000000000000	5.880000000000000	70.50000000000000	1.000000000000000	0.000000000000000	0.000000000000000
8.000000000000000	7.150000000000000	0.000000000000000	4.730000000000000	70.50000000000000	1.000000000000000	0.000000000000000	0.000000000000000
8.000000000000000	9.070000000000000	0.000000000000000	4.570000000000000	70.50000000000000	1.000000000000000	0.000000000000000	0.000000000000000
8.000000000000000	12.10000000000000	0.000000000000000	3.000000000000000	70.50000000000000	1.000000000000000	0.000000000000000	0.000000000000000
8.000000000000000	24.12000000000000	0.000000000000000	1.250000000000000	70.50000000000000	1.000000000000000	0.000000000000000	0.000000000000000
9.000000000000000	0.000000000000000	3.100000000000000	0.000000000000000	86.40000000000001	1.000000000000000	0.000000000000000	0.000000000000000
9.000000000000000	0.3000000000000000	0.000000000000000	7.370000000000000	86.40000000000001	1.000000000000000	0.000000000000000	0.000000000000000
9.000000000000000	0.6300000000000000	0.000000000000000	9.029999999999999	86.40000000000001	1.000000000000000	0.000000000000000	0.000000000000000
9.000000000000000	1.050000000000000	0.000000000000000	7.140000000000000	86.40000000000001	1.000000000000000	0.000000000000000	0.000000000000000
9.000000000000000	2.020000000000000	0.000000000000000	6.330000000000000	86.40000000000001	1.000000000000000	0.000000000000000	0.000000000000000
9.000000000000000	3.530000000000000	0.000000000000000	5.660000000000000	86.40000000000001	1.000000000000000	0.000000000000000	0.000000000000000
9.000000000000000	5.020000000000000	0.000000000000000	5.670000000000000	86.40000000000001	1.000000000000000	0.000000000000000	0.000000000000000
9.000000000000000	7.170000000000000	0.000000000000000	4.240000000000000	86.40000000000001	1.000000000000000	0.000000000000000	0.000000000000000
9.000000000000000	8.800000000000001	0.000000000000000	4.110000000000000	86.40000000000001	1.000000000000000	0.000000000000000	0.000000000000000
9.000000000000000	11.60000000000000	0.000000000000000	3.160000000000000	86.40000000000001	1.000000000000000	0.000000000000000	0.000000000000000
9.000000000000000	24.43000000000000	0.000000000000000	1.120000000000000	86.40000000000001	1.000000000000000	0.000000000000000	0.000000000000000
10.00000000000000	0.000000000000000	5.500000000000000	0.000000000000000	58.20000000000000	0.000000000000000	0.000000000000000	0.000000000000000
10.00000000000000	0.3700000000000000	0.000000000000000	2.890000000000000	58.20000000000000	0.000000000000000	0.000000000000000	0.000000000000000
10.00000000000000	0.7700000000000000	0.000000000000000	5.220000000000000	58.20000000000000	0.000000000000000	0.000000000000000	0.000000000000000
10.00000000000000	1.020000000000000	0.000000000000000	6.410000000000000	58.20000000000000	0.000000000000000	0.000000000000000	0.000000000000000
10.00000000000000	2.050000000000000	0.000000000000000	7.830000000000000	58.20000000000000	0.000000000000000	0.000000000000000	0.000000000000000
10.00000000000000	3.550000000000000	0.000000000000000	10.21000000000000	58.20000000000000	0.000000000000000	0.000000000000000	0.000000000000000
10.00000000000000	5.050000000000000	0.000000000000000	9.180000000000000	58.20000000000000	0.000000000000000	0.000000000000000	0.000000000000000
10.00000000000000	7.080000000000000	0.000000000000000	8.020000000000000	58.20000000000000	0.000000000000000	0.000000000000000	0.000000000000000
10.00000000000000	9.380000000000001	0.000000000000000	7.140000000000000	58.20000000000000	0.000000000000000	0.000000000000000	0.000000000000000
10.00000000000000	12.10000000000000	0.000000000000000	5.680000000000000	58.20000000000000	0.000000000000000	0.000000000000000	0.000000000000000
10.00000000000000	23.70000000000000	0.000000000000000	2.420000000000000	58.20000000000000	0.000000000000000	0.000000000000000	0.000000000000000
11.00000000000000	0.000000000000000	4.920000000000000	0.000000000000000	65.00000000000000	0.000000000000000	0.000000000000000	0.000000000000000
11.00000000000000	0.2500000000000000	0.000000000000000	4.860000000000000	65.00000000000000	0.000000000000000	0.000000000000000	0.000000000000000
11.00000000000000	0.5000000000000000	0.000000000000000	7.240000000000000	65.00000000000000	0.000000000000000	0.000000000000000	0.000000000000000
11.00000000000000	0.9800000000000000	0.000000000000000	8.000000000000000	65.00000000000000	0.000000000000000	0.000000000000000	0.000000000000000
11.00000000000000	1.980000000000000	0.000000000000000	6.810000000000000	65.00000000000000	0.000000000000000	0.000000000000000	0.000000000000000
11.00000000000000	3.600000000000000	0.000000000000000	5.870000000000000	65.00000000000000	0.000000000000000	0.000000000000000	0.000000000000000
11.00000000000000	5.020000000000000	0.000000000000000	5.220000000000000	65.00000000000000	0.000000000000000	0.000000000000000	0.000000000000000
11.00000000000000	7.030000000000000	0.000000000000000	4.450000000000000	65.00000000000000	0.000000000000000	0.000000000000000	0.000000000000000
11.00000000000000	9.029999999999999	0.000000000000000	3.620000000000000	65.00000000000000	0.000000000000000	0.000000000000000	0.000000000000000
11.00000000000000	12.12000000000000	0.000000000000000	2.690000000000000	65.00000000000000	0.000000000000000	0.000000000000000	0.000000000000000
11.00000000000000	24.08000000000000	0.000000000000000	0.8600000000000000	65.00000000000000	0.000000000000000	0.000000000000000	0.000000000000000
12.00000000000000	0.000000000000000	5.300000000000000	0.000000000000000	60.50000000000000	0.000000000000000	0.000000000000000	0.000000000000000
12.00000000000000	0.2500000000000000	0.000000000000000	1.250000000000000	60.50000000000000	0.000000000000000	0.000000000000000	0.000000000000000
12.00000000000000	0.5000000000000000	0.000000000000000	3.960000000000000	60.50000000000000	0.000000000000000	0.000000000000000	0.000000000000000
12.00000000000000	1.000000000000000	0.000000000000000	7.820000000000000	60.50000000000000	0.000000000000000	0.000000000000000	0.000000000000000
12.00000000000000	2.000000000000000	0.000000000000000	9.720000000000001	60.50000000000000	0.000000000000000	0.000000000000000	0.000000000000000
12.00000000000000	3.520000000000000	0.000000000000000	9.750000000000000	60.50000000000000	0.000000000000000	0.000000000000000	0.000000000000000
12.00000000000000	5.070000000000000	0.000000000000000	8.570000000000000	60.50000000000000	0.000000000000000	0.000000000000000	0.000000000000000
12.00000000000000	7.070000000000000	0.000000000000000	6.590000000000000	60.50000000000000	0.000000000000000	0.000000000000000	0.000000000000000
12.00000000000000	9.029999999999999	0.000000000000000	6.110000000000000	60.50000000000000	0.000000000000000	0.000000000000000	0.000000000000000
12.00000000000000	12.05000000000000	0.000000000000000	4.570000000000000	60.50000000000000	0.000000000000000	0.000000000000000	0.000000000000000
12.00000000000000	24.15000000000000	0.000000000000000	1.170000000000000	60.50000000000000	0.000000000000000	0.000000000000000	0.000000000000000
