# Supplementary material for: PKGPT: Expert-Orchestrated Recursive LLM Agent for Automated NONMEM PopPK Modeling with Human Benchmarking
Source: Pharmaceutics. 2026 Apr 18;18(4):501. doi: 10.3390/pharmaceutics18040501 (PMC13118610; doi:10.3390/pharmaceutics18040501)
Supplement: Supplementary file 1 [file pharmaceutics-18-00501-s001.zip › File S1. PKGPT Iteration Log Files (Wafarin, Theophyline, and Tobramycin)/theo3/output_theo3_iter1.ext]

TABLE NO.     1: First Order Conditional Estimation with Interaction: Goal Function=MINIMUM VALUE OF OBJECTIVE FUNCTION: Problem=1 Subproblem=0 Superproblem1=0 Iteration1=0 Superproblem2=0 Iteration2=0
 ITERATION    THETA1       THETA2       THETA3       THETA4       THETA5       SIGMA(1,1)   OMEGA(1,1)   OMEGA(2,1)   OMEGA(2,2)   OMEGA(3,1)   OMEGA(3,2)   OMEGA(3,3)   OBJ
            0  3.00000E+00  3.00000E+01  1.50000E+00  1.00000E-01  1.00000E-01  1.00000E+00  9.00000E-02  0.00000E+00  9.00000E-02  0.00000E+00  0.00000E+00  2.50000E-01    4858.1400682189560
            5  2.44813E+00  2.74159E+01  1.36993E+00  1.05253E-01  1.30953E-01  1.00000E+00  8.13995E-01  0.00000E+00  4.16714E-01  0.00000E+00  0.00000E+00  9.15646E-01    900.68109965732333
           10  2.37713E+00  2.69593E+01  1.36514E+00  1.05098E-01  1.29777E-01  1.00000E+00  8.05348E-01  0.00000E+00  4.15109E-01  0.00000E+00  0.00000E+00  9.34478E-01    898.35563884902308
  -1000000000  2.37713E+00  2.69593E+01  1.36514E+00  1.05098E-01  1.29777E-01  1.00000E+00  8.05348E-01  0.00000E+00  4.15109E-01  0.00000E+00  0.00000E+00  9.34478E-01    898.35563884902308
  -1000000004  0.00000E+00  0.00000E+00  0.00000E+00  0.00000E+00  0.00000E+00  1.00000E+00  8.97412E-01  0.00000E+00  6.44289E-01  0.00000E+00  0.00000E+00  9.66684E-01    0.0000000000000000
  -1000000006  0.00000E+00  0.00000E+00  0.00000E+00  0.00000E+00  0.00000E+00  1.00000E+00  0.00000E+00  1.00000E+00  0.00000E+00  1.00000E+00  1.00000E+00  0.00000E+00    0.0000000000000000
  -1000000007  0.00000E+00  3.70000E+01  3.80000E+01  0.00000E+00  0.00000E+00  0.00000E+00  0.00000E+00  0.00000E+00  0.00000E+00  0.00000E+00  0.00000E+00  0.00000E+00    0.0000000000000000
