# Supplementary material for: PKGPT: Expert-Orchestrated Recursive LLM Agent for Automated NONMEM PopPK Modeling with Human Benchmarking
Source: Pharmaceutics. 2026 Apr 18;18(4):501. doi: 10.3390/pharmaceutics18040501 (PMC13118610; doi:10.3390/pharmaceutics18040501)
Supplement: Supplementary file 1 [file pharmaceutics-18-00501-s001.zip › File S1. PKGPT Iteration Log Files (Wafarin, Theophyline, and Tobramycin)/theo3/output_theo3_iter1.grd]

TABLE NO.     1: First Order Conditional Estimation with Interaction: Problem=1 Subproblem=0 Superproblem1=0 Iteration1=0 Superproblem2=0 Iteration2=0
 ITERATION    GRD(1)       GRD(2)       GRD(3)       GRD(4)       GRD(5)       GRD(6)       GRD(7)       GRD(8)
            0  7.86516E+02  7.38422E+02 -1.00589E+01 -3.23076E+01 -3.30055E+02 -4.74688E+03 -4.35519E+03 -1.83253E+01
            5  9.11739E+01  1.63975E+02 -3.05629E+00 -6.58868E+00 -5.50361E+01 -4.71925E+02 -9.10630E+02  9.66275E+00
           10 -1.08859E+05  1.19378E+05  2.38422E+05 -7.63553E+04 -2.57963E+04 -1.04400E+04  2.66384E+04  1.57081E+04
