# Supplementary material for: PKGPT: Expert-Orchestrated Recursive LLM Agent for Automated NONMEM PopPK Modeling with Human Benchmarking
Source: Pharmaceutics. 2026 Apr 18;18(4):501. doi: 10.3390/pharmaceutics18040501 (PMC13118610; doi:10.3390/pharmaceutics18040501)
Supplement: Supplementary file 1 [file pharmaceutics-18-00501-s001.zip › File S1. PKGPT Iteration Log Files (Wafarin, Theophyline, and Tobramycin)/theo3/output_theo3_iter1.lst]

2026-02-08 
���� 08:12
$PROBLEM    Theophylline Population PK Model (N=12)
$DATA C:/Users/JIYEON/Desktop/test/dataset/theo.csv IGNORE=@
$INPUT      ID TIME AMT DV WT SEX

$SUBROUTINE ADVAN2 TRANS2

$PK
;--- Structural Parameters ---
TVCL  = THETA(1)
TVV   = THETA(2)
TVKA  = THETA(3)

;--- Inter-individual Variability (Exponential Model) ---
CL    = TVCL * EXP(ETA(1))
V     = TVV  * EXP(ETA(2))
KA    = TVKA * EXP(ETA(3))

;--- Required for ADVAN2 TRANS2 ---
K     = CL/V
S2    = V

$ERROR
IPRED = F
;--- Combined Error Model ---
; W = sqrt(Add^2 + (Prop*IPRED)^2)
W     = SQRT(THETA(4)**2 + (THETA(5)*IPRED)**2)
Y     = IPRED + W*EPS(1)

$THETA
(0.01, 3.0, 10.0)  ; 1 CL (L/h)
(1.0, 30.0, 100.0) ; 2 V (L)
(0.1, 1.5, 5.0)    ; 3 KA (1/h)
(0.01, 0.1, 5.0)   ; 4 Additive Error (mg/L)
(0.01, 0.1, 0.5)   ; 5 Proportional Error (fraction)

$OMEGA
0.09  ; 1 IIV CL (~30% CV)
0.09  ; 2 IIV V  (~30% CV)
0.25  ; 3 IIV KA (~50% CV)

$SIGMA
1 FIX ; Fixed to 1 because error is defined in $ERROR

$ESTIMATION METHOD=1 INTER MAXEVAL=9999 PRINT=5 POSTHOC

$COVARIANCE

$TABLE      ID TIME DV PRED IPRED CWRES
            ONEHEADER NOPRINT FILE=sdtab001
$TABLE      ID CL V KA ETA1 ETA2 ETA3 WT SEX
            ONEHEADER NOPRINT FILE=patab001  
NM-TRAN MESSAGES 
  
 WARNINGS AND ERRORS (IF ANY) FOR PROBLEM    1
             
 (WARNING  2) NM-TRAN INFERS THAT THE DATA ARE POPULATION.
  
Note: Analytical 2nd Derivatives are constructed in FSUBS but are never used.
      You may insert $ABBR DERIV2=NO after the first $PROB to save FSUBS construction and compilation time
  
  
License Registered to: Yonsei University College of Medicine
Expiration Date:    14 NOV 2026
Current Date:        8 FEB 2026
Days until program expires : 276
1NONLINEAR MIXED EFFECTS MODEL PROGRAM (NONMEM) VERSION 7.5.1
 ORIGINALLY DEVELOPED BY STUART BEAL, LEWIS SHEINER, AND ALISON BOECKMANN
 CURRENT DEVELOPERS ARE ROBERT BAUER, ICON DEVELOPMENT SOLUTIONS,
 AND ALISON BOECKMANN. IMPLEMENTATION, EFFICIENCY, AND STANDARDIZATION
 PERFORMED BY NOUS INFOSYSTEMS.

 PROBLEM NO.:         1
 Theophylline Population PK Model (N=12)
0DATA CHECKOUT RUN:              NO
 DATA SET LOCATED ON UNIT NO.:    2
 THIS UNIT TO BE REWOUND:        NO
 NO. OF DATA RECS IN DATA SET:      132
 NO. OF DATA ITEMS IN DATA SET:   8
 ID DATA ITEM IS DATA ITEM NO.:   1
 DEP VARIABLE IS DATA ITEM NO.:   4
 MDV DATA ITEM IS DATA ITEM NO.:  8
0INDICES PASSED TO SUBROUTINE PRED:
   7   2   3   0   0   0   0   0   0   0   0
0LABELS FOR DATA ITEMS:
 ID TIME AMT DV WT SEX EVID MDV
0(NONBLANK) LABELS FOR PRED-DEFINED ITEMS:
 CL V KA IPRED
0FORMAT FOR DATA:
 (6E6.0,2F2.0)

 TOT. NO. OF OBS RECS:      120
 TOT. NO. OF INDIVIDUALS:       12
0LENGTH OF THETA:   5
0DEFAULT THETA BOUNDARY TEST OMITTED:    NO
0OMEGA HAS SIMPLE DIAGONAL FORM WITH DIMENSION:   3
0DEFAULT OMEGA BOUNDARY TEST OMITTED:    NO
0SIGMA HAS SIMPLE DIAGONAL FORM WITH DIMENSION:   1
0DEFAULT SIGMA BOUNDARY TEST OMITTED:    NO
0INITIAL ESTIMATE OF THETA:
 LOWER BOUND    INITIAL EST    UPPER BOUND
  0.1000E-01     0.3000E+01     0.1000E+02
  0.1000E+01     0.3000E+02     0.1000E+03
  0.1000E+00     0.1500E+01     0.5000E+01
  0.1000E-01     0.1000E+00     0.5000E+01
  0.1000E-01     0.1000E+00     0.5000E+00
0INITIAL ESTIMATE OF OMEGA:
 0.9000E-01
 0.0000E+00   0.9000E-01
 0.0000E+00   0.0000E+00   0.2500E+00
0INITIAL ESTIMATE OF SIGMA:
 0.1000E+01
0SIGMA CONSTRAINED TO BE THIS INITIAL ESTIMATE
0COVARIANCE STEP OMITTED:        NO
 EIGENVLS. PRINTED:              NO
 SPECIAL COMPUTATION:            NO
 COMPRESSED FORMAT:              NO
 GRADIENT METHOD USED:     NOSLOW
 SIGDIGITS ETAHAT (SIGLO):                  -1
 SIGDIGITS GRADIENTS (SIGL):                -1
 EXCLUDE COV FOR FOCE (NOFCOV):              NO
 Cholesky Transposition of R Matrix (CHOLROFF):0
 KNUTHSUMOFF:                                -1
 RESUME COV ANALYSIS (RESUME):               NO
 SIR SAMPLE SIZE (SIRSAMPLE):
 NON-LINEARLY TRANSFORM THETAS DURING COV (THBND): 1
 PRECONDTIONING CYCLES (PRECOND):        0
 PRECONDTIONING TYPES (PRECONDS):        TOS
 FORCED PRECONDTIONING CYCLES (PFCOND):0
 PRECONDTIONING TYPE (PRETYPE):        0
 FORCED POS. DEFINITE SETTING DURING PRECONDITIONING: (FPOSDEF):0
 SIMPLE POS. DEFINITE SETTING: (POSDEF):-1
0TABLES STEP OMITTED:    NO
 NO. OF TABLES:           2
 SEED NUMBER (SEED):    11456
 NPDTYPE:    0
 INTERPTYPE:    0
 RANMETHOD:             3U
 MC SAMPLES (ESAMPLE):    300
 WRES SQUARE ROOT TYPE (WRESCHOL): EIGENVALUE
0-- TABLE   1 --
0RECORDS ONLY:    ALL
04 COLUMNS APPENDED:    YES
 PRINTED:                NO
 HEADER:                YES
 FILE TO BE FORWARDED:   NO
 FORMAT:                S1PE11.4
 IDFORMAT:
 LFORMAT:
 RFORMAT:
 FIXED_EFFECT_ETAS:
0USER-CHOSEN ITEMS:
 ID TIME DV IPRED CWRES
0-- TABLE   2 --
0RECORDS ONLY:    ALL
04 COLUMNS APPENDED:    YES
 PRINTED:                NO
 HEADER:                YES
 FILE TO BE FORWARDED:   NO
 FORMAT:                S1PE11.4
 IDFORMAT:
 LFORMAT:
 RFORMAT:
 FIXED_EFFECT_ETAS:
0USER-CHOSEN ITEMS:
 ID CL V KA ETA1 ETA2 ETA3 WT SEX
1DOUBLE PRECISION PREDPP VERSION 7.5.1

 ONE COMPARTMENT MODEL WITH FIRST-ORDER ABSORPTION (ADVAN2)
0MAXIMUM NO. OF BASIC PK PARAMETERS:   3
0BASIC PK PARAMETERS (AFTER TRANSLATION):
   ELIMINATION RATE (K) IS BASIC PK PARAMETER NO.:  1
   ABSORPTION RATE (KA) IS BASIC PK PARAMETER NO.:  3

 TRANSLATOR WILL CONVERT PARAMETERS
 CLEARANCE (CL) AND VOLUME (V) TO K (TRANS2)
0COMPARTMENT ATTRIBUTES
 COMPT. NO.   FUNCTION   INITIAL    ON/OFF      DOSE      DEFAULT    DEFAULT
                         STATUS     ALLOWED    ALLOWED    FOR DOSE   FOR OBS.
    1         DEPOT        OFF        YES        YES        YES        NO
    2         CENTRAL      ON         NO         YES        NO         YES
    3         OUTPUT       OFF        YES        NO         NO         NO
1
 ADDITIONAL PK PARAMETERS - ASSIGNMENT OF ROWS IN GG
 COMPT. NO.                             INDICES
              SCALE      BIOAVAIL.   ZERO-ORDER  ZERO-ORDER  ABSORB
                         FRACTION    RATE        DURATION    LAG
    1            *           *           *           *           *
    2            4           *           *           *           *
    3            *           -           -           -           -
             - PARAMETER IS NOT ALLOWED FOR THIS MODEL
             * PARAMETER IS NOT SUPPLIED BY PK SUBROUTINE;
               WILL DEFAULT TO ONE IF APPLICABLE
0DATA ITEM INDICES USED BY PRED ARE:
   EVENT ID DATA ITEM IS DATA ITEM NO.:      7
   TIME DATA ITEM IS DATA ITEM NO.:          2
   DOSE AMOUNT DATA ITEM IS DATA ITEM NO.:   3

0PK SUBROUTINE CALLED WITH EVERY EVENT RECORD.
 PK SUBROUTINE NOT CALLED AT NONEVENT (ADDITIONAL OR LAGGED) DOSE TIMES.
0ERROR SUBROUTINE CALLED WITH EVERY EVENT RECORD.
1


 #TBLN:      1
 #METH: First Order Conditional Estimation with Interaction

 ESTIMATION STEP OMITTED:                 NO
 ANALYSIS TYPE:                           POPULATION
 NUMBER OF SADDLE POINT RESET ITERATIONS:      0
 GRADIENT METHOD USED:               NOSLOW
 CONDITIONAL ESTIMATES USED:              YES
 CENTERED ETA:                            NO
 EPS-ETA INTERACTION:                     YES
 LAPLACIAN OBJ. FUNC.:                    NO
 NO. OF FUNCT. EVALS. ALLOWED:            9999
 NO. OF SIG. FIGURES REQUIRED:            3
 INTERMEDIATE PRINTOUT:                   YES
 ESTIMATE OUTPUT TO MSF:                  NO
 IND. OBJ. FUNC. VALUES SORTED:           NO
 NUMERICAL DERIVATIVE
       FILE REQUEST (NUMDER):               NONE
 MAP (ETAHAT) ESTIMATION METHOD (OPTMAP):   0
 ETA HESSIAN EVALUATION METHOD (ETADER):    0
 INITIAL ETA FOR MAP ESTIMATION (MCETA):    0
 SIGDIGITS FOR MAP ESTIMATION (SIGLO):      100
 GRADIENT SIGDIGITS OF
       FIXED EFFECTS PARAMETERS (SIGL):     100
 NOPRIOR SETTING (NOPRIOR):                 0
 NOCOV SETTING (NOCOV):                     OFF
 DERCONT SETTING (DERCONT):                 OFF
 FINAL ETA RE-EVALUATION (FNLETA):          1
 EXCLUDE NON-INFLUENTIAL (NON-INFL.) ETAS
       IN SHRINKAGE (ETASTYPE):             NO
 NON-INFL. ETA CORRECTION (NONINFETA):      0
 RAW OUTPUT FILE (FILE): output_theo3_iter1.ext
 EXCLUDE TITLE (NOTITLE):                   NO
 EXCLUDE COLUMN LABELS (NOLABEL):           NO
 FORMAT FOR ADDITIONAL FILES (FORMAT):      S1PE12.5
 PARAMETER ORDER FOR OUTPUTS (ORDER):       TSOL
 KNUTHSUMOFF:                               0
 INCLUDE LNTWOPI:                           NO
 INCLUDE CONSTANT TERM TO PRIOR (PRIORC):   NO
 INCLUDE CONSTANT TERM TO OMEGA (ETA) (OLNTWOPI):NO
 ADDITIONAL CONVERGENCE TEST (CTYPE=4)?:    NO
 EM OR BAYESIAN METHOD USED:                 NONE


 THE FOLLOWING LABELS ARE EQUIVALENT
 PRED=PREDI
 RES=RESI
 WRES=WRESI
 IWRS=IWRESI
 IPRD=IPREDI
 IRS=IRESI

 MONITORING OF SEARCH:


0ITERATION NO.:    0    OBJECTIVE VALUE:   4858.14006821896        NO. OF FUNC. EVALS.:   7
 CUMULATIVE NO. OF FUNC. EVALS.:        7
 NPARAMETR:  3.0000E+00  3.0000E+01  1.5000E+00  1.0000E-01  1.0000E-01  9.0000E-02  9.0000E-02  2.5000E-01
 PARAMETER:  1.0000E-01  1.0000E-01  1.0000E-01  1.0000E-01  1.0000E-01  1.0000E-01  1.0000E-01  1.0000E-01
 GRADIENT:   7.8652E+02  7.3842E+02 -1.0059E+01 -3.2308E+01 -3.3005E+02 -4.7469E+03 -4.3552E+03 -1.8325E+01

0ITERATION NO.:    5    OBJECTIVE VALUE:   900.681099657323        NO. OF FUNC. EVALS.:  44
 CUMULATIVE NO. OF FUNC. EVALS.:       51
 NPARAMETR:  2.4481E+00  2.7416E+01  1.3699E+00  1.0525E-01  1.3095E-01  8.1399E-01  4.1671E-01  9.1565E-01
 PARAMETER: -1.7992E-01 -2.9579E-02 -3.3998E-02  1.5780E-01  4.7613E-01  1.2011E+00  8.6630E-01  7.4908E-01
 GRADIENT:   9.1174E+01  1.6398E+02 -3.0563E+00 -6.5887E+00 -5.5036E+01 -4.7193E+02 -9.1063E+02  9.6627E+00

0ITERATION NO.:   10    OBJECTIVE VALUE:   898.355638849023        NO. OF FUNC. EVALS.:  94
 CUMULATIVE NO. OF FUNC. EVALS.:      145
 NPARAMETR:  2.3771E+00  2.6959E+01  1.3651E+00  1.0510E-01  1.2978E-01  8.0535E-01  4.1511E-01  9.3448E-01
 PARAMETER: -2.1884E-01 -5.3287E-02 -3.9102E-02  1.5614E-01  4.6318E-01  1.1957E+00  8.6437E-01  7.5926E-01
 GRADIENT:  -1.0886E+05  1.1938E+05  2.3842E+05 -7.6355E+04 -2.5796E+04 -1.0440E+04  2.6638E+04  1.5708E+04

 #TERM:
0MINIMIZATION SUCCESSFUL
 HOWEVER, PROBLEMS OCCURRED WITH THE MINIMIZATION.
 REGARD THE RESULTS OF THE ESTIMATION STEP CAREFULLY, AND ACCEPT THEM ONLY
 AFTER CHECKING THAT THE COVARIANCE STEP PRODUCES REASONABLE OUTPUT.
 NO. OF FUNCTION EVALUATIONS USED:      145
 NO. OF SIG. DIGITS IN FINAL EST.:  3.3

 ETABAR IS THE ARITHMETIC MEAN OF THE ETA-ESTIMATES,
 AND THE P-VALUE IS GIVEN FOR THE NULL HYPOTHESIS THAT THE TRUE MEAN IS 0.

 ETABAR:        -4.0604E+00 -4.0159E+00  1.5254E-01
 SE:             7.7524E-02  4.1557E-02  1.9268E-01
 N:                      12          12          12

 P VAL.:         0.0000E+00  0.0000E+00  4.2854E-01

 ETASHRINKSD(%)  7.0075E+01  7.7656E+01  3.0955E+01
 ETASHRINKVR(%)  9.1045E+01  9.5008E+01  5.2328E+01
 EBVSHRINKSD(%)  2.4815E-01  7.2136E-01  2.2888E+00
 EBVSHRINKVR(%)  4.9568E-01  1.4375E+00  4.5252E+00
 RELATIVEINF(%)  9.9504E+01  9.8540E+01  9.5453E+01
 EPSSHRINKSD(%)  1.0000E-10
 EPSSHRINKVR(%)  1.0000E-10

  
 TOTAL DATA POINTS NORMALLY DISTRIBUTED (N):          120
 N*LOG(2PI) CONSTANT TO OBJECTIVE FUNCTION:    220.54524796912145     
 OBJECTIVE FUNCTION VALUE WITHOUT CONSTANT:    898.35563884902308     
 OBJECTIVE FUNCTION VALUE WITH CONSTANT:       1118.9008868181445     
 REPORTED OBJECTIVE FUNCTION DOES NOT CONTAIN CONSTANT
  
 TOTAL EFFECTIVE ETAS (NIND*NETA):                            36
  
 #TERE:
 Elapsed estimation  time in seconds:     0.29
0R MATRIX ALGORITHMICALLY NON-POSITIVE-SEMIDEFINITE
 BUT NONSINGULAR
0R MATRIX IS OUTPUT
0S MATRIX UNOBTAINABLE
0COVARIANCE STEP ABORTED
 Elapsed covariance  time in seconds:     0.19
 Elapsed postprocess time in seconds:     0.02
1
 
 
 
 
 
 
 
 
 
 
 
 
 
 
 
 
 
 
 
 
 ************************************************************************************************************************
 ********************                                                                                ********************
 ********************               FIRST ORDER CONDITIONAL ESTIMATION WITH INTERACTION              ********************
 #OBJT:**************                       MINIMUM VALUE OF OBJECTIVE FUNCTION                      ********************
 ********************                                                                                ********************
 ************************************************************************************************************************
 


 #OBJV:********************************************      898.356       **************************************************
1
 ************************************************************************************************************************
 ********************                                                                                ********************
 ********************               FIRST ORDER CONDITIONAL ESTIMATION WITH INTERACTION              ********************
 ********************                             FINAL PARAMETER ESTIMATE                           ********************
 ********************                                                                                ********************
 ************************************************************************************************************************
 


 THETA - VECTOR OF FIXED EFFECTS PARAMETERS   *********


         TH 1      TH 2      TH 3      TH 4      TH 5     
 
         2.38E+00  2.70E+01  1.37E+00  1.05E-01  1.30E-01
 


 OMEGA - COV MATRIX FOR RANDOM EFFECTS - ETAS  ********


         ETA1      ETA2      ETA3     
 
 ETA1
+        8.05E-01
 
 ETA2
+        0.00E+00  4.15E-01
 
 ETA3
+        0.00E+00  0.00E+00  9.34E-01
 


 SIGMA - COV MATRIX FOR RANDOM EFFECTS - EPSILONS  ****


         EPS1     
 
 EPS1
+        1.00E+00
 
1


 OMEGA - CORR MATRIX FOR RANDOM EFFECTS - ETAS  *******


         ETA1      ETA2      ETA3     
 
 ETA1
+        8.97E-01
 
 ETA2
+        0.00E+00  6.44E-01
 
 ETA3
+        0.00E+00  0.00E+00  9.67E-01
 


 SIGMA - CORR MATRIX FOR RANDOM EFFECTS - EPSILONS  ***


         EPS1     
 
 EPS1
+        1.00E+00
 
1
 ************************************************************************************************************************
 ********************                                                                                ********************
 ********************               FIRST ORDER CONDITIONAL ESTIMATION WITH INTERACTION              ********************
 ********************                                     R MATRIX                                   ********************
 ********************                                                                                ********************
 ************************************************************************************************************************
 

            TH 1      TH 2      TH 3      TH 4      TH 5      OM11      OM12      OM13      OM22      OM23      OM33      SG11  

 
 TH 1
+        3.82E+07
 
 TH 2
+       -1.81E+02  1.63E+06
 
 TH 3
+       -1.77E+03  3.32E+07  6.77E+08
 
 TH 4
+        1.05E+04 -2.17E+03 -4.36E+09  2.81E+10
 
 TH 5
+        1.04E+01 -1.71E+03 -1.67E+04  1.01E+05  3.39E+09
 
 OM11
+       -4.80E+01  3.40E+00  6.94E+01 -4.46E+02 -1.23E+02  1.85E+02
 
 OM12
+       ......... ......... ......... ......... ......... ......... .........
 
 OM13
+       ......... ......... ......... ......... ......... ......... ......... .........
 
 OM22
+        5.84E+04 -1.21E+04 -2.46E+05  1.58E+06  5.51E+05  1.20E+04 ......... ......... -3.08E+04
 
 OM23
+       ......... ......... ......... ......... ......... ......... ......... ......... ......... .........
 
 OM33
+        3.77E+03 -7.78E+02 -1.59E+04  1.02E+05  3.55E+04  7.73E+02 ......... ......... -2.08E+03 ......... -1.04E+03
 
 SG11
+       ......... ......... ......... ......... ......... ......... ......... ......... ......... ......... ......... .........
 
 Elapsed finaloutput time in seconds:     0.02
 #CPUT: Total CPU Time in Seconds,        0.500
Stop Time: 
2026-02-08 
���� 08:12
