# Supplementary material for: PKGPT: Expert-Orchestrated Recursive LLM Agent for Automated NONMEM PopPK Modeling with Human Benchmarking
Source: Pharmaceutics. 2026 Apr 18;18(4):501. doi: 10.3390/pharmaceutics18040501 (PMC13118610; doi:10.3390/pharmaceutics18040501)
Supplement: Supplementary file 1 [file pharmaceutics-18-00501-s001.zip › File S1. PKGPT Iteration Log Files (Wafarin, Theophyline, and Tobramycin)/theo3/output_theo3_iter1.phi]

TABLE NO.     1: First Order Conditional Estimation with Interaction: Problem=1 Subproblem=0 Superproblem1=0 Iteration1=0 Superproblem2=0 Iteration2=0
 SUBJECT_NO   ID           ETA(1)       ETA(2)       ETA(3)       ETC(1,1)     ETC(2,1)     ETC(2,2)     ETC(3,1)     ETC(3,2)     ETC(3,3)     OBJ
            1            1 -4.77654E+00 -4.23908E+00  1.86341E-01  8.74298E-03 -2.46119E-03  5.45365E-03 -4.10516E-03  8.28206E-03  2.71281E-02    87.528427180561266
            2            2 -3.94776E+00 -4.06384E+00  4.30415E-01  2.96086E-03  5.64758E-04  5.37313E-03  3.51150E-04  8.41589E-03  3.07781E-02    88.920675723500693
            3            3 -4.01138E+00 -4.00560E+00  5.48562E-01  3.27431E-03  2.33429E-04  5.07629E-03 -1.49689E-04  8.41338E-03  3.50342E-02    66.457084057240252
            4            4 -4.10032E+00 -4.12087E+00 -2.44783E-01  3.29084E-03  2.67961E-04  6.21317E-03 -1.63487E-04  8.71578E-03  2.31907E-02    82.927628791876870
            5            5 -3.98765E+00 -3.95467E+00  2.76045E-02  3.27777E-03  2.38362E-04  5.69212E-03 -1.39640E-04  8.17915E-03  2.41480E-02    88.547188341941677
            6            6 -3.84650E+00 -3.88017E+00 -2.13336E-01  3.79795E-03 -1.51118E-04  6.73368E-03 -7.98860E-04  9.40804E-03  2.47052E-02    64.496884589032774
            7            7 -3.83519E+00 -3.86750E+00 -7.00304E-01  3.72720E-03 -8.53447E-05  8.16359E-03 -6.56971E-04  1.06151E-02  2.19747E-02    64.908586977679889
            8            8 -3.95394E+00 -3.87223E+00  2.11855E-01  3.87022E-03 -1.67945E-04  5.67045E-03 -7.24232E-04  8.36003E-03  2.65904E-02    68.498168492771853
            9            9 -4.29035E+00 -4.22305E+00  1.65613E+00  3.69482E-03 -2.98895E-05  3.71024E-03 -1.71767E-03  1.05984E-02  1.97724E-01    75.238915706788106
           10           10 -4.26698E+00 -4.02975E+00 -5.42031E-01  5.22391E-03 -1.39938E-03  7.56388E-03 -2.38629E-03  1.05310E-02  2.37106E-02    72.592674896888340
           11           11 -3.70900E+00 -3.77652E+00  1.04606E+00  3.22250E-03  3.10182E-04  4.74121E-03 -1.60682E-05  9.05994E-03  5.25218E-02    55.972197475457619
           12           12 -3.99892E+00 -4.15809E+00 -5.76051E-01  2.81965E-03  7.75596E-04  7.21547E-03  4.20463E-04  9.24878E-03  1.99338E-02    82.267206615283783
