# Supplementary material for: PKGPT: Expert-Orchestrated Recursive LLM Agent for Automated NONMEM PopPK Modeling with Human Benchmarking
Source: Pharmaceutics. 2026 Apr 18;18(4):501. doi: 10.3390/pharmaceutics18040501 (PMC13118610; doi:10.3390/pharmaceutics18040501)
Supplement: Supplementary file 1 [file pharmaceutics-18-00501-s001.zip › File S1. PKGPT Iteration Log Files (Wafarin, Theophyline, and Tobramycin)/theo3/output_theo3_iter1.rmt]

TABLE NO.     1: First Order Conditional Estimation with Interaction: Problem=1 Subproblem=0 Superproblem1=0 Iteration1=0 Superproblem2=0 Iteration2=0
 NAME         THETA1       THETA2       THETA3       THETA4       THETA5       SIGMA(1,1)   OMEGA(1,1)   OMEGA(2,1)   OMEGA(2,2)   OMEGA(3,1)   OMEGA(3,2)   OMEGA(3,3)
 THETA1        3.81504E+07 -1.81212E+02 -1.76723E+03  1.05233E+04  1.03744E+01  0.00000E+00 -4.79682E+01  0.00000E+00  5.83654E+04  0.00000E+00  0.00000E+00  3.76801E+03
 THETA2       -1.81212E+02  1.62500E+06  3.31623E+07 -2.17236E+03 -1.70996E+03  0.00000E+00  3.40295E+00  0.00000E+00 -1.20560E+04  0.00000E+00  0.00000E+00 -7.77651E+02
 THETA3       -1.76723E+03  3.31623E+07  6.76762E+08 -4.36041E+09 -1.66755E+04  0.00000E+00  6.94296E+01  0.00000E+00 -2.45821E+05  0.00000E+00  0.00000E+00 -1.58693E+04
 THETA4        1.05233E+04 -2.17236E+03 -4.36041E+09  2.80943E+10  1.00520E+05  0.00000E+00 -4.45899E+02  0.00000E+00  1.58388E+06  0.00000E+00  0.00000E+00  1.02253E+05
 THETA5        1.03744E+01 -1.70996E+03 -1.66755E+04  1.00520E+05  3.39274E+09  0.00000E+00 -1.22840E+02  0.00000E+00  5.50708E+05  0.00000E+00  0.00000E+00  3.55343E+04
 SIGMA(1,1)    0.00000E+00  0.00000E+00  0.00000E+00  0.00000E+00  0.00000E+00  0.00000E+00  0.00000E+00  0.00000E+00  0.00000E+00  0.00000E+00  0.00000E+00  0.00000E+00
 OMEGA(1,1)   -4.79682E+01  3.40295E+00  6.94296E+01 -4.45899E+02 -1.22840E+02  0.00000E+00  1.85237E+02  0.00000E+00  1.19791E+04  0.00000E+00  0.00000E+00  7.73312E+02
 OMEGA(2,1)    0.00000E+00  0.00000E+00  0.00000E+00  0.00000E+00  0.00000E+00  0.00000E+00  0.00000E+00  0.00000E+00  0.00000E+00  0.00000E+00  0.00000E+00  0.00000E+00
 OMEGA(2,2)    5.83654E+04 -1.20560E+04 -2.45821E+05  1.58388E+06  5.50708E+05  0.00000E+00  1.19791E+04  0.00000E+00 -3.07850E+04  0.00000E+00  0.00000E+00 -2.07547E+03
 OMEGA(3,1)    0.00000E+00  0.00000E+00  0.00000E+00  0.00000E+00  0.00000E+00  0.00000E+00  0.00000E+00  0.00000E+00  0.00000E+00  0.00000E+00  0.00000E+00  0.00000E+00
 OMEGA(3,2)    0.00000E+00  0.00000E+00  0.00000E+00  0.00000E+00  0.00000E+00  0.00000E+00  0.00000E+00  0.00000E+00  0.00000E+00  0.00000E+00  0.00000E+00  0.00000E+00
 OMEGA(3,3)    3.76801E+03 -7.77651E+02 -1.58693E+04  1.02253E+05  3.55343E+04  0.00000E+00  7.73312E+02  0.00000E+00 -2.07547E+03  0.00000E+00  0.00000E+00 -1.04479E+03
