# Supplementary material for: PKGPT: Expert-Orchestrated Recursive LLM Agent for Automated NONMEM PopPK Modeling with Human Benchmarking
Source: Pharmaceutics. 2026 Apr 18;18(4):501. doi: 10.3390/pharmaceutics18040501 (PMC13118610; doi:10.3390/pharmaceutics18040501)
Supplement: Supplementary file 1 [file pharmaceutics-18-00501-s001.zip › File S1. PKGPT Iteration Log Files (Wafarin, Theophyline, and Tobramycin)/theo3/output_theo3_iter1.shk]

TABLE NO.     1: First Order Conditional Estimation with Interaction: Problem=1 Subproblem=0 Superproblem1=0 Iteration1=0 Superproblem2=0 Iteration2=0
TYPE          SUBPOP       ETA(1)       ETA(2)       ETA(3)
            1            1 -4.06038E+00 -4.01595E+00  1.52539E-01
            2            1  7.75243E-02  4.15572E-02  1.92676E-01
            3            1  0.00000E+00  0.00000E+00  4.28543E-01
            4            1  7.00748E+01  7.76562E+01  3.09549E+01
            5            1  1.00000E-10  0.00000E+00  0.00000E+00
            6            1  2.48146E-01  7.21358E-01  2.28877E+00
            7            1  1.20000E+01  1.20000E+01  1.20000E+01
            8            1  9.10448E+01  9.50076E+01  5.23278E+01
            9            1  4.95676E-01  1.43751E+00  4.52516E+00
           10            1  1.00000E-10  0.00000E+00  0.00000E+00
           11            1  9.95042E+01  9.85399E+01  9.54528E+01
