# Supplementary material for: PKGPT: Expert-Orchestrated Recursive LLM Agent for Automated NONMEM PopPK Modeling with Human Benchmarking
Source: Pharmaceutics. 2026 Apr 18;18(4):501. doi: 10.3390/pharmaceutics18040501 (PMC13118610; doi:10.3390/pharmaceutics18040501)
Supplement: Supplementary file 1 [file pharmaceutics-18-00501-s001.zip › File S1. PKGPT Iteration Log Files (Wafarin, Theophyline, and Tobramycin)/theo3/output_theo3_iter2.lst]

2026-02-08 
¿ÀÈÄ 08:13
$PROBLEM    Theophylline Population PK Model (N=12)
$DATA C:/Users/JIYEON/Desktop/test/dataset/theo.csv IGNORE=@
$INPUT      ID TIME AMT DV WT SEX EVID MDV

$SUBROUTINE ADVAN2 TRANS2

$PK
;--- Structural Parameters ---
TVCL  = THETA(1)
TVV   = THETA(2)
TVKA  = THETA(3)

;--- Inter-individual Variability (Exponential Model) ---
CL    = TVCL * EXP(ETA(1))
V     = TVV  * EXP(ETA(2))
KA    = TVKA 

;--- Required for ADVAN2 TRANS2 ---
K     = CL/V
S2    = V

$ERROR
IPRED = F
;--- Proportional Error Model ---
W     = IPRED * THETA(4)
Y     = IPRED + W*EPS(1)

$THETA
(0.01, 2.38, 10.0) ; 1 CL (L/h)
(1.0, 27.0, 100.0) ; 2 V (L)
(0.1, 1.37, 5.0)   ; 3 KA (1/h)
(0.001, 0.1, 0.5)  ; 4 Proportional Error (fraction)

$OMEGA
0.1  ; 1 IIV CL
0.1  ; 2 IIV V

$SIGMA
1 FIX ; Fixed to 1 because error is defined in $ERROR

$ESTIMATION METHOD=0 MAXEVAL=9999 PRINT=5

$COVARIANCE

$TABLE      ID TIME DV PRED IPRED CWRES
            ONEHEADER NOPRINT FILE=sdtab001
$TABLE      ID CL V KA ETA1 ETA2 WT SEX
            ONEHEADER NOPRINT FILE=patab001
```

CHANGES MADE:
*   **$INPUT:** Added `EVID` and `MDV` to match the dataset column order.
*   **$ESTIMATION:** Switched from `METHOD=1 INTER` to `METHOD=0` (FO) for better stability in Phase 1.
*   **$OMEGA:** Reduced from 3 to 2 terms (removed IIV on `KA`) to prevent over-parameterization.
*   **$ERROR:** Simplified from a combined model to a proportional-only model (using `THETA(4)`).
*   **$THETA:** Updated initial estimates for CL, V, and KA based on the results of Iteration 1 to assist convergence.
*   **$TABLE:** Removed `ETA3` from the parameter table as it is no longer estimated.

EXPECTED OUTCOME:
The model should achieve a successful minimization with a successful Covariance Step. The objective function and parameter estimates will provide a stable foundation to return to more complex methods (like FOCE-I) in Phase 2.  
NM-TRAN MESSAGES 
 
 AN ERROR WAS FOUND IN THE CONTROL STATEMENTS.
 
AN ERROR WAS FOUND ON LINE 49 AT THE APPROXIMATE POSITION NOTED:
 ```
 X
 THE CHARACTERS IN ERROR ARE: `
   20  UNKNOWN OPTION.
