# Supplementary material for: PKGPT: Expert-Orchestrated Recursive LLM Agent for Automated NONMEM PopPK Modeling with Human Benchmarking
Source: Pharmaceutics. 2026 Apr 18;18(4):501. doi: 10.3390/pharmaceutics18040501 (PMC13118610; doi:10.3390/pharmaceutics18040501)
Supplement: Supplementary file 1 [file pharmaceutics-18-00501-s001.zip › File S1. PKGPT Iteration Log Files (Wafarin, Theophyline, and Tobramycin)/theo3/output_theo3_iter4.lst]

2026-02-08 
¿ÀÈÄ 08:16
$PROBLEM    Theophylline Population PK Model (N=12)
$DATA C:/Users/JIYEON/Desktop/test/dataset/theo.csv IGNORE=@
$INPUT      ID TIME AMT DV WT SEX

$SUBROUTINE ADVAN2 TRANS2

$PK
;--- Structural Parameters ---
TVCL  = THETA(1)
TVV   = THETA(2)
TVKA  = THETA(3)

;--- Inter-individual Variability ---
; Simplified to 1 ETA for stability in Phase 1
CL    = TVCL * EXP(ETA(1))
V     = TVV
KA    = TVKA

;--- Required for ADVAN2 TRANS2 ---
K     = CL/V
S2    = V

$ERROR
IPRED = F
;--- Proportional Error Model ---
W     = IPRED
Y     = IPRED + W*EPS(1)*THETA(4)

$THETA
(0.01, 2.0, 10.0)  ; 1 CL (L/h)
(1.0, 25.0, 100.0) ; 2 V (L)
(0.1, 1.5, 5.0)    ; 3 KA (1/h)
(0.01, 0.1, 0.5)   ; 4 Proportional Error (CV%)

$OMEGA
0.1  ; 1 IIV CL

$SIGMA
1 FIX ; Fixed to 1 because error is scaled in $ERROR

$ESTIMATION METHOD=0 MAXEVAL=9999 PRINT=5

$COVARIANCE

$TABLE      ID TIME DV PRED IPRED
            ONEHEADER NOPRINT FILE=sdtab001
$TABLE      ID CL V KA ETA1 WT SEX
            ONEHEADER NOPRINT FILE=patab001
```

CHANGES MADE:
*   **Fixed `$INPUT`**: Reduced columns from 8 to 6 (`ID TIME AMT DV WT SEX`) to match the CSV file structure and prevent the `EVID` mapping error.
*   **Simplified `$PK`**: Reduced to 1 `ETA` (on `CL`) to avoid the `ADVAN2_OMEGA2` and `ADVAN2_OMEGA3` minimization failures previously recorded.
*   **Modified `$ESTIMATION`**: Switched to `METHOD=0` (FO). This is the most robust method for establishing a base model when higher-order methods (FOCE-I) fail to converge.
*   **Adjusted `$THETA`**: Set initial estimates to more standard values for Theophylline (CL ~2, V ~25) and widened boundaries.
*   **Cleaned `$TABLE`**: Removed `CWRES` (not available for `METHOD=0`) and corrected `ETA` references to match the single `ETA` defined.

EXPECTED OUTCOME:
The model will execute without data record errors and achieve successful minimization, establishing the base structural model.  
NM-TRAN MESSAGES 
 
 AN ERROR WAS FOUND IN THE CONTROL STATEMENTS.
 
AN ERROR WAS FOUND ON LINE 49 AT THE APPROXIMATE POSITION NOTED:
 ```
 X
 THE CHARACTERS IN ERROR ARE: `
   20  UNKNOWN OPTION.
