# Supplementary material for: PKGPT: Expert-Orchestrated Recursive LLM Agent for Automated NONMEM PopPK Modeling with Human Benchmarking
Source: Pharmaceutics. 2026 Apr 18;18(4):501. doi: 10.3390/pharmaceutics18040501 (PMC13118610; doi:10.3390/pharmaceutics18040501)
Supplement: Supplementary file 1 [file pharmaceutics-18-00501-s001.zip › File S1. PKGPT Iteration Log Files (Wafarin, Theophyline, and Tobramycin)/theo3/output_theo3_iter5.txt]

$PROBLEM    Theophylline Population PK Model (N=12)
$DATA C:/Users/JIYEON/Desktop/test/dataset/theo.csv IGNORE=@
$INPUT      ID TIME AMT DV WT SEX

$SUBROUTINE ADVAN2 TRANS2

$PK
;--- Structural Parameters ---
TVCL  = THETA(1)
TVV   = THETA(2)
TVKA  = THETA(3)

;--- Inter-individual Variability (Simplified for Phase 1) ---
CL    = TVCL * EXP(ETA(1))
V     = TVV
KA    = TVKA

;--- Scaling for Central Compartment ---
S2    = V

$ERROR
IPRED = F
;--- Proportional Error Model with Safety Floor ---
W     = SQRT(IPRED**2 + 0.0001)
Y     = IPRED + W*EPS(1)

$THETA
(0.01, 2.0, 10.0)  ; 1 CL (L/h)
(1.0, 25.0, 100.0) ; 2 V (L)
(0.1, 1.5, 5.0)    ; 3 KA (1/h)

$OMEGA
0.1  ; 1 IIV CL

$SIGMA
0.04 ; 1 Proportional Error (Var)

$ESTIMATION METHOD=0 MAXEVAL=9999 PRINT=5

$COVARIANCE

$TABLE      ID TIME DV PRED IPRED ONEHEADER NOPRINT FILE=sdtab001
$TABLE      ID CL V KA ETA(1) WT SEX ONEHEADER NOPRINT FILE=patab001
```

CHANGES MADE:
*   **Fixed `$TABLE` Syntax**: Changed `ETA1` to `ETA(1)` and moved options (`ONEHEADER`, `NOPRINT`, `FILE`) to the same line as the variables to ensure clean parsing.
*   **Stabilized `$ERROR`**: Added `SQRT(IPRED**2 + 0.0001)` to `W`. This prevents the "Variance is Zero" error that occurs at `TIME=0` when `IPRED` is 0 in oral models.
*   **Cleaned `$PK`**: Removed redundant `K=CL/V` as `TRANS2` calculates this internally, and kept `S2=V` which is required for oral administration (dose into compartment 1, observation in compartment 2).
*   **Simplified `$SIGMA`**: Moved the error estimation from `$THETA(4)` directly into `$SIGMA` for a more standard and stable configuration during Phase 1.
*   **Removed Date Headers**: Ensured no non-NONMEM text (like timestamps) is present at the start of the file.

EXPECTED OUTCOME:
The model will pass NM-TRAN without syntax errors and achieve successful minimization using the FO method, providing a stable foundation for adding more ETAs in Phase 2.
