# Supplementary material for: PKGPT: Expert-Orchestrated Recursive LLM Agent for Automated NONMEM PopPK Modeling with Human Benchmarking
Source: Pharmaceutics. 2026 Apr 18;18(4):501. doi: 10.3390/pharmaceutics18040501 (PMC13118610; doi:10.3390/pharmaceutics18040501)
Supplement: Supplementary file 1 [file pharmaceutics-18-00501-s001.zip › File S1. PKGPT Iteration Log Files (Wafarin, Theophyline, and Tobramycin)/theo3/output_theo3_iter6.txt]

$PROBLEM`. Simplify the model to a single ETA on CL (as previous attempts with multiple ETAs failed) and use `METHOD=0` (FO) for maximum stability to establish the base model.

IMPROVED CODE:
```fortran
$PROBLEM    Theophylline Population PK Model (N=12)
$DATA C:/Users/JIYEON/Desktop/test/dataset/theo.csv IGNORE=@
$INPUT      ID TIME AMT DV WT SEX

$SUBROUTINE ADVAN2 TRANS2

$PK
;--- Structural Parameters ---
TVCL  = THETA(1)
TVV   = THETA(2)
TVKA  = THETA(3)

;--- Inter-individual Variability (Single ETA for Stability) ---
CL    = TVCL * EXP(ETA(1))
V     = TVV
KA    = TVKA

;--- Scaling for Central Compartment ---
S2    = V

$ERROR
IPRED = F
;--- Simple Proportional Error Model ---
Y     = IPRED * (1 + EPS(1))

$THETA
(0.01, 2.0, 10.0)  ; 1 CL (L/h)
(1.0, 25.0, 100.0) ; 2 V (L)
(0.1, 1.5, 5.0)    ; 3 KA (1/h)

$OMEGA
0.1  ; 1 IIV CL

$SIGMA
0.04 ; 1 Proportional Error (Var)

$ESTIMATION METHOD=0 MAXEVAL=9999 PRINT=5

$COVARIANCE

$TABLE      ID TIME DV PRED IPRED ONEHEADER NOPRINT FILE=sdtab001
$TABLE      ID CL V KA ETA1 WT SEX ONEHEADER NOPRINT FILE=patab001
```

CHANGES MADE:
*   **Removed Timestamp**: Deleted the date/time header ("2026-02-08 08:17") so the file starts correctly with `$PROBLEM`.
*   **Fixed `$TABLE` Syntax**: Changed `ETA(1)` to `ETA1`.
*   **Simplified Variability**: Restricted model to 1 ETA (on CL) to avoid the minimization failures seen in Iterations 3 and 4.
*   **Simplified Error Model**: Used a standard proportional error `Y = F * (1 + EPS(1))` which is numerically more stable than the `SQRT` floor model for the initial run.
*   **Method Selection**: Kept `METHOD=0` (FO) as it is the most robust method for achieving a first successful minimization with a small dataset (N=12).
*   **Cleaned `$PK`**: Retained `S2=V` which is essential for `ADVAN2` to scale the dose (into compartment 1) to the concentrations (measured in compartment 2).

EXPECTED OUTCOME:
The model will pass NM-TRAN without syntax errors and achieve a successful minimization (FO), providing the necessary foundation to re-introduce additional ETAs or move to FOCE-I in the next phase.
