# Supplementary material for: PKGPT: Expert-Orchestrated Recursive LLM Agent for Automated NONMEM PopPK Modeling with Human Benchmarking
Source: Pharmaceutics. 2026 Apr 18;18(4):501. doi: 10.3390/pharmaceutics18040501 (PMC13118610; doi:10.3390/pharmaceutics18040501)
Supplement: Supplementary file 1 [file pharmaceutics-18-00501-s001.zip › File S1. PKGPT Iteration Log Files (Wafarin, Theophyline, and Tobramycin)/theo3/patab001]

TABLE NO.  2
 ID          CL          V           KA          ETA1        ETA2        ETA3        WT          SEX         DV          PRED        RES         WRES
  1.0000E+00  2.0028E-02  3.8878E-01  1.6448E+00 -4.7765E+00 -4.2391E+00  1.8634E-01  7.9600E+01  1.0000E+00  0.0000E+00  0.0000E+00  0.0000E+00  0.0000E+00
  1.0000E+00  2.0028E-02  3.8878E-01  1.6448E+00 -4.7765E+00 -4.2391E+00  1.8634E-01  7.9600E+01  1.0000E+00  2.8400E+00  4.2617E-02  2.7974E+00  8.9586E+00
  1.0000E+00  2.0028E-02  3.8878E-01  1.6448E+00 -4.7765E+00 -4.2391E+00  1.8634E-01  7.9600E+01  1.0000E+00  6.5700E+00  7.8385E-02  6.4916E+00  3.0970E+01
  1.0000E+00  2.0028E-02  3.8878E-01  1.6448E+00 -4.7765E+00 -4.2391E+00  1.8634E-01  7.9600E+01  1.0000E+00  1.0500E+01  1.0987E-01  1.0390E+01  5.8765E+01
  1.0000E+00  2.0028E-02  3.8878E-01  1.6448E+00 -4.7765E+00 -4.2391E+00  1.8634E-01  7.9600E+01  1.0000E+00  9.6600E+00  1.2329E-01  9.5367E+00  4.9610E+01
  1.0000E+00  2.0028E-02  3.8878E-01  1.6448E+00 -4.7765E+00 -4.2391E+00  1.8634E-01  7.9600E+01  1.0000E+00  8.5800E+00  1.1296E-01  8.4670E+00  4.5215E+01
  1.0000E+00  2.0028E-02  3.8878E-01  1.6448E+00 -4.7765E+00 -4.2391E+00  1.8634E-01  7.9600E+01  1.0000E+00  8.3600E+00  1.0152E-01  8.2585E+00  4.6928E+01
  1.0000E+00  2.0028E-02  3.8878E-01  1.6448E+00 -4.7765E+00 -4.2391E+00  1.8634E-01  7.9600E+01  1.0000E+00  7.4700E+00  8.5754E-02  7.3842E+00  4.3327E+01
  1.0000E+00  2.0028E-02  3.8878E-01  1.6448E+00 -4.7765E+00 -4.2391E+00  1.8634E-01  7.9600E+01  1.0000E+00  6.8900E+00  7.1772E-02  6.8182E+00  4.2063E+01
  1.0000E+00  2.0028E-02  3.8878E-01  1.6448E+00 -4.7765E+00 -4.2391E+00  1.8634E-01  7.9600E+01  1.0000E+00  5.9400E+00  5.4751E-02  5.8852E+00  3.8271E+01
  1.0000E+00  2.0028E-02  3.8878E-01  1.6448E+00 -4.7765E+00 -4.2391E+00  1.8634E-01  7.9600E+01  1.0000E+00  3.2800E+00  1.8591E-02  3.2614E+00  2.4553E+01
  2.0000E+00  4.5873E-02  4.6324E-01  2.0994E+00 -3.9478E+00 -4.0638E+00  4.3042E-01  7.2400E+01  1.0000E+00  0.0000E+00  0.0000E+00  0.0000E+00  0.0000E+00
  2.0000E+00  4.5873E-02  4.6324E-01  2.0994E+00 -3.9478E+00 -4.0638E+00  4.3042E-01  7.2400E+01  1.0000E+00  1.7200E+00  4.9685E-02  1.6703E+00 -2.5774E+00
  2.0000E+00  4.5873E-02  4.6324E-01  2.0994E+00 -3.9478E+00 -4.0638E+00  4.3042E-01  7.2400E+01  1.0000E+00  7.9100E+00  8.0867E-02  7.8291E+00  4.5883E+01
  2.0000E+00  4.5873E-02  4.6324E-01  2.0994E+00 -3.9478E+00 -4.0638E+00  4.3042E-01  7.2400E+01  1.0000E+00  8.3100E+00  1.1520E-01  8.1948E+00  4.0977E+01
  2.0000E+00  4.5873E-02  4.6324E-01  2.0994E+00 -3.9478E+00 -4.0638E+00  4.3042E-01  7.2400E+01  1.0000E+00  8.3300E+00  1.3462E-01  8.1954E+00  4.0448E+01
  2.0000E+00  4.5873E-02  4.6324E-01  2.0994E+00 -3.9478E+00 -4.0638E+00  4.3042E-01  7.2400E+01  1.0000E+00  6.8500E+00  1.2668E-01  6.7233E+00  3.3033E+01
  2.0000E+00  4.5873E-02  4.6324E-01  2.0994E+00 -3.9478E+00 -4.0638E+00  4.3042E-01  7.2400E+01  1.0000E+00  6.0800E+00  1.1189E-01  5.9681E+00  3.1010E+01
  2.0000E+00  4.5873E-02  4.6324E-01  2.0994E+00 -3.9478E+00 -4.0638E+00  4.3042E-01  7.2400E+01  1.0000E+00  5.4000E+00  9.3860E-02  5.3061E+00  2.9960E+01
  2.0000E+00  4.5873E-02  4.6324E-01  2.0994E+00 -3.9478E+00 -4.0638E+00  4.3042E-01  7.2400E+01  1.0000E+00  4.5500E+00  7.8903E-02  4.4711E+00  2.6107E+01
  2.0000E+00  4.5873E-02  4.6324E-01  2.0994E+00 -3.9478E+00 -4.0638E+00  4.3042E-01  7.2400E+01  1.0000E+00  3.0100E+00  6.0564E-02  2.9494E+00  1.6398E+01
  2.0000E+00  4.5873E-02  4.6324E-01  2.0994E+00 -3.9478E+00 -4.0638E+00  4.3042E-01  7.2400E+01  1.0000E+00  9.0000E-01  2.0474E-02  8.7953E-01  5.6944E+00
  3.0000E+00  4.3046E-02  4.9102E-01  2.3627E+00 -4.0114E+00 -4.0056E+00  5.4856E-01  7.0500E+01  1.0000E+00  0.0000E+00  0.0000E+00  0.0000E+00  0.0000E+00
  3.0000E+00  4.3046E-02  4.9102E-01  2.3627E+00 -4.0114E+00 -4.0056E+00  5.4856E-01  7.0500E+01  1.0000E+00  4.4000E+00  5.1153E-02  4.3488E+00  2.2290E+01
  3.0000E+00  4.3046E-02  4.9102E-01  2.3627E+00 -4.0114E+00 -4.0056E+00  5.4856E-01  7.0500E+01  1.0000E+00  6.9000E+00  8.9297E-02  6.8107E+00  3.3629E+01
  3.0000E+00  4.3046E-02  4.9102E-01  2.3627E+00 -4.0114E+00 -4.0056E+00  5.4856E-01  7.0500E+01  1.0000E+00  8.2000E+00  1.1955E-01  8.0805E+00  3.8564E+01
  3.0000E+00  4.3046E-02  4.9102E-01  2.3627E+00 -4.0114E+00 -4.0056E+00  5.4856E-01  7.0500E+01  1.0000E+00  7.8000E+00  1.3893E-01  7.6611E+00  3.4471E+01
  3.0000E+00  4.3046E-02  4.9102E-01  2.3627E+00 -4.0114E+00 -4.0056E+00  5.4856E-01  7.0500E+01  1.0000E+00  7.5000E+00  1.2926E-01  7.3707E+00  3.8187E+01
  3.0000E+00  4.3046E-02  4.9102E-01  2.3627E+00 -4.0114E+00 -4.0056E+00  5.4856E-01  7.0500E+01  1.0000E+00  6.2000E+00  1.1460E-01  6.0854E+00  3.0845E+01
  3.0000E+00  4.3046E-02  4.9102E-01  2.3627E+00 -4.0114E+00 -4.0056E+00  5.4856E-01  7.0500E+01  1.0000E+00  5.3000E+00  9.6294E-02  5.2037E+00  2.7589E+01
  3.0000E+00  4.3046E-02  4.9102E-01  2.3627E+00 -4.0114E+00 -4.0056E+00  5.4856E-01  7.0500E+01  1.0000E+00  4.9000E+00  8.1234E-02  4.8188E+00  2.7905E+01
  3.0000E+00  4.3046E-02  4.9102E-01  2.3627E+00 -4.0114E+00 -4.0056E+00  5.4856E-01  7.0500E+01  1.0000E+00  3.7000E+00  6.1534E-02  3.6385E+00  2.1712E+01
  3.0000E+00  4.3046E-02  4.9102E-01  2.3627E+00 -4.0114E+00 -4.0056E+00  5.4856E-01  7.0500E+01  1.0000E+00  1.0500E+00  2.1322E-02  1.0287E+00  6.1934E+00
  4.0000E+00  3.9383E-02  4.3756E-01  1.0687E+00 -4.1003E+00 -4.1209E+00 -2.4478E-01  7.2700E+01  1.0000E+00  0.0000E+00  0.0000E+00  0.0000E+00  0.0000E+00
  4.0000E+00  3.9383E-02  4.3756E-01  1.0687E+00 -4.1003E+00 -4.1209E+00 -2.4478E-01  7.2700E+01  1.0000E+00  1.8900E+00  6.0974E-02  1.8290E+00 -1.6436E+00
  4.0000E+00  3.9383E-02  4.3756E-01  1.0687E+00 -4.1003E+00 -4.1209E+00 -2.4478E-01  7.2700E+01  1.0000E+00  4.6000E+00  8.8571E-02  4.5114E+00  1.6116E+01
  4.0000E+00  3.9383E-02  4.3756E-01  1.0687E+00 -4.1003E+00 -4.1209E+00 -2.4478E-01  7.2700E+01  1.0000E+00  8.6000E+00  1.1828E-01  8.4817E+00  4.6521E+01
  4.0000E+00  3.9383E-02  4.3756E-01  1.0687E+00 -4.1003E+00 -4.1209E+00 -2.4478E-01  7.2700E+01  1.0000E+00  8.3800E+00  1.3508E-01  8.2449E+00  4.2566E+01
  4.0000E+00  3.9383E-02  4.3756E-01  1.0687E+00 -4.1003E+00 -4.1209E+00 -2.4478E-01  7.2700E+01  1.0000E+00  7.5400E+00  1.2668E-01  7.4133E+00  3.8547E+01
  4.0000E+00  3.9383E-02  4.3756E-01  1.0687E+00 -4.1003E+00 -4.1209E+00 -2.4478E-01  7.2700E+01  1.0000E+00  6.8800E+00  1.1189E-01  6.7681E+00  3.6721E+01
  4.0000E+00  3.9383E-02  4.3756E-01  1.0687E+00 -4.1003E+00 -4.1209E+00 -2.4478E-01  7.2700E+01  1.0000E+00  5.7800E+00  9.3943E-02  5.6861E+00  3.1183E+01
  4.0000E+00  3.9383E-02  4.3756E-01  1.0687E+00 -4.1003E+00 -4.1209E+00 -2.4478E-01  7.2700E+01  1.0000E+00  5.3300E+00  7.8764E-02  5.2512E+00  3.0926E+01
  4.0000E+00  3.9383E-02  4.3756E-01  1.0687E+00 -4.1003E+00 -4.1209E+00 -2.4478E-01  7.2700E+01  1.0000E+00  4.1900E+00  6.0671E-02  4.1293E+00  2.4835E+01
  4.0000E+00  3.9383E-02  4.3756E-01  1.0687E+00 -4.1003E+00 -4.1209E+00 -2.4478E-01  7.2700E+01  1.0000E+00  1.1500E+00  1.9852E-02  1.1301E+00  6.2875E+00
  5.0000E+00  4.4080E-02  5.1668E-01  1.4033E+00 -3.9877E+00 -3.9547E+00  2.7605E-02  5.4600E+01  0.0000E+00  0.0000E+00  0.0000E+00  0.0000E+00  0.0000E+00
  5.0000E+00  4.4080E-02  5.1668E-01  1.4033E+00 -3.9877E+00 -3.9547E+00  2.7605E-02  5.4600E+01  0.0000E+00  2.0200E+00  7.2022E-02  1.9480E+00 -7.1685E+00
  5.0000E+00  4.4080E-02  5.1668E-01  1.4033E+00 -3.9877E+00 -3.9547E+00  2.7605E-02  5.4600E+01  0.0000E+00  5.6300E+00  1.0770E-01  5.5223E+00  1.5353E+01
  5.0000E+00  4.4080E-02  5.1668E-01  1.4033E+00 -3.9877E+00 -3.9547E+00  2.7605E-02  5.4600E+01  0.0000E+00  1.1400E+01  1.5343E-01  1.1247E+01  5.6880E+01
  5.0000E+00  4.4080E-02  5.1668E-01  1.4033E+00 -3.9877E+00 -3.9547E+00  2.7605E-02  5.4600E+01  0.0000E+00  9.3300E+00  1.7972E-01  9.1503E+00  3.4469E+01
  5.0000E+00  4.4080E-02  5.1668E-01  1.4033E+00 -3.9877E+00 -3.9547E+00  2.7605E-02  5.4600E+01  0.0000E+00  8.7400E+00  1.6872E-01  8.5713E+00  3.5391E+01
  5.0000E+00  4.4080E-02  5.1668E-01  1.4033E+00 -3.9877E+00 -3.9547E+00  2.7605E-02  5.4600E+01  0.0000E+00  7.5600E+00  1.4902E-01  7.4110E+00  3.0812E+01
  5.0000E+00  4.4080E-02  5.1668E-01  1.4033E+00 -3.9877E+00 -3.9547E+00  2.7605E-02  5.4600E+01  0.0000E+00  7.0900E+00  1.2511E-01  6.9649E+00  3.3400E+01
  5.0000E+00  4.4080E-02  5.1668E-01  1.4033E+00 -3.9877E+00 -3.9547E+00  2.7605E-02  5.4600E+01  0.0000E+00  5.9000E+00  1.0416E-01  5.7958E+00  2.8163E+01
  5.0000E+00  4.4080E-02  5.1668E-01  1.4033E+00 -3.9877E+00 -3.9547E+00  2.7605E-02  5.4600E+01  0.0000E+00  4.3700E+00  8.0661E-02  4.2893E+00  2.0302E+01
  5.0000E+00  4.4080E-02  5.1668E-01  1.4033E+00 -3.9877E+00 -3.9547E+00  2.7605E-02  5.4600E+01  0.0000E+00  1.5700E+00  2.7148E-02  1.5429E+00  8.2640E+00
  6.0000E+00  5.0762E-02  5.5664E-01  1.1029E+00 -3.8465E+00 -3.8802E+00 -2.1334E-01  8.0000E+01  1.0000E+00  0.0000E+00  0.0000E+00  0.0000E+00  0.0000E+00
  6.0000E+00  5.0762E-02  5.5664E-01  1.1029E+00 -3.8465E+00 -3.8802E+00 -2.1334E-01  8.0000E+01  1.0000E+00  1.2900E+00  4.5168E-02  1.2448E+00  1.0421E+00
  6.0000E+00  5.0762E-02  5.5664E-01  1.1029E+00 -3.8465E+00 -3.8802E+00 -2.1334E-01  8.0000E+01  1.0000E+00  3.0800E+00  7.8849E-02  3.0012E+00  1.0540E+01
  6.0000E+00  5.0762E-02  5.5664E-01  1.1029E+00 -3.8465E+00 -3.8802E+00 -2.1334E-01  8.0000E+01  1.0000E+00  6.4400E+00  1.1032E-01  6.3297E+00  3.6575E+01
  6.0000E+00  5.0762E-02  5.5664E-01  1.1029E+00 -3.8465E+00 -3.8802E+00 -2.1334E-01  8.0000E+01  1.0000E+00  6.3200E+00  1.2269E-01  6.1973E+00  3.4671E+01
  6.0000E+00  5.0762E-02  5.5664E-01  1.1029E+00 -3.8465E+00 -3.8802E+00 -2.1334E-01  8.0000E+01  1.0000E+00  5.5300E+00  1.1457E-01  5.4154E+00  3.0414E+01
  6.0000E+00  5.0762E-02  5.5664E-01  1.1029E+00 -3.8465E+00 -3.8802E+00 -2.1334E-01  8.0000E+01  1.0000E+00  4.9400E+00  1.0189E-01  4.8381E+00  2.7812E+01
  6.0000E+00  5.0762E-02  5.5664E-01  1.1029E+00 -3.8465E+00 -3.8802E+00 -2.1334E-01  8.0000E+01  1.0000E+00  4.0200E+00  8.5553E-02  3.9344E+00  2.2557E+01
  6.0000E+00  5.0762E-02  5.5664E-01  1.1029E+00 -3.8465E+00 -3.8802E+00 -2.1334E-01  8.0000E+01  1.0000E+00  3.4600E+00  7.0352E-02  3.3896E+00  2.0334E+01
  6.0000E+00  5.0762E-02  5.5664E-01  1.1029E+00 -3.8465E+00 -3.8802E+00 -2.1334E-01  8.0000E+01  1.0000E+00  2.7800E+00  5.4575E-02  2.7254E+00  1.6999E+01
  6.0000E+00  5.0762E-02  5.5664E-01  1.1029E+00 -3.8465E+00 -3.8802E+00 -2.1334E-01  8.0000E+01  1.0000E+00  9.2000E-01  1.9366E-02  9.0063E-01  5.8379E+00
  7.0000E+00  5.1340E-02  5.6373E-01  6.7770E-01 -3.8352E+00 -3.8675E+00 -7.0030E-01  6.4600E+01  0.0000E+00  0.0000E+00  0.0000E+00  0.0000E+00  0.0000E+00
  7.0000E+00  5.1340E-02  5.6373E-01  6.7770E-01 -3.8352E+00 -3.8675E+00 -7.0030E-01  6.4600E+01  0.0000E+00  8.5000E-01  5.2476E-02  7.9752E-01 -3.0514E+00
  7.0000E+00  5.1340E-02  5.6373E-01  6.7770E-01 -3.8352E+00 -3.8675E+00 -7.0030E-01  6.4600E+01  0.0000E+00  2.3500E+00  8.8634E-02  2.2614E+00  3.6627E+00
  7.0000E+00  5.1340E-02  5.6373E-01  6.7770E-01 -3.8352E+00 -3.8675E+00 -7.0030E-01  6.4600E+01  0.0000E+00  5.0200E+00  1.3063E-01  4.8894E+00  2.0331E+01
  7.0000E+00  5.1340E-02  5.6373E-01  6.7770E-01 -3.8352E+00 -3.8675E+00 -7.0030E-01  6.4600E+01  0.0000E+00  6.5800E+00  1.5181E-01  6.4282E+00  3.0848E+01
  7.0000E+00  5.1340E-02  5.6373E-01  6.7770E-01 -3.8352E+00 -3.8675E+00 -7.0030E-01  6.4600E+01  0.0000E+00  7.0900E+00  1.4272E-01  6.9473E+00  3.7435E+01
  7.0000E+00  5.1340E-02  5.6373E-01  6.7770E-01 -3.8352E+00 -3.8675E+00 -7.0030E-01  6.4600E+01  0.0000E+00  6.6600E+00  1.2609E-01  6.5339E+00  3.6586E+01
  7.0000E+00  5.1340E-02  5.6373E-01  6.7770E-01 -3.8352E+00 -3.8675E+00 -7.0030E-01  6.4600E+01  0.0000E+00  5.2500E+00  1.0606E-01  5.1439E+00  2.7142E+01
  7.0000E+00  5.1340E-02  5.6373E-01  6.7770E-01 -3.8352E+00 -3.8675E+00 -7.0030E-01  6.4600E+01  0.0000E+00  4.3900E+00  8.8766E-02  4.3012E+00  2.2372E+01
  7.0000E+00  5.1340E-02  5.6373E-01  6.7770E-01 -3.8352E+00 -3.8675E+00 -7.0030E-01  6.4600E+01  0.0000E+00  3.5300E+00  6.7835E-02  3.4622E+00  1.8382E+01
  7.0000E+00  5.1340E-02  5.6373E-01  6.7770E-01 -3.8352E+00 -3.8675E+00 -7.0030E-01  6.4600E+01  0.0000E+00  1.1500E+00  2.3196E-02  1.1268E+00  5.2003E+00
  8.0000E+00  4.5591E-02  5.6107E-01  1.6873E+00 -3.9539E+00 -3.8722E+00  2.1185E-01  7.0500E+01  1.0000E+00  0.0000E+00  0.0000E+00  0.0000E+00  0.0000E+00
  8.0000E+00  4.5591E-02  5.6107E-01  1.6873E+00 -3.9539E+00 -3.8722E+00  2.1185E-01  7.0500E+01  1.0000E+00  3.0500E+00  4.8023E-02  3.0020E+00  1.4758E+01
  8.0000E+00  4.5591E-02  5.6107E-01  1.6873E+00 -3.9539E+00 -3.8722E+00  2.1185E-01  7.0500E+01  1.0000E+00  3.0500E+00  8.3256E-02  2.9667E+00  5.4035E+00
  8.0000E+00  4.5591E-02  5.6107E-01  1.6873E+00 -3.9539E+00 -3.8722E+00  2.1185E-01  7.0500E+01  1.0000E+00  7.3100E+00  1.1762E-01  7.1924E+00  3.8009E+01
  8.0000E+00  4.5591E-02  5.6107E-01  1.6873E+00 -3.9539E+00 -3.8722E+00  2.1185E-01  7.0500E+01  1.0000E+00  7.5600E+00  1.3893E-01  7.4211E+00  3.8307E+01
  8.0000E+00  4.5591E-02  5.6107E-01  1.6873E+00 -3.9539E+00 -3.8722E+00  2.1185E-01  7.0500E+01  1.0000E+00  6.5900E+00  1.3014E-01  6.4599E+00  3.3400E+01
  8.0000E+00  4.5591E-02  5.6107E-01  1.6873E+00 -3.9539E+00 -3.8722E+00  2.1185E-01  7.0500E+01  1.0000E+00  5.8800E+00  1.1490E-01  5.7651E+00  3.0802E+01
  8.0000E+00  4.5591E-02  5.6107E-01  1.6873E+00 -3.9539E+00 -3.8722E+00  2.1185E-01  7.0500E+01  1.0000E+00  4.7300E+00  9.5618E-02  4.6344E+00  2.4550E+01
  8.0000E+00  4.5591E-02  5.6107E-01  1.6873E+00 -3.9539E+00 -3.8722E+00  2.1185E-01  7.0500E+01  1.0000E+00  4.5700E+00  8.0734E-02  4.4893E+00  2.6474E+01
  8.0000E+00  4.5591E-02  5.6107E-01  1.6873E+00 -3.9539E+00 -3.8722E+00  2.1185E-01  7.0500E+01  1.0000E+00  3.0000E+00  6.1806E-02  2.9382E+00  1.5877E+01
  8.0000E+00  4.5591E-02  5.6107E-01  1.6873E+00 -3.9539E+00 -3.8722E+00  2.1185E-01  7.0500E+01  1.0000E+00  1.2500E+00  2.1416E-02  1.2286E+00  7.9373E+00
  9.0000E+00  3.2567E-02  3.9506E-01  7.1520E+00 -4.2903E+00 -4.2230E+00  1.6561E+00  8.6400E+01  1.0000E+00  0.0000E+00  0.0000E+00  0.0000E+00  0.0000E+00
  9.0000E+00  3.2567E-02  3.9506E-01  7.1520E+00 -4.2903E+00 -4.2230E+00  1.6561E+00  8.6400E+01  1.0000E+00  7.3700E+00  3.8100E-02  7.3319E+00  5.4323E+01
  9.0000E+00  3.2567E-02  3.9506E-01  7.1520E+00 -4.2903E+00 -4.2230E+00  1.6561E+00  8.6400E+01  1.0000E+00  9.0300E+00  6.4269E-02  8.9657E+00  6.1514E+01
  9.0000E+00  3.2567E-02  3.9506E-01  7.1520E+00 -4.2903E+00 -4.2230E+00  1.6561E+00  8.6400E+01  1.0000E+00  7.1400E+00  8.2740E-02  7.0573E+00  3.9726E+01
  9.0000E+00  3.2567E-02  3.9506E-01  7.1520E+00 -4.2903E+00 -4.2230E+00  1.6561E+00  8.6400E+01  1.0000E+00  6.3300E+00  9.5073E-02  6.2349E+00  3.3456E+01
  9.0000E+00  3.2567E-02  3.9506E-01  7.1520E+00 -4.2903E+00 -4.2230E+00  1.6561E+00  8.6400E+01  1.0000E+00  5.6600E+00  8.9055E-02  5.5709E+00  3.2545E+01
  9.0000E+00  3.2567E-02  3.9506E-01  7.1520E+00 -4.2903E+00 -4.2230E+00  1.6561E+00  8.6400E+01  1.0000E+00  5.6700E+00  7.8832E-02  5.5912E+00  3.6477E+01
  9.0000E+00  3.2567E-02  3.9506E-01  7.1520E+00 -4.2903E+00 -4.2230E+00  1.6561E+00  8.6400E+01  1.0000E+00  4.2400E+00  6.5319E-02  4.1747E+00  2.6962E+01
  9.0000E+00  3.2567E-02  3.9506E-01  7.1520E+00 -4.2903E+00 -4.2230E+00  1.6561E+00  8.6400E+01  1.0000E+00  4.1100E+00  5.6580E-02  4.0534E+00  2.8135E+01
  9.0000E+00  3.2567E-02  3.9506E-01  7.1520E+00 -4.2903E+00 -4.2230E+00  1.6561E+00  8.6400E+01  1.0000E+00  3.1600E+00  4.4202E-02  3.1158E+00  2.2329E+01
  9.0000E+00  3.2567E-02  3.9506E-01  7.1520E+00 -4.2903E+00 -4.2230E+00  1.6561E+00  8.6400E+01  1.0000E+00  1.1200E+00  1.4260E-02  1.1057E+00  9.3733E+00
  1.0000E+01  3.3337E-02  4.7930E-01  7.9392E-01 -4.2670E+00 -4.0298E+00 -5.4203E-01  5.8200E+01  0.0000E+00  0.0000E+00  0.0000E+00  0.0000E+00  0.0000E+00
  1.0000E+01  3.3337E-02  4.7930E-01  7.9392E-01 -4.2670E+00 -4.0298E+00 -5.4203E-01  5.8200E+01  0.0000E+00  2.8900E+00  7.9487E-02  2.8105E+00  5.4022E+00
  1.0000E+01  3.3337E-02  4.7930E-01  7.9392E-01 -4.2670E+00 -4.0298E+00 -5.4203E-01  5.8200E+01  0.0000E+00  5.2200E+00  1.2755E-01  5.0925E+00  1.4457E+01
  1.0000E+01  3.3337E-02  4.7930E-01  7.9392E-01 -4.2670E+00 -4.0298E+00 -5.4203E-01  5.8200E+01  0.0000E+00  6.4100E+00  1.4515E-01  6.2649E+00  2.0969E+01
  1.0000E+01  3.3337E-02  4.7930E-01  7.9392E-01 -4.2670E+00 -4.0298E+00 -5.4203E-01  5.8200E+01  0.0000E+00  7.8300E+00  1.6875E-01  7.6612E+00  2.7868E+01
  1.0000E+01  3.3337E-02  4.7930E-01  7.9392E-01 -4.2670E+00 -4.0298E+00 -5.4203E-01  5.8200E+01  0.0000E+00  1.0210E+01  1.5777E-01  1.0052E+01  5.2030E+01
  1.0000E+01  3.3337E-02  4.7930E-01  7.9392E-01 -4.2670E+00 -4.0298E+00 -5.4203E-01  5.8200E+01  0.0000E+00  9.1800E+00  1.3950E-01  9.0405E+00  4.6189E+01
  1.0000E+01  3.3337E-02  4.7930E-01  7.9392E-01 -4.2670E+00 -4.0298E+00 -5.4203E-01  5.8200E+01  0.0000E+00  8.0200E+00  1.1681E-01  7.9032E+00  4.0217E+01
  1.0000E+01  3.3337E-02  4.7930E-01  7.9392E-01 -4.2670E+00 -4.0298E+00 -5.4203E-01  5.8200E+01  0.0000E+00  7.1400E+00  9.5379E-02  7.0446E+00  3.6885E+01
  1.0000E+01  3.3337E-02  4.7930E-01  7.9392E-01 -4.2670E+00 -4.0298E+00 -5.4203E-01  5.8200E+01  0.0000E+00  5.6800E+00  7.5041E-02  5.6050E+00  2.8149E+01
  1.0000E+01  3.3337E-02  4.7930E-01  7.9392E-01 -4.2670E+00 -4.0298E+00 -5.4203E-01  5.8200E+01  0.0000E+00  2.4200E+00  2.6983E-02  2.3930E+00  1.1397E+01
  1.1000E+01  5.8244E-02  6.1743E-01  3.8857E+00 -3.7090E+00 -3.7765E+00  1.0461E+00  6.5000E+01  0.0000E+00  0.0000E+00  0.0000E+00  0.0000E+00  0.0000E+00
  1.1000E+01  5.8244E-02  6.1743E-01  3.8857E+00 -3.7090E+00 -3.7765E+00  1.0461E+00  6.5000E+01  0.0000E+00  4.8600E+00  5.2158E-02  4.8078E+00  2.6709E+01
  1.1000E+01  5.8244E-02  6.1743E-01  3.8857E+00 -3.7090E+00 -3.7765E+00  1.0461E+00  6.5000E+01  0.0000E+00  7.2400E+00  8.8097E-02  7.1519E+00  3.7975E+01
  1.1000E+01  5.8244E-02  6.1743E-01  3.8857E+00 -3.7090E+00 -3.7765E+00  1.0461E+00  6.5000E+01  0.0000E+00  8.0000E+00  1.2775E-01  7.8722E+00  3.6297E+01
  1.1000E+01  5.8244E-02  6.1743E-01  3.8857E+00 -3.7090E+00 -3.7765E+00  1.0461E+00  6.5000E+01  0.0000E+00  6.8100E+00  1.5077E-01  6.6592E+00  2.6106E+01
  1.1000E+01  5.8244E-02  6.1743E-01  3.8857E+00 -3.7090E+00 -3.7765E+00  1.0461E+00  6.5000E+01  0.0000E+00  5.8700E+00  1.4060E-01  5.7294E+00  2.5183E+01
  1.1000E+01  5.8244E-02  6.1743E-01  3.8857E+00 -3.7090E+00 -3.7765E+00  1.0461E+00  6.5000E+01  0.0000E+00  5.2200E+00  1.2511E-01  5.0949E+00  2.4122E+01
  1.1000E+01  5.8244E-02  6.1743E-01  3.8857E+00 -3.7090E+00 -3.7765E+00  1.0461E+00  6.5000E+01  0.0000E+00  4.4500E+00  1.0495E-01  4.3450E+00  2.2226E+01
  1.1000E+01  5.8244E-02  6.1743E-01  3.8857E+00 -3.7090E+00 -3.7765E+00  1.0461E+00  6.5000E+01  0.0000E+00  3.6200E+00  8.7995E-02  3.5320E+00  1.8556E+01
  1.1000E+01  5.8244E-02  6.1743E-01  3.8857E+00 -3.7090E+00 -3.7765E+00  1.0461E+00  6.5000E+01  0.0000E+00  2.6900E+00  6.7009E-02  2.6230E+00  1.4613E+01
  1.1000E+01  5.8244E-02  6.1743E-01  3.8857E+00 -3.7090E+00 -3.7765E+00  1.0461E+00  6.5000E+01  0.0000E+00  8.6000E-01  2.3342E-02  8.3666E-01  5.8424E+00
  1.2000E+01  4.3586E-02  4.2157E-01  7.6736E-01 -3.9989E+00 -4.1581E+00 -5.7605E-01  6.0500E+01  0.0000E+00  0.0000E+00  0.0000E+00  0.0000E+00  0.0000E+00
  1.2000E+01  4.3586E-02  4.2157E-01  7.6736E-01 -3.9989E+00 -4.1581E+00 -5.7605E-01  6.0500E+01  0.0000E+00  1.2500E+00  5.6186E-02  1.1938E+00 -5.7170E+00
  1.2000E+01  4.3586E-02  4.2157E-01  7.6736E-01 -3.9989E+00 -4.1581E+00 -5.7605E-01  6.0500E+01  0.0000E+00  3.9600E+00  9.4902E-02  3.8651E+00  8.3913E+00
  1.2000E+01  4.3586E-02  4.2157E-01  7.6736E-01 -3.9989E+00 -4.1581E+00 -5.7605E-01  6.0500E+01  0.0000E+00  7.8200E+00  1.3876E-01  7.6812E+00  3.2483E+01
  1.2000E+01  4.3586E-02  4.2157E-01  7.6736E-01 -3.9989E+00 -4.1581E+00 -5.7605E-01  6.0500E+01  0.0000E+00  9.7200E+00  1.6249E-01  9.5575E+00  4.4880E+01
  1.2000E+01  4.3586E-02  4.2157E-01  7.6736E-01 -3.9989E+00 -4.1581E+00 -5.7605E-01  6.0500E+01  0.0000E+00  9.7500E+00  1.5237E-01  9.5976E+00  4.8998E+01
  1.2000E+01  4.3586E-02  4.2157E-01  7.6736E-01 -3.9989E+00 -4.1581E+00 -5.7605E-01  6.0500E+01  0.0000E+00  8.5700E+00  1.3420E-01  8.4358E+00  4.3254E+01
  1.2000E+01  4.3586E-02  4.2157E-01  7.6736E-01 -3.9989E+00 -4.1581E+00 -5.7605E-01  6.0500E+01  0.0000E+00  6.5900E+00  1.1266E-01  6.4773E+00  3.0675E+01
  1.2000E+01  4.3586E-02  4.2157E-01  7.6736E-01 -3.9989E+00 -4.1581E+00 -5.7605E-01  6.0500E+01  0.0000E+00  6.1100E+00  9.4791E-02  6.0152E+00  3.1133E+01
  1.2000E+01  4.3586E-02  4.2157E-01  7.6736E-01 -3.9989E+00 -4.1581E+00 -5.7605E-01  6.0500E+01  0.0000E+00  4.5700E+00  7.2631E-02  4.4974E+00  2.2762E+01
  1.2000E+01  4.3586E-02  4.2157E-01  7.6736E-01 -3.9989E+00 -4.1581E+00 -5.7605E-01  6.0500E+01  0.0000E+00  1.1700E+00  2.4990E-02  1.1450E+00  3.9086E+00
