# Supplementary material for: PKGPT: Expert-Orchestrated Recursive LLM Agent for Automated NONMEM PopPK Modeling with Human Benchmarking
Source: Pharmaceutics. 2026 Apr 18;18(4):501. doi: 10.3390/pharmaceutics18040501 (PMC13118610; doi:10.3390/pharmaceutics18040501)
Supplement: Supplementary file 1 [file pharmaceutics-18-00501-s001.zip › File S1. PKGPT Iteration Log Files (Wafarin, Theophyline, and Tobramycin)/tobra1/FDATA]

  1    0.0 100 0  0.0 1 1 1 58.4 71 1  58.0
  1    8.0  80 0  0.0 1 1 1 58.4 71 1  58.0
  1   16.0  80 0  0.0 1 1 1 58.4 71 1  58.0
  1   24.0  80 0  0.0 1 1 1 58.4 71 1  58.0
  1   32.0  80 0  0.0 1 1 1 58.4 71 1  58.0
  1   40.0  80 0  0.0 1 1 1 58.4 71 1  58.0
  1   48.0  80 0  0.0 1 1 1 58.4 71 1  58.0
  1   56.0  80 0  0.0 1 1 1 58.4 71 1  58.0
  1   64.0  80 0  0.0 1 1 1 58.4 71 1  58.0
  1   72.0  80 0  0.0 1 1 1 58.4 71 1  58.0
  1   80.0  80 0  0.0 1 1 1 58.4 71 1  58.0
  1   88.0  80 0  0.0 1 1 1 58.4 71 1  58.0
  1   90.5   0 0 2.47 0 0 1 58.4 71 1  58.0
  1   95.0   0 0 1.16 0 0 1 58.4 71 1  58.0
  1   96.0  80 0  0.0 1 1 1 58.4 71 1  58.0
  1  104.0  80 0  0.0 1 1 1 58.4 71 1  58.0
  1  112.0  80 0  0.0 1 1 1 58.4 71 1  58.0
  1  120.0  80 0  0.0 1 1 1 58.4 71 1  58.0
  1  128.0  80 0  0.0 1 1 1 58.4 71 1  58.0
  1  136.0  80 0  0.0 1 1 1 58.4 71 1  58.0
  1  144.0  80 0  0.0 1 1 1 58.4 71 1  58.0
  1  152.0  80 0  0.0 1 1 1 58.4 71 1  58.0
  1  160.0  80 0  0.0 1 1 1 58.4 71 1  58.0
  1  168.0  80 0  0.0 1 1 1 58.4 71 1  58.0
  1  176.0  80 0  0.0 1 1 1 58.4 71 1  58.0
  1  184.0  80 0  0.0 1 1 1 58.4 71 1  58.0
  1  186.5   0 0  3.6 0 0 1 58.4 71 1  58.0
  1  192.0  80 0  0.0 1 1 1 58.4 71 1  58.0
  1  200.0  80 0  0.0 1 1 1 58.4 71 1  58.0
  1  208.0  80 0  0.0 1 1 1 58.4 71 1  58.0
  1  216.0  80 0  0.0 1 1 1 58.4 71 1  58.0
  1  224.0  80 0  0.0 1 1 1 58.4 71 1  58.0
  1  232.0  80 0  0.0 1 1 1 58.4 71 1  58.0
  1  240.0  80 0  0.0 1 1 1 58.4 71 1  58.0
  1  248.0  80 0  0.0 1 1 1 58.4 71 1  58.0
  1  256.0  80 0  0.0 1 1 1 58.4 71 1  58.0
  1  258.5   0 0 7.55 0 0 1 58.4 71 1  58.0
  1 263.17   0 0 6.01 0 0 1 58.4 71 1  58.0
  1  264.0  80 0  0.0 1 1 1 58.4 71 1  58.0
  2    0.0 180 0  0.0 1 1 1 69.5 72 0  39.0
  2   24.0 180 0  0.0 1 1 1 69.5 72 0  39.0
  2   26.0   0 0 7.12 0 0 1 69.5 72 0  39.0
  2   48.0 180 0  0.0 1 1 1 69.5 72 0  39.0
  2   72.0 180 0  0.0 1 1 1 69.5 72 0  39.0
  2   74.0   0 0  7.2 0 0 1 69.5 72 0  39.0
  3    0.0  80 0  0.0 1 1 1 64.2 34 1  90.0
  3    8.0  80 0  0.0 1 1 1 64.2 34 1  90.0
  3   16.0  80 0  0.0 1 1 1 64.2 34 1  90.0
  3   24.0  80 0  0.0 1 1 1 64.2 34 1  90.0
  3   32.0  80 0  0.0 1 1 1 64.2 34 1  90.0
  3   40.0  80 0  0.0 1 1 1 64.2 34 1  90.0
  3   42.5   0 0 1.25 0 0 1 64.2 34 1  90.0
  3   48.0  80 0  0.0 1 1 1 64.2 34 1  90.0
  3  50.75   0 0 4.61 0 0 1 64.2 34 1  90.0
  3   56.0  80 0  0.0 1 1 1 64.2 34 1  90.0
  3   64.0  80 0  0.0 1 1 1 64.2 34 1  90.0
  3   65.0   0 0 5.77 0 0 1 64.2 34 1  90.0
  3   70.5   0 0  1.3 0 0 1 64.2 34 1  90.0
  4    0.0 100 0  0.0 1 1 1 62.0 63 1  95.0
  4   12.0 100 0  0.0 1 1 1 62.0 63 1  95.0
  4   14.5   0 0 3.37 0 0 1 62.0 63 1  95.0
  4   24.0 100 0  0.0 1 1 1 62.0 63 1  95.0
  4   36.0 100 0  0.0 1 1 1 62.0 63 1  95.0
  4   48.0 100 0  0.0 1 1 1 62.0 63 1  95.0
  4   52.5   0 0 2.15 0 0 1 62.0 63 1  95.0
  4   60.0 100 0  0.0 1 1 1 62.0 63 1  95.0
  4   72.0 100 0  0.0 1 1 1 62.0 63 1  95.0
  4   74.5   0 0 2.37 0 0 1 62.0 63 1  95.0
  4   84.0 100 0  0.0 1 1 1 62.0 63 1  95.0
  4   87.0   0 0 4.42 0 0 1 62.0 63 1  95.0
  4   96.0 100 0  0.0 1 1 1 62.0 63 1  95.0
  4  108.0 100 0  0.0 1 1 1 62.0 63 1  95.0
  4  120.0 100 0  0.0 1 1 1 62.0 63 1  95.0
  4  132.0 100 0  0.0 1 1 1 62.0 63 1  95.0
  4  144.0 100 0  0.0 1 1 1 62.0 63 1  95.0
  4  156.0 100 0  0.0 1 1 1 62.0 63 1  95.0
  4  168.0 100 0  0.0 1 1 1 62.0 63 1  95.0
  4  180.0 100 0  0.0 1 1 1 62.0 63 1  95.0
  4  192.0 100 0  0.0 1 1 1 62.0 63 1  95.0
  4  204.0 100 0  0.0 1 1 1 62.0 63 1  95.0
  4  216.0 100 0  0.0 1 1 1 62.0 63 1  95.0
  4  228.0 100 0  0.0 1 1 1 62.0 63 1  95.0
  4  240.0 100 0  0.0 1 1 1 62.0 63 1  95.0
  4  252.0 100 0  0.0 1 1 1 62.0 63 1  95.0
  4  264.0 100 0  0.0 1 1 1 62.0 63 1  95.0
  4  276.0 100 0  0.0 1 1 1 62.0 63 1  95.0
  4  288.0 100 0  0.0 1 1 1 62.0 63 1  95.0
  4  300.0 100 0  0.0 1 1 1 62.0 63 1  95.0
  4  312.0 100 0  0.0 1 1 1 62.0 63 1  95.0
  4  324.0 100 0  0.0 1 1 1 62.0 63 1  95.0
  4  336.0 100 0  0.0 1 1 1 62.0 63 1  95.0
  4  348.0 100 0  0.0 1 1 1 62.0 63 1  95.0
  4  360.0 100 0  0.0 1 1 1 62.0 63 1  95.0
  4  372.0 100 0  0.0 1 1 1 62.0 63 1  95.0
  4  384.0 100 0  0.0 1 1 1 62.0 63 1  95.0
  4  396.0 100 0  0.0 1 1 1 62.0 63 1  95.0
  4  408.0 100 0  0.0 1 1 1 62.0 63 1  95.0
  4  420.0 100 0  0.0 1 1 1 62.0 63 1  95.0
  4  432.0 100 0  0.0 1 1 1 62.0 63 1  95.0
  4  444.0 100 0  0.0 1 1 1 62.0 63 1  95.0
  4  456.0 100 0  0.0 1 1 1 62.0 63 1  95.0
  4  468.0 100 0  0.0 1 1 1 62.0 63 1  95.0
  4  480.0 100 0  0.0 1 1 1 62.0 63 1  95.0
  4  492.0 100 0  0.0 1 1 1 62.0 63 1  95.0
  4  504.0 100 0  0.0 1 1 1 62.0 63 1  95.0
  4  516.0 100 0  0.0 1 1 1 62.0 63 1  95.0
  4  528.0 100 0  0.0 1 1 1 62.0 63 1  95.0
  4  540.0 100 0  0.0 1 1 1 62.0 63 1  95.0
  4  552.0 100 0  0.0 1 1 1 62.0 63 1  95.0
  4  564.0 100 0  0.0 1 1 1 62.0 63 1  95.0
  4  576.0 100 0  0.0 1 1 1 62.0 63 1  95.0
  4  588.0 100 0  0.0 1 1 1 62.0 63 1  95.0
  4  600.0 100 0  0.0 1 1 1 62.0 63 1  95.0
  4  612.0 100 0  0.0 1 1 1 62.0 63 1  95.0
  4  624.0 100 0  0.0 1 1 1 62.0 63 1  95.0
  4  636.0 100 0  0.0 1 1 1 62.0 63 1  95.0
  4  648.0 100 0  0.0 1 1 1 62.0 63 1  95.0
  4  650.0   0 0 2.37 0 0 1 62.0 63 1  95.0
  4  660.0 100 0  0.0 1 1 1 62.0 63 1  95.0
  4  662.0   0 0 2.83 0 0 1 62.0 63 1  95.0
  5    0.0  80 0  0.0 1 1 1 55.0 73 1  55.0
  5    8.0  80 0  0.0 1 1 1 55.0 73 1  55.0
  5   16.0  80 0  0.0 1 1 1 55.0 73 1  55.0
  5   24.0  80 0  0.0 1 1 1 55.0 73 1  55.0
  5   32.0  80 0  0.0 1 1 1 55.0 73 1  55.0
  5   40.0  80 0  0.0 1 1 1 55.0 73 1  55.0
  5   48.0  80 0  0.0 1 1 1 55.0 73 1  55.0
  5   56.0  80 0  0.0 1 1 1 55.0 73 1  55.0
  5   64.0  80 0  0.0 1 1 1 55.0 73 1  55.0
  5   72.0  80 0  0.0 1 1 1 55.0 73 1  55.0
  5   80.0  80 0  0.0 1 1 1 55.0 73 1  55.0
  5   82.5   0 0  4.0 0 0 1 55.0 73 1  55.0
  5   88.0  80 0  0.0 1 1 1 55.0 73 1  55.0
  5   90.5   0 0  4.3 0 0 1 55.0 73 1  55.0
  5   96.0  80 0  0.0 1 1 1 55.0 73 1  55.0
  5   98.5   0 0  3.3 0 0 1 55.0 73 1  55.0
  5  104.0  80 0  0.0 1 1 1 55.0 73 1  55.0
  5  112.0  80 0  0.0 1 1 1 55.0 73 1  55.0
  5  120.0  80 0  0.0 1 1 1 55.0 73 1  55.0
  5  122.5   0 0  3.6 0 0 1 55.0 73 1  55.0
  5  128.0  80 0  0.0 1 1 1 55.0 73 1  55.0
  6    0.0  80 0  0.0 1 1 1 53.2 77 1  52.0
  6    8.0  80 0  0.0 1 1 1 53.2 77 1  52.0
  6   16.0  80 0  0.0 1 1 1 53.2 77 1  52.0
  6   24.0  80 0  0.0 1 1 1 53.2 77 1  52.0
  6   32.0  80 0  0.0 1 1 1 53.2 77 1  52.0
  6   40.0  80 0  0.0 1 1 1 53.2 77 1  52.0
  6   48.0  80 0  0.0 1 1 1 53.2 77 1  52.0
  6   56.0  80 0  0.0 1 1 1 53.2 77 1  52.0
  6   64.0  80 0  0.0 1 1 1 53.2 77 1  52.0
  6   72.0  80 0  0.0 1 1 1 53.2 77 1  52.0
  6   80.0  80 0  0.0 1 1 1 53.2 77 1  52.0
  6   88.0  80 0  0.0 1 1 1 53.2 77 1  52.0
  6   96.0  80 0  0.0 1 1 1 53.2 77 1  52.0
  6  104.0  80 0  0.0 1 1 1 53.2 77 1  52.0
  6  112.0  80 0  0.0 1 1 1 53.2 77 1  52.0
  6  114.5   0 0 3.37 0 0 1 53.2 77 1  52.0
  6  120.0  80 0  0.0 1 1 1 53.2 77 1  52.0
  6  122.5   0 0 2.37 0 0 1 53.2 77 1  52.0
  6  128.0  80 0  0.0 1 1 1 53.2 77 1  52.0
  6  136.0  80 0  0.0 1 1 1 53.2 77 1  52.0
  6  144.0  80 0  0.0 1 1 1 53.2 77 1  52.0
  6  146.5   0 0 3.95 0 0 1 53.2 77 1  52.0
  6  152.0  80 0  0.0 1 1 1 53.2 77 1  52.0
  6  154.5   0 0 2.77 0 0 1 53.2 77 1  52.0
  7    0.0 100 0  0.0 1 1 1 72.0 64 1 105.0
  7   12.0 100 0  0.0 1 1 1 72.0 64 1 105.0
  7   14.5   0 0  2.3 0 0 1 72.0 64 1 105.0
  7   24.0 100 0  0.0 1 1 1 72.0 64 1 105.0
  7   36.0 100 0  0.0 1 1 1 72.0 64 1 105.0
  7   48.0 100 0  0.0 1 1 1 72.0 64 1 105.0
  7   50.5   0 0  2.3 0 0 1 72.0 64 1 105.0
  7   60.0 100 0  0.0 1 1 1 72.0 64 1 105.0
  7   62.5   0 0  3.3 0 0 1 72.0 64 1 105.0
  8    0.0 100 0  0.0 1 1 1 69.0 73 1  50.0
  8   12.0 100 0  0.0 1 1 1 69.0 73 1  50.0
  8   24.0 100 0  0.0 1 1 1 69.0 73 1  50.0
  8   36.0 100 0  0.0 1 1 1 69.0 73 1  50.0
  8   48.0 100 0  0.0 1 1 1 69.0 73 1  50.0
  8   50.5   0 0  4.3 0 0 1 69.0 73 1  50.0
  8   60.0 100 0  0.0 1 1 1 69.0 73 1  50.0
  8   62.5   0 0  4.5 0 0 1 69.0 73 1  50.0
  9    0.0  80 0  0.0 1 1 1 72.0 73 1  60.0
  9   12.0  80 0  0.0 1 1 1 72.0 73 1  60.0
  9   14.5   0 0  2.5 0 0 1 72.0 73 1  60.0
  9   24.0  80 0  0.0 1 1 1 72.0 73 1  60.0
  9   26.5   0 0  2.7 0 0 1 72.0 73 1  60.0
  9   36.0  80 0  0.0 1 1 1 72.0 73 1  60.0
  9   48.0  80 0  0.0 1 1 1 72.0 73 1  60.0
  9   50.5   0 0  2.3 0 0 1 72.0 73 1  60.0
  9   60.0  80 0  0.0 1 1 1 72.0 73 1  60.0
  9   72.0  80 0  0.0 1 1 1 72.0 73 1  60.0
  9   84.0  80 0  0.0 1 1 1 72.0 73 1  60.0
  9   86.5   0 0  2.5 0 0 1 72.0 73 1  60.0
 10    0.0  80 0  0.0 1 1 1 70.0 61 1  50.0
 10    8.0  80 0  0.0 1 1 1 70.0 61 1  50.0
 10   16.0  80 0  0.0 1 1 1 70.0 61 1  50.0
 10   24.0  80 0  0.0 1 1 1 70.0 61 1  50.0
 10   32.0  80 0  0.0 1 1 1 70.0 61 1  50.0
 10   40.0  80 0  0.0 1 1 1 70.0 61 1  50.0
 10   48.0  80 0  0.0 1 1 1 70.0 61 1  50.0
 10   50.5   0 0  3.9 0 0 1 70.0 61 1  50.0
 10   56.0  80 0  0.0 1 1 1 70.0 61 1  50.0
 10   64.0  80 0  0.0 1 1 1 70.0 61 1  50.0
 10   72.0  80 0  0.0 1 1 1 70.0 61 1  50.0
 10   74.5   0 0  3.9 0 0 1 70.0 61 1  50.0
 11    0.0 100 0  0.0 1 1 1 70.0 50 1  58.0
 11    8.0 100 0  0.0 1 1 1 70.0 50 1  58.0
 11   10.5   0 0  3.6 0 0 1 70.0 50 1  58.0
 11   16.0 100 0  0.0 1 1 1 70.0 50 1  58.0
 11   24.0 100 0  0.0 1 1 1 70.0 50 1  58.0
 11   32.0 100 0  0.0 1 1 1 70.0 50 1  58.0
 11   34.5   0 0  3.6 0 0 1 70.0 50 1  58.0
 12    0.0 120 0  0.0 1 1 1 73.0 67 1  60.0
 12   12.0 120 0  0.0 1 1 1 73.0 67 1  60.0
 12   14.5   0 0  3.9 0 0 1 73.0 67 1  60.0
 12   24.0 120 0  0.0 1 1 1 73.0 67 1  60.0
 12   36.0 120 0  0.0 1 1 1 73.0 67 1  60.0
 12   38.5   0 0  4.2 0 0 1 73.0 67 1  60.0
 13    0.0  80 0  0.0 1 1 1 57.0 73 1  38.0
 13    8.0  80 0  0.0 1 1 1 57.0 73 1  38.0
 13   10.5   0 0  3.6 0 0 1 57.0 73 1  38.0
 13   16.0  80 0  0.0 1 1 1 57.0 73 1  38.0
 13   24.0  80 0  0.0 1 1 1 57.0 73 1  38.0
 13   26.5   0 0  3.9 0 0 1 57.0 73 1  38.0
 14    0.0  80 0  0.0 1 1 1 53.2 77 1  39.0
 14   12.0  80 0  0.0 1 1 1 53.2 77 1  39.0
 14   14.5   0 0  2.1 0 0 1 53.2 77 1  39.0
 14   24.0  80 0  0.0 1 1 1 53.2 77 1  39.0
 14   26.5   0 0  2.1 0 0 1 53.2 77 1  39.0
 15    0.0 100 0  0.0 1 1 1 67.0 74 1  57.0
 15   12.0 100 0  0.0 1 1 1 67.0 74 1  57.0
 15   14.5   0 0  3.4 0 0 1 67.0 74 1  57.0
 15   24.0 100 0  0.0 1 1 1 67.0 74 1  57.0
 15   36.0 100 0  0.0 1 1 1 67.0 74 1  57.0
 15   38.5   0 0  3.4 0 0 1 67.0 74 1  57.0
 16    0.0  80 0  0.0 1 1 1 60.0 63 1  72.0
 16    8.0  80 0  0.0 1 1 1 60.0 63 1  72.0
 16   16.0  80 0  0.0 1 1 1 60.0 63 1  72.0
 16   24.0  80 0  0.0 1 1 1 60.0 63 1  72.0
 16   26.5   0 0  2.3 0 0 1 60.0 63 1  72.0
 16   32.0  80 0  0.0 1 1 1 60.0 63 1  72.0
 16   34.5   0 0  2.6 0 0 1 60.0 63 1  72.0
 17    0.0 100 0  0.0 1 1 1 72.0 77 1  52.0
 17    8.0 100 0  0.0 1 1 1 72.0 77 1  52.0
 17   16.0 100 0  0.0 1 1 1 72.0 77 1  52.0
 17   24.0 100 0  0.0 1 1 1 72.0 77 1  52.0
 17   32.0 100 0  0.0 1 1 1 72.0 77 1  52.0
 17   40.0 100 0  0.0 1 1 1 72.0 77 1  52.0
 17   48.0 100 0  0.0 1 1 1 72.0 77 1  52.0
 17   50.5   0 0  3.4 0 0 1 72.0 77 1  52.0
 17   56.0 100 0  0.0 1 1 1 72.0 77 1  52.0
 17   58.5   0 0  3.1 0 0 1 72.0 77 1  52.0
 18    0.0 100 0  0.0 1 1 1 72.0 77 1  52.0
 18    8.0 100 0  0.0 1 1 1 72.0 77 1  52.0
 18   16.0 100 0  0.0 1 1 1 72.0 77 1  52.0
 18   24.0 100 0  0.0 1 1 1 72.0 77 1  52.0
 18   32.0 100 0  0.0 1 1 1 72.0 77 1  52.0
 18   34.5   0 0  2.3 0 0 1 72.0 77 1  52.0
 18   40.0 100 0  0.0 1 1 1 72.0 77 1  52.0
 18   48.0 100 0  0.0 1 1 1 72.0 77 1  52.0
 18   50.5   0 0  3.3 0 0 1 72.0 77 1  52.0
 19    0.0 100 0  0.0 1 1 1 75.0 73 1  63.0
 19   12.0 100 0  0.0 1 1 1 75.0 73 1  63.0
 19   14.5   0 0  4.2 0 0 1 75.0 73 1  63.0
 19   24.0 100 0  0.0 1 1 1 75.0 73 1  63.0
 19   26.5   0 0  3.9 0 0 1 75.0 73 1  63.0
 20    0.0 100 0  0.0 1 1 1 65.0 63 1  55.0
 20   12.0 100 0  0.0 1 1 1 65.0 63 1  55.0
 20   14.5   0 0  4.7 0 0 1 65.0 63 1  55.0
 20   24.0 100 0  0.0 1 1 1 65.0 63 1  55.0
 20   36.0 100 0  0.0 1 1 1 65.0 63 1  55.0
 20   38.5   0 0  4.7 0 0 1 65.0 63 1  55.0
 21    0.0 100 0  0.0 1 1 1 70.0 61 1  52.0
 21    8.0 100 0  0.0 1 1 1 70.0 61 1  52.0
 21   16.0 100 0  0.0 1 1 1 70.0 61 1  52.0
 21   24.0 100 0  0.0 1 1 1 70.0 61 1  52.0
 21   32.0 100 0  0.0 1 1 1 70.0 61 1  52.0
 21   40.0 100 0  0.0 1 1 1 70.0 61 1  52.0
 21   48.0 100 0  0.0 1 1 1 70.0 61 1  52.0
 21   50.5   0 0  4.6 0 0 1 70.0 61 1  52.0
 21   56.0 100 0  0.0 1 1 1 70.0 61 1  52.0
 21   64.0 100 0  0.0 1 1 1 70.0 61 1  52.0
 21   72.0 100 0  0.0 1 1 1 70.0 61 1  52.0
 21   74.5   0 0  3.9 0 0 1 70.0 61 1  52.0
 22    0.0  80 0  0.0 1 1 1 58.0 61 1  60.0
 22    8.0  80 0  0.0 1 1 1 58.0 61 1  60.0
 22   16.0  80 0  0.0 1 1 1 58.0 61 1  60.0
 22   24.0  80 0  0.0 1 1 1 58.0 61 1  60.0
 22   32.0  80 0  0.0 1 1 1 58.0 61 1  60.0
 22   40.0  80 0  0.0 1 1 1 58.0 61 1  60.0
 22   48.0  80 0  0.0 1 1 1 58.0 61 1  60.0
 22   50.5   0 0  2.3 0 0 1 58.0 61 1  60.0
 22   56.0  80 0  0.0 1 1 1 58.0 61 1  60.0
 22   58.5   0 0  2.1 0 0 1 58.0 61 1  60.0
 23    0.0  80 0  0.0 1 1 1 55.0 76 1  38.0
 23    8.0  80 0  0.0 1 1 1 55.0 76 1  38.0
 23   16.0  80 0  0.0 1 1 1 55.0 76 1  38.0
 23   18.5   0 0  2.3 0 0 1 55.0 76 1  38.0
 23   24.0  80 0  0.0 1 1 1 55.0 76 1  38.0
 23   26.5   0 0  2.6 0 0 1 55.0 76 1  38.0
 24    0.0 100 0  0.0 1 1 1 72.0 52 1 105.0
 24    8.0 100 0  0.0 1 1 1 72.0 52 1 105.0
 24   16.0 100 0  0.0 1 1 1 72.0 52 1 105.0
 24   24.0 100 0  0.0 1 1 1 72.0 52 1 105.0
 24   32.0 100 0  0.0 1 1 1 72.0 52 1 105.0
 24   34.5   0 0  3.3 0 0 1 72.0 52 1 105.0
 24   40.0 100 0  0.0 1 1 1 72.0 52 1 105.0
 24   42.5   0 0  3.1 0 0 1 72.0 52 1 105.0
 25    0.0 100 0  0.0 1 1 1 50.0 71 1  32.0
 25    8.0 100 0  0.0 1 1 1 50.0 71 1  32.0
 25   16.0 100 0  0.0 1 1 1 50.0 71 1  32.0
 25   24.0 100 0  0.0 1 1 1 50.0 71 1  32.0
 25   32.0 100 0  0.0 1 1 1 50.0 71 1  32.0
 25   34.5   0 0  4.7 0 0 1 50.0 71 1  32.0
 25   40.0 100 0  0.0 1 1 1 50.0 71 1  32.0
 25   42.5   0 0  3.1 0 0 1 50.0 71 1  32.0
 26    0.0  80 0  0.0 1 1 1 60.0 74 1  45.0
 26   12.0  80 0  0.0 1 1 1 60.0 74 1  45.0
 26   14.5   0 0  2.3 0 0 1 60.0 74 1  45.0
 26   24.0  80 0  0.0 1 1 1 60.0 74 1  45.0
 26   26.5   0 0  2.6 0 0 1 60.0 74 1  45.0
 27    0.0  80 0  0.0 1 1 1 65.0 71 1  50.0
 27    8.0  80 0  0.0 1 1 1 65.0 71 1  50.0
 27   16.0  80 0  0.0 1 1 1 65.0 71 1  50.0
 27   24.0  80 0  0.0 1 1 1 65.0 71 1  50.0
 27   26.5   0 0  4.7 0 0 1 65.0 71 1  50.0
 27   32.0  80 0  0.0 1 1 1 65.0 71 1  50.0
 27   34.5   0 0  3.4 0 0 1 65.0 71 1  50.0
 28    0.0  80 0  0.0 1 1 1 55.0 61 1  60.0
 28   12.0  80 0  0.0 1 1 1 55.0 61 1  60.0
 28   14.5   0 0  2.3 0 0 1 55.0 61 1  60.0
 28   24.0  80 0  0.0 1 1 1 55.0 61 1  60.0
 28   26.5   0 0  2.3 0 0 1 55.0 61 1  60.0
 29    0.0 100 0  0.0 1 1 1 72.0 64 1 105.0
 29    8.0 100 0  0.0 1 1 1 72.0 64 1 105.0
 29   16.0 100 0  0.0 1 1 1 72.0 64 1 105.0
 29   24.0 100 0  0.0 1 1 1 72.0 64 1 105.0
 29   32.0 100 0  0.0 1 1 1 72.0 64 1 105.0
 29   34.5   0 0  2.3 0 0 1 72.0 64 1 105.0
 29   40.0 100 0  0.0 1 1 1 72.0 64 1 105.0
 29   42.5   0 0  2.6 0 0 1 72.0 64 1 105.0
 30    0.0  80 0  0.0 1 1 1 60.0 61 1  62.0
 30    8.0  80 0  0.0 1 1 1 60.0 61 1  62.0
 30   16.0  80 0  0.0 1 1 1 60.0 61 1  62.0
 30   24.0  80 0  0.0 1 1 1 60.0 61 1  62.0
 30   32.0  80 0  0.0 1 1 1 60.0 61 1  62.0
 30   40.0  80 0  0.0 1 1 1 60.0 61 1  62.0
 30   42.5   0 0  3.3 0 0 1 60.0 61 1  62.0
 30   48.0  80 0  0.0 1 1 1 60.0 61 1  62.0
 30   56.0  80 0  0.0 1 1 1 60.0 61 1  62.0
 30   58.5   0 0  3.1 0 0 1 60.0 61 1  62.0
 31    0.0  80 0  0.0 1 1 1 62.0 52 1  60.0
 31    8.0  80 0  0.0 1 1 1 62.0 52 1  60.0
 31   16.0  80 0  0.0 1 1 1 62.0 52 1  60.0
 31   24.0  80 0  0.0 1 1 1 62.0 52 1  60.0
 31   32.0  80 0  0.0 1 1 1 62.0 52 1  60.0
 31   40.0  80 0  0.0 1 1 1 62.0 52 1  60.0
 31   48.0  80 0  0.0 1 1 1 62.0 52 1  60.0
 31   50.5   0 0  3.4 0 0 1 62.0 52 1  60.0
 31   56.0  80 0  0.0 1 1 1 62.0 52 1  60.0
 31   58.5   0 0  2.1 0 0 1 62.0 52 1  60.0
 32    0.0  80 0  0.0 1 1 1 72.0 73 1  60.0
 32   12.0  80 0  0.0 1 1 1 72.0 73 1  60.0
 32   14.5   0 0  2.3 0 0 1 72.0 73 1  60.0
 32   24.0  80 0  0.0 1 1 1 72.0 73 1  60.0
 32   36.0  80 0  0.0 1 1 1 72.0 73 1  60.0
 32   38.5   0 0  2.6 0 0 1 72.0 73 1  60.0
 33    0.0 120 0  0.0 1 1 1 73.0 67 1  60.0
 33   12.0 120 0  0.0 1 1 1 73.0 67 1  60.0
 33   14.5   0 0  4.2 0 0 1 73.0 67 1  60.0
 33   24.0 120 0  0.0 1 1 1 73.0 67 1  60.0
 33   26.5   0 0  3.3 0 0 1 73.0 67 1  60.0
 34    0.0  80 0  0.0 1 1 1 62.0 61 1  65.0
 34    8.0  80 0  0.0 1 1 1 62.0 61 1  65.0
 34   16.0  80 0  0.0 1 1 1 62.0 61 1  65.0
 34   18.5   0 0  3.1 0 0 1 62.0 61 1  65.0
 34   24.0  80 0  0.0 1 1 1 62.0 61 1  65.0
 34   26.5   0 0  3.4 0 0 1 62.0 61 1  65.0
 35    0.0 120 0  0.0 1 1 1 58.4 71 1  58.0
 35    8.0 120 0  0.0 1 1 1 58.4 71 1  58.0
 35   16.0 120 0  0.0 1 1 1 58.4 71 1  58.0
 35   24.0 120 0  0.0 1 1 1 58.4 71 1  58.0
 35   32.0 120 0  0.0 1 1 1 58.4 71 1  58.0
 35   40.0 120 0  0.0 1 1 1 58.4 71 1  58.0
 35   48.0 120 0  0.0 1 1 1 58.4 71 1  58.0
 35   56.0 120 0  0.0 1 1 1 58.4 71 1  58.0
 35   64.0 120 0  0.0 1 1 1 58.4 71 1  58.0
 35   72.0 120 0  0.0 1 1 1 58.4 71 1  58.0
 35   80.0 120 0  0.0 1 1 1 58.4 71 1  58.0
 35   88.0 120 0  0.0 1 1 1 58.4 71 1  58.0
 35   96.0 120 0  0.0 1 1 1 58.4 71 1  58.0
 35  104.0 120 0  0.0 1 1 1 58.4 71 1  58.0
 35  112.0 120 0  0.0 1 1 1 58.4 71 1  58.0
 35  120.0 120 0  0.0 1 1 1 58.4 71 1  58.0
 35  128.0 120 0  0.0 1 1 1 58.4 71 1  58.0
 35  136.0 120 0  0.0 1 1 1 58.4 71 1  58.0
 35  144.0 120 0  0.0 1 1 1 58.4 71 1  58.0
 35  152.0 120 0  0.0 1 1 1 58.4 71 1  58.0
 35  160.0 120 0  0.0 1 1 1 58.4 71 1  58.0
 35  168.0 120 0  0.0 1 1 1 58.4 71 1  58.0
 35  176.0 120 0  0.0 1 1 1 58.4 71 1  58.0
 35  184.0 120 0  0.0 1 1 1 58.4 71 1  58.0
 35  192.0 120 0  0.0 1 1 1 58.4 71 1  58.0
 35  200.0 120 0  0.0 1 1 1 58.4 71 1  58.0
 35  208.0 120 0  0.0 1 1 1 58.4 71 1  58.0
 35  216.0 120 0  0.0 1 1 1 58.4 71 1  58.0
 35  224.0 120 0  0.0 1 1 1 58.4 71 1  58.0
 35  232.0 120 0  0.0 1 1 1 58.4 71 1  58.0
 35  240.0 120 0  0.0 1 1 1 58.4 71 1  58.0
 35  248.0 120 0  0.0 1 1 1 58.4 71 1  58.0
 35  256.0 120 0  0.0 1 1 1 58.4 71 1  58.0
 35  258.5   0 0 7.55 0 0 1 58.4 71 1  58.0
 35 263.17   0 0 6.01 0 0 1 58.4 71 1  58.0
 35  264.0 120 0  0.0 1 1 1 58.4 71 1  58.0
 36    0.0 180 0  0.0 1 1 1 69.5 72 0  39.0
 36   24.0 180 0  0.0 1 1 1 69.5 72 0  39.0
 36   26.0   0 0 7.12 0 0 1 69.5 72 0  39.0
 36   48.0 180 0  0.0 1 1 1 69.5 72 0  39.0
 36   72.0 180 0  0.0 1 1 1 69.5 72 0  39.0
 36   74.0   0 0  7.2 0 0 1 69.5 72 0  39.0
 37    0.0  80 0  0.0 1 1 1 64.2 34 1  90.0
 37    8.0  80 0  0.0 1 1 1 64.2 34 1  90.0
 37   16.0  80 0  0.0 1 1 1 64.2 34 1  90.0
 37   24.0  80 0  0.0 1 1 1 64.2 34 1  90.0
 37   32.0  80 0  0.0 1 1 1 64.2 34 1  90.0
 37   40.0  80 0  0.0 1 1 1 64.2 34 1  90.0
 37   42.5   0 0 1.25 0 0 1 64.2 34 1  90.0
 37   48.0  80 0  0.0 1 1 1 64.2 34 1  90.0
 37  50.75   0 0 4.61 0 0 1 64.2 34 1  90.0
 37   56.0  80 0  0.0 1 1 1 64.2 34 1  90.0
 37   64.0  80 0  0.0 1 1 1 64.2 34 1  90.0
 37   65.0   0 0 5.77 0 0 1 64.2 34 1  90.0
 37   70.5   0 0  1.3 0 0 1 64.2 34 1  90.0
 38    0.0 100 0  0.0 1 1 1 62.0 63 1  95.0
 38   12.0 100 0  0.0 1 1 1 62.0 63 1  95.0
 38   14.5   0 0 3.37 0 0 1 62.0 63 1  95.0
 38   24.0 100 0  0.0 1 1 1 62.0 63 1  95.0
 38   36.0 100 0  0.0 1 1 1 62.0 63 1  95.0
 38   48.0 100 0  0.0 1 1 1 62.0 63 1  95.0
 38   52.5   0 0 2.15 0 0 1 62.0 63 1  95.0
 38   60.0 100 0  0.0 1 1 1 62.0 63 1  95.0
 38   72.0 100 0  0.0 1 1 1 62.0 63 1  95.0
 38   74.5   0 0 2.37 0 0 1 62.0 63 1  95.0
 38   84.0 100 0  0.0 1 1 1 62.0 63 1  95.0
 38   87.0   0 0 4.42 0 0 1 62.0 63 1  95.0
 38   96.0 100 0  0.0 1 1 1 62.0 63 1  95.0
 38  108.0 100 0  0.0 1 1 1 62.0 63 1  95.0
 38  120.0 100 0  0.0 1 1 1 62.0 63 1  95.0
 38  132.0 100 0  0.0 1 1 1 62.0 63 1  95.0
 38  144.0 100 0  0.0 1 1 1 62.0 63 1  95.0
 38  156.0 100 0  0.0 1 1 1 62.0 63 1  95.0
 38  168.0 100 0  0.0 1 1 1 62.0 63 1  95.0
 38  180.0 100 0  0.0 1 1 1 62.0 63 1  95.0
 38  192.0 100 0  0.0 1 1 1 62.0 63 1  95.0
 38  204.0 100 0  0.0 1 1 1 62.0 63 1  95.0
 38  216.0 100 0  0.0 1 1 1 62.0 63 1  95.0
 38  228.0 100 0  0.0 1 1 1 62.0 63 1  95.0
 38  240.0 100 0  0.0 1 1 1 62.0 63 1  95.0
 38  252.0 100 0  0.0 1 1 1 62.0 63 1  95.0
 38  264.0 100 0  0.0 1 1 1 62.0 63 1  95.0
 38  276.0 100 0  0.0 1 1 1 62.0 63 1  95.0
 38  288.0 100 0  0.0 1 1 1 62.0 63 1  95.0
 38  300.0 100 0  0.0 1 1 1 62.0 63 1  95.0
 38  312.0 100 0  0.0 1 1 1 62.0 63 1  95.0
 38  324.0 100 0  0.0 1 1 1 62.0 63 1  95.0
 38  336.0 100 0  0.0 1 1 1 62.0 63 1  95.0
 38  348.0 100 0  0.0 1 1 1 62.0 63 1  95.0
 38  360.0 100 0  0.0 1 1 1 62.0 63 1  95.0
 38  372.0 100 0  0.0 1 1 1 62.0 63 1  95.0
 38  384.0 100 0  0.0 1 1 1 62.0 63 1  95.0
 38  396.0 100 0  0.0 1 1 1 62.0 63 1  95.0
 38  408.0 100 0  0.0 1 1 1 62.0 63 1  95.0
 38  420.0 100 0  0.0 1 1 1 62.0 63 1  95.0
 38  432.0 100 0  0.0 1 1 1 62.0 63 1  95.0
 38  444.0 100 0  0.0 1 1 1 62.0 63 1  95.0
 38  456.0 100 0  0.0 1 1 1 62.0 63 1  95.0
 38  468.0 100 0  0.0 1 1 1 62.0 63 1  95.0
 38  480.0 100 0  0.0 1 1 1 62.0 63 1  95.0
 38  492.0 100 0  0.0 1 1 1 62.0 63 1  95.0
 38  504.0 100 0  0.0 1 1 1 62.0 63 1  95.0
 38  516.0 100 0  0.0 1 1 1 62.0 63 1  95.0
 38  528.0 100 0  0.0 1 1 1 62.0 63 1  95.0
 38  540.0 100 0  0.0 1 1 1 62.0 63 1  95.0
 38  552.0 100 0  0.0 1 1 1 62.0 63 1  95.0
 38  564.0 100 0  0.0 1 1 1 62.0 63 1  95.0
 38  576.0 100 0  0.0 1 1 1 62.0 63 1  95.0
 38  588.0 100 0  0.0 1 1 1 62.0 63 1  95.0
 38  600.0 100 0  0.0 1 1 1 62.0 63 1  95.0
 38  612.0 100 0  0.0 1 1 1 62.0 63 1  95.0
 38  624.0 100 0  0.0 1 1 1 62.0 63 1  95.0
 38  636.0 100 0  0.0 1 1 1 62.0 63 1  95.0
 38  648.0 100 0  0.0 1 1 1 62.0 63 1  95.0
 38  650.0   0 0 2.37 0 0 1 62.0 63 1  95.0
 38  660.0 100 0  0.0 1 1 1 62.0 63 1  95.0
 38  662.0   0 0 2.83 0 0 1 62.0 63 1  95.0
 39    0.0  80 0  0.0 1 1 1 55.0 73 1  55.0
 39    8.0  80 0  0.0 1 1 1 55.0 73 1  55.0
 39   16.0  80 0  0.0 1 1 1 55.0 73 1  55.0
 39   24.0  80 0  0.0 1 1 1 55.0 73 1  55.0
 39   32.0  80 0  0.0 1 1 1 55.0 73 1  55.0
 39   40.0  80 0  0.0 1 1 1 55.0 73 1  55.0
 39   48.0  80 0  0.0 1 1 1 55.0 73 1  55.0
 39   56.0  80 0  0.0 1 1 1 55.0 73 1  55.0
 39   64.0  80 0  0.0 1 1 1 55.0 73 1  55.0
 39   72.0  80 0  0.0 1 1 1 55.0 73 1  55.0
 39   80.0  80 0  0.0 1 1 1 55.0 73 1  55.0
 39   82.5   0 0  4.0 0 0 1 55.0 73 1  55.0
 39   88.0  80 0  0.0 1 1 1 55.0 73 1  55.0
 39   90.5   0 0  4.3 0 0 1 55.0 73 1  55.0
 39   96.0  80 0  0.0 1 1 1 55.0 73 1  55.0
 39   98.5   0 0  3.3 0 0 1 55.0 73 1  55.0
 39  104.0  80 0  0.0 1 1 1 55.0 73 1  55.0
 39  112.0  80 0  0.0 1 1 1 55.0 73 1  55.0
 39  120.0  80 0  0.0 1 1 1 55.0 73 1  55.0
 39  122.5   0 0  3.6 0 0 1 55.0 73 1  55.0
 39  128.0  80 0  0.0 1 1 1 55.0 73 1  55.0
 40    0.0  80 0  0.0 1 1 1 53.2 77 1  52.0
 40    8.0  80 0  0.0 1 1 1 53.2 77 1  52.0
 40   16.0  80 0  0.0 1 1 1 53.2 77 1  52.0
 40   24.0  80 0  0.0 1 1 1 53.2 77 1  52.0
 40   32.0  80 0  0.0 1 1 1 53.2 77 1  52.0
 40   40.0  80 0  0.0 1 1 1 53.2 77 1  52.0
 40   48.0  80 0  0.0 1 1 1 53.2 77 1  52.0
 40   56.0  80 0  0.0 1 1 1 53.2 77 1  52.0
 40   64.0  80 0  0.0 1 1 1 53.2 77 1  52.0
 40   72.0  80 0  0.0 1 1 1 53.2 77 1  52.0
 40   80.0  80 0  0.0 1 1 1 53.2 77 1  52.0
 40   88.0  80 0  0.0 1 1 1 53.2 77 1  52.0
 40   96.0  80 0  0.0 1 1 1 53.2 77 1  52.0
 40  104.0  80 0  0.0 1 1 1 53.2 77 1  52.0
 40  112.0  80 0  0.0 1 1 1 53.2 77 1  52.0
 40  114.5   0 0 3.37 0 0 1 53.2 77 1  52.0
 40  120.0  80 0  0.0 1 1 1 53.2 77 1  52.0
 40  122.5   0 0 2.37 0 0 1 53.2 77 1  52.0
 40  128.0  80 0  0.0 1 1 1 53.2 77 1  52.0
 40  136.0  80 0  0.0 1 1 1 53.2 77 1  52.0
 40  144.0  80 0  0.0 1 1 1 53.2 77 1  52.0
 40  146.5   0 0 3.95 0 0 1 53.2 77 1  52.0
 40  152.0  80 0  0.0 1 1 1 53.2 77 1  52.0
 40  154.5   0 0 2.77 0 0 1 53.2 77 1  52.0
 41    0.0 100 0  0.0 1 1 1 72.0 64 1 105.0
 41   12.0 100 0  0.0 1 1 1 72.0 64 1 105.0
 41   14.5   0 0  2.3 0 0 1 72.0 64 1 105.0
 41   24.0 100 0  0.0 1 1 1 72.0 64 1 105.0
 41   36.0 100 0  0.0 1 1 1 72.0 64 1 105.0
 41   48.0 100 0  0.0 1 1 1 72.0 64 1 105.0
 41   50.5   0 0  2.3 0 0 1 72.0 64 1 105.0
 41   60.0 100 0  0.0 1 1 1 72.0 64 1 105.0
 41   62.5   0 0  3.3 0 0 1 72.0 64 1 105.0
 42    0.0 100 0  0.0 1 1 1 69.0 73 1  50.0
 42   12.0 100 0  0.0 1 1 1 69.0 73 1  50.0
 42   24.0 100 0  0.0 1 1 1 69.0 73 1  50.0
 42   36.0 100 0  0.0 1 1 1 69.0 73 1  50.0
 42   48.0 100 0  0.0 1 1 1 69.0 73 1  50.0
 42   50.5   0 0  4.3 0 0 1 69.0 73 1  50.0
 42   60.0 100 0  0.0 1 1 1 69.0 73 1  50.0
 42   62.5   0 0  4.5 0 0 1 69.0 73 1  50.0
 43    0.0  80 0  0.0 1 1 1 72.0 73 1  60.0
 43   12.0  80 0  0.0 1 1 1 72.0 73 1  60.0
 43   14.5   0 0  2.5 0 0 1 72.0 73 1  60.0
 43   24.0  80 0  0.0 1 1 1 72.0 73 1  60.0
 43   26.5   0 0  2.7 0 0 1 72.0 73 1  60.0
 43   36.0  80 0  0.0 1 1 1 72.0 73 1  60.0
 43   48.0  80 0  0.0 1 1 1 72.0 73 1  60.0
 43   50.5   0 0  2.3 0 0 1 72.0 73 1  60.0
 43   60.0  80 0  0.0 1 1 1 72.0 73 1  60.0
 43   72.0  80 0  0.0 1 1 1 72.0 73 1  60.0
 43   84.0  80 0  0.0 1 1 1 72.0 73 1  60.0
 43   86.5   0 0  2.5 0 0 1 72.0 73 1  60.0
 44    0.0  80 0  0.0 1 1 1 70.0 61 1  50.0
 44    8.0  80 0  0.0 1 1 1 70.0 61 1  50.0
 44   16.0  80 0  0.0 1 1 1 70.0 61 1  50.0
 44   24.0  80 0  0.0 1 1 1 70.0 61 1  50.0
 44   32.0  80 0  0.0 1 1 1 70.0 61 1  50.0
 44   40.0  80 0  0.0 1 1 1 70.0 61 1  50.0
 44   48.0  80 0  0.0 1 1 1 70.0 61 1  50.0
 44   50.5   0 0  3.9 0 0 1 70.0 61 1  50.0
 44   56.0  80 0  0.0 1 1 1 70.0 61 1  50.0
 44   64.0  80 0  0.0 1 1 1 70.0 61 1  50.0
 44   72.0  80 0  0.0 1 1 1 70.0 61 1  50.0
 44   74.5   0 0  3.9 0 0 1 70.0 61 1  50.0
 45    0.0 100 0  0.0 1 1 1 70.0 50 1  58.0
 45    8.0 100 0  0.0 1 1 1 70.0 50 1  58.0
 45   10.5   0 0  3.6 0 0 1 70.0 50 1  58.0
 45   16.0 100 0  0.0 1 1 1 70.0 50 1  58.0
 45   24.0 100 0  0.0 1 1 1 70.0 50 1  58.0
 45   32.0 100 0  0.0 1 1 1 70.0 50 1  58.0
 45   34.5   0 0  3.6 0 0 1 70.0 50 1  58.0
 46    0.0 120 0  0.0 1 1 1 73.0 67 1  60.0
 46   12.0 120 0  0.0 1 1 1 73.0 67 1  60.0
 46   14.5   0 0  3.9 0 0 1 73.0 67 1  60.0
 46   24.0 120 0  0.0 1 1 1 73.0 67 1  60.0
 46   36.0 120 0  0.0 1 1 1 73.0 67 1  60.0
 46   38.5   0 0  4.2 0 0 1 73.0 67 1  60.0
 47    0.0  80 0  0.0 1 1 1 57.0 73 1  38.0
 47    8.0  80 0  0.0 1 1 1 57.0 73 1  38.0
 47   10.5   0 0  3.6 0 0 1 57.0 73 1  38.0
 47   16.0  80 0  0.0 1 1 1 57.0 73 1  38.0
 47   24.0  80 0  0.0 1 1 1 57.0 73 1  38.0
 47   26.5   0 0  3.9 0 0 1 57.0 73 1  38.0
 48    0.0  80 0  0.0 1 1 1 53.2 77 1  39.0
 48   12.0  80 0  0.0 1 1 1 53.2 77 1  39.0
 48   14.5   0 0  2.1 0 0 1 53.2 77 1  39.0
 48   24.0  80 0  0.0 1 1 1 53.2 77 1  39.0
 48   26.5   0 0  2.1 0 0 1 53.2 77 1  39.0
 49    0.0 100 0  0.0 1 1 1 67.0 74 1  57.0
 49   12.0 100 0  0.0 1 1 1 67.0 74 1  57.0
 49   14.5   0 0  3.4 0 0 1 67.0 74 1  57.0
 49   24.0 100 0  0.0 1 1 1 67.0 74 1  57.0
 49   36.0 100 0  0.0 1 1 1 67.0 74 1  57.0
 49   38.5   0 0  3.4 0 0 1 67.0 74 1  57.0
 50    0.0  80 0  0.0 1 1 1 60.0 63 1  72.0
 50    8.0  80 0  0.0 1 1 1 60.0 63 1  72.0
 50   16.0  80 0  0.0 1 1 1 60.0 63 1  72.0
 50   24.0  80 0  0.0 1 1 1 60.0 63 1  72.0
 50   26.5   0 0  2.3 0 0 1 60.0 63 1  72.0
 50   32.0  80 0  0.0 1 1 1 60.0 63 1  72.0
 50   34.5   0 0  2.6 0 0 1 60.0 63 1  72.0
 51    0.0 100 0  0.0 1 1 1 72.0 77 1  52.0
 51    8.0 100 0  0.0 1 1 1 72.0 77 1  52.0
 51   16.0 100 0  0.0 1 1 1 72.0 77 1  52.0
 51   24.0 100 0  0.0 1 1 1 72.0 77 1  52.0
 51   32.0 100 0  0.0 1 1 1 72.0 77 1  52.0
 51   40.0 100 0  0.0 1 1 1 72.0 77 1  52.0
 51   48.0 100 0  0.0 1 1 1 72.0 77 1  52.0
 51   50.5   0 0  3.4 0 0 1 72.0 77 1  52.0
 51   56.0 100 0  0.0 1 1 1 72.0 77 1  52.0
 51   58.5   0 0  3.1 0 0 1 72.0 77 1  52.0
 52    0.0 100 0  0.0 1 1 1 72.0 77 1  52.0
 52    8.0 100 0  0.0 1 1 1 72.0 77 1  52.0
 52   16.0 100 0  0.0 1 1 1 72.0 77 1  52.0
 52   24.0 100 0  0.0 1 1 1 72.0 77 1  52.0
 52   32.0 100 0  0.0 1 1 1 72.0 77 1  52.0
 52   34.5   0 0  2.3 0 0 1 72.0 77 1  52.0
 52   40.0 100 0  0.0 1 1 1 72.0 77 1  52.0
 52   48.0 100 0  0.0 1 1 1 72.0 77 1  52.0
 52   50.5   0 0  3.3 0 0 1 72.0 77 1  52.0
 53    0.0 100 0  0.0 1 1 1 75.0 73 1  63.0
 53   12.0 100 0  0.0 1 1 1 75.0 73 1  63.0
 53   14.5   0 0  4.2 0 0 1 75.0 73 1  63.0
 53   24.0 100 0  0.0 1 1 1 75.0 73 1  63.0
 53   26.5   0 0  3.9 0 0 1 75.0 73 1  63.0
 54    0.0 100 0  0.0 1 1 1 65.0 63 1  55.0
 54   12.0 100 0  0.0 1 1 1 65.0 63 1  55.0
 54   14.5   0 0  4.7 0 0 1 65.0 63 1  55.0
 54   24.0 100 0  0.0 1 1 1 65.0 63 1  55.0
 54   36.0 100 0  0.0 1 1 1 65.0 63 1  55.0
 54   38.5   0 0  4.7 0 0 1 65.0 63 1  55.0
 55    0.0 100 0  0.0 1 1 1 70.0 61 1  52.0
 55    8.0 100 0  0.0 1 1 1 70.0 61 1  52.0
 55   16.0 100 0  0.0 1 1 1 70.0 61 1  52.0
 55   24.0 100 0  0.0 1 1 1 70.0 61 1  52.0
 55   32.0 100 0  0.0 1 1 1 70.0 61 1  52.0
 55   40.0 100 0  0.0 1 1 1 70.0 61 1  52.0
 55   48.0 100 0  0.0 1 1 1 70.0 61 1  52.0
 55   50.5   0 0  4.6 0 0 1 70.0 61 1  52.0
 55   56.0 100 0  0.0 1 1 1 70.0 61 1  52.0
 55   64.0 100 0  0.0 1 1 1 70.0 61 1  52.0
 55   72.0 100 0  0.0 1 1 1 70.0 61 1  52.0
 55   74.5   0 0  3.9 0 0 1 70.0 61 1  52.0
 56    0.0  80 0  0.0 1 1 1 58.0 61 1  60.0
 56    8.0  80 0  0.0 1 1 1 58.0 61 1  60.0
 56   16.0  80 0  0.0 1 1 1 58.0 61 1  60.0
 56   24.0  80 0  0.0 1 1 1 58.0 61 1  60.0
 56   32.0  80 0  0.0 1 1 1 58.0 61 1  60.0
 56   40.0  80 0  0.0 1 1 1 58.0 61 1  60.0
 56   48.0  80 0  0.0 1 1 1 58.0 61 1  60.0
 56   50.5   0 0  2.3 0 0 1 58.0 61 1  60.0
 56   56.0  80 0  0.0 1 1 1 58.0 61 1  60.0
 56   58.5   0 0  2.1 0 0 1 58.0 61 1  60.0
 57    0.0  80 0  0.0 1 1 1 55.0 76 1  38.0
 57    8.0  80 0  0.0 1 1 1 55.0 76 1  38.0
 57   16.0  80 0  0.0 1 1 1 55.0 76 1  38.0
 57   18.5   0 0  2.3 0 0 1 55.0 76 1  38.0
 57   24.0  80 0  0.0 1 1 1 55.0 76 1  38.0
 57   26.5   0 0  2.6 0 0 1 55.0 76 1  38.0
 58    0.0 100 0  0.0 1 1 1 72.0 52 1 105.0
 58    8.0 100 0  0.0 1 1 1 72.0 52 1 105.0
 58   16.0 100 0  0.0 1 1 1 72.0 52 1 105.0
 58   24.0 100 0  0.0 1 1 1 72.0 52 1 105.0
 58   32.0 100 0  0.0 1 1 1 72.0 52 1 105.0
 58   34.5   0 0  3.3 0 0 1 72.0 52 1 105.0
 58   40.0 100 0  0.0 1 1 1 72.0 52 1 105.0
 58   42.5   0 0  3.1 0 0 1 72.0 52 1 105.0
 59    0.0 100 0  0.0 1 1 1 50.0 71 1  32.0
 59    8.0 100 0  0.0 1 1 1 50.0 71 1  32.0
 59   16.0 100 0  0.0 1 1 1 50.0 71 1  32.0
 59   24.0 100 0  0.0 1 1 1 50.0 71 1  32.0
 59   32.0 100 0  0.0 1 1 1 50.0 71 1  32.0
 59   34.5   0 0  4.7 0 0 1 50.0 71 1  32.0
 59   40.0 100 0  0.0 1 1 1 50.0 71 1  32.0
 59   42.5   0 0  3.1 0 0 1 50.0 71 1  32.0
 60    0.0  80 0  0.0 1 1 1 60.0 74 1  45.0
 60   12.0  80 0  0.0 1 1 1 60.0 74 1  45.0
 60   14.5   0 0  2.3 0 0 1 60.0 74 1  45.0
 60   24.0  80 0  0.0 1 1 1 60.0 74 1  45.0
 60   26.5   0 0  2.6 0 0 1 60.0 74 1  45.0
 61    0.0  80 0  0.0 1 1 1 65.0 71 1  50.0
 61    8.0  80 0  0.0 1 1 1 65.0 71 1  50.0
 61   16.0  80 0  0.0 1 1 1 65.0 71 1  50.0
 61   24.0  80 0  0.0 1 1 1 65.0 71 1  50.0
 61   26.5   0 0  4.7 0 0 1 65.0 71 1  50.0
 61   32.0  80 0  0.0 1 1 1 65.0 71 1  50.0
 61   34.5   0 0  3.4 0 0 1 65.0 71 1  50.0
 62    0.0  80 0  0.0 1 1 1 55.0 61 1  60.0
 62   12.0  80 0  0.0 1 1 1 55.0 61 1  60.0
 62   14.5   0 0  2.3 0 0 1 55.0 61 1  60.0
 62   24.0  80 0  0.0 1 1 1 55.0 61 1  60.0
 62   26.5   0 0  2.3 0 0 1 55.0 61 1  60.0
 63    0.0 100 0  0.0 1 1 1 72.0 64 1 105.0
 63    8.0 100 0  0.0 1 1 1 72.0 64 1 105.0
 63   16.0 100 0  0.0 1 1 1 72.0 64 1 105.0
 63   24.0 100 0  0.0 1 1 1 72.0 64 1 105.0
 63   32.0 100 0  0.0 1 1 1 72.0 64 1 105.0
 63   34.5   0 0  2.3 0 0 1 72.0 64 1 105.0
 63   40.0 100 0  0.0 1 1 1 72.0 64 1 105.0
 63   42.5   0 0  2.6 0 0 1 72.0 64 1 105.0
 64    0.0  80 0  0.0 1 1 1 60.0 61 1  62.0
 64    8.0  80 0  0.0 1 1 1 60.0 61 1  62.0
 64   16.0  80 0  0.0 1 1 1 60.0 61 1  62.0
 64   24.0  80 0  0.0 1 1 1 60.0 61 1  62.0
 64   32.0  80 0  0.0 1 1 1 60.0 61 1  62.0
 64   40.0  80 0  0.0 1 1 1 60.0 61 1  62.0
 64   42.5   0 0  3.3 0 0 1 60.0 61 1  62.0
 64   48.0  80 0  0.0 1 1 1 60.0 61 1  62.0
 64   56.0  80 0  0.0 1 1 1 60.0 61 1  62.0
 64   58.5   0 0  3.1 0 0 1 60.0 61 1  62.0
 65    0.0  80 0  0.0 1 1 1 62.0 52 1  60.0
 65    8.0  80 0  0.0 1 1 1 62.0 52 1  60.0
 65   16.0  80 0  0.0 1 1 1 62.0 52 1  60.0
 65   24.0  80 0  0.0 1 1 1 62.0 52 1  60.0
 65   32.0  80 0  0.0 1 1 1 62.0 52 1  60.0
 65   40.0  80 0  0.0 1 1 1 62.0 52 1  60.0
 65   48.0  80 0  0.0 1 1 1 62.0 52 1  60.0
 65   50.5   0 0  3.4 0 0 1 62.0 52 1  60.0
 65   56.0  80 0  0.0 1 1 1 62.0 52 1  60.0
 65   58.5   0 0  2.1 0 0 1 62.0 52 1  60.0
 66    0.0  80 0  0.0 1 1 1 72.0 73 1  60.0
 66   12.0  80 0  0.0 1 1 1 72.0 73 1  60.0
 66   14.5   0 0  2.3 0 0 1 72.0 73 1  60.0
 66   24.0  80 0  0.0 1 1 1 72.0 73 1  60.0
 66   36.0  80 0  0.0 1 1 1 72.0 73 1  60.0
 66   38.5   0 0  2.6 0 0 1 72.0 73 1  60.0
 67    0.0 120 0  0.0 1 1 1 73.0 67 1  60.0
 67   12.0 120 0  0.0 1 1 1 73.0 67 1  60.0
 67   14.5   0 0  4.2 0 0 1 73.0 67 1  60.0
 67   24.0 120 0  0.0 1 1 1 73.0 67 1  60.0
 67   26.5   0 0  3.3 0 0 1 73.0 67 1  60.0
 68    0.0  80 0  0.0 1 1 1 62.0 61 1  65.0
 68    8.0  80 0  0.0 1 1 1 62.0 61 1  65.0
 68   16.0  80 0  0.0 1 1 1 62.0 61 1  65.0
 68   18.5   0 0  3.1 0 0 1 62.0 61 1  65.0
 68   24.0  80 0  0.0 1 1 1 62.0 61 1  65.0
 68   26.5   0 0  3.4 0 0 1 62.0 61 1  65.0
 69    0.0 120 0  0.0 1 1 1 58.4 71 1  58.0
 69    8.0 120 0  0.0 1 1 1 58.4 71 1  58.0
 69   16.0 120 0  0.0 1 1 1 58.4 71 1  58.0
 69   24.0 120 0  0.0 1 1 1 58.4 71 1  58.0
 69   32.0 120 0  0.0 1 1 1 58.4 71 1  58.0
 69   40.0 120 0  0.0 1 1 1 58.4 71 1  58.0
 69   48.0 120 0  0.0 1 1 1 58.4 71 1  58.0
 69   56.0 120 0  0.0 1 1 1 58.4 71 1  58.0
 69   64.0 120 0  0.0 1 1 1 58.4 71 1  58.0
 69   72.0 120 0  0.0 1 1 1 58.4 71 1  58.0
 69   80.0 120 0  0.0 1 1 1 58.4 71 1  58.0
 69   88.0 120 0  0.0 1 1 1 58.4 71 1  58.0
 69   96.0 120 0  0.0 1 1 1 58.4 71 1  58.0
 69  104.0 120 0  0.0 1 1 1 58.4 71 1  58.0
 69  112.0 120 0  0.0 1 1 1 58.4 71 1  58.0
 69  120.0 120 0  0.0 1 1 1 58.4 71 1  58.0
 69  128.0 120 0  0.0 1 1 1 58.4 71 1  58.0
 69  136.0 120 0  0.0 1 1 1 58.4 71 1  58.0
 69  144.0 120 0  0.0 1 1 1 58.4 71 1  58.0
 69  152.0 120 0  0.0 1 1 1 58.4 71 1  58.0
 69  160.0 120 0  0.0 1 1 1 58.4 71 1  58.0
 69  168.0 120 0  0.0 1 1 1 58.4 71 1  58.0
 69  176.0 120 0  0.0 1 1 1 58.4 71 1  58.0
 69  184.0 120 0  0.0 1 1 1 58.4 71 1  58.0
 69  192.0 120 0  0.0 1 1 1 58.4 71 1  58.0
 69  200.0 120 0  0.0 1 1 1 58.4 71 1  58.0
 69  208.0 120 0  0.0 1 1 1 58.4 71 1  58.0
 69  216.0 120 0  0.0 1 1 1 58.4 71 1  58.0
 69  224.0 120 0  0.0 1 1 1 58.4 71 1  58.0
 69  232.0 120 0  0.0 1 1 1 58.4 71 1  58.0
 69  240.0 120 0  0.0 1 1 1 58.4 71 1  58.0
 69  248.0 120 0  0.0 1 1 1 58.4 71 1  58.0
 69  256.0 120 0  0.0 1 1 1 58.4 71 1  58.0
 69  258.5   0 0 7.55 0 0 1 58.4 71 1  58.0
 69 263.17   0 0 6.01 0 0 1 58.4 71 1  58.0
 69  264.0 120 0  0.0 1 1 1 58.4 71 1  58.0
 70    0.0 180 0  0.0 1 1 1 69.5 72 0  39.0
 70   24.0 180 0  0.0 1 1 1 69.5 72 0  39.0
 70   26.0   0 0 7.12 0 0 1 69.5 72 0  39.0
 70   48.0 180 0  0.0 1 1 1 69.5 72 0  39.0
 70   72.0 180 0  0.0 1 1 1 69.5 72 0  39.0
 70   74.0   0 0  7.2 0 0 1 69.5 72 0  39.0
 71    0.0  80 0  0.0 1 1 1 64.2 34 1  90.0
 71    8.0  80 0  0.0 1 1 1 64.2 34 1  90.0
 71   16.0  80 0  0.0 1 1 1 64.2 34 1  90.0
 71   24.0  80 0  0.0 1 1 1 64.2 34 1  90.0
 71   32.0  80 0  0.0 1 1 1 64.2 34 1  90.0
 71   40.0  80 0  0.0 1 1 1 64.2 34 1  90.0
 71   42.5   0 0 1.25 0 0 1 64.2 34 1  90.0
 71   48.0  80 0  0.0 1 1 1 64.2 34 1  90.0
 71  50.75   0 0 4.61 0 0 1 64.2 34 1  90.0
 71   56.0  80 0  0.0 1 1 1 64.2 34 1  90.0
 71   64.0  80 0  0.0 1 1 1 64.2 34 1  90.0
 71   65.0   0 0 5.77 0 0 1 64.2 34 1  90.0
 71   70.5   0 0  1.3 0 0 1 64.2 34 1  90.0
 72    0.0 100 0  0.0 1 1 1 62.0 63 1  95.0
 72   12.0 100 0  0.0 1 1 1 62.0 63 1  95.0
 72   14.5   0 0 3.37 0 0 1 62.0 63 1  95.0
 72   24.0 100 0  0.0 1 1 1 62.0 63 1  95.0
 72   36.0 100 0  0.0 1 1 1 62.0 63 1  95.0
 72   48.0 100 0  0.0 1 1 1 62.0 63 1  95.0
 72   52.5   0 0 2.15 0 0 1 62.0 63 1  95.0
 72   60.0 100 0  0.0 1 1 1 62.0 63 1  95.0
 72   72.0 100 0  0.0 1 1 1 62.0 63 1  95.0
 72   74.5   0 0 2.37 0 0 1 62.0 63 1  95.0
 72   84.0 100 0  0.0 1 1 1 62.0 63 1  95.0
 72   87.0   0 0 4.42 0 0 1 62.0 63 1  95.0
 72   96.0 100 0  0.0 1 1 1 62.0 63 1  95.0
 72  108.0 100 0  0.0 1 1 1 62.0 63 1  95.0
 72  120.0 100 0  0.0 1 1 1 62.0 63 1  95.0
 72  132.0 100 0  0.0 1 1 1 62.0 63 1  95.0
 72  144.0 100 0  0.0 1 1 1 62.0 63 1  95.0
 72  156.0 100 0  0.0 1 1 1 62.0 63 1  95.0
 72  168.0 100 0  0.0 1 1 1 62.0 63 1  95.0
 72  180.0 100 0  0.0 1 1 1 62.0 63 1  95.0
 72  192.0 100 0  0.0 1 1 1 62.0 63 1  95.0
 72  204.0 100 0  0.0 1 1 1 62.0 63 1  95.0
 72  216.0 100 0  0.0 1 1 1 62.0 63 1  95.0
 72  228.0 100 0  0.0 1 1 1 62.0 63 1  95.0
 72  240.0 100 0  0.0 1 1 1 62.0 63 1  95.0
 72  252.0 100 0  0.0 1 1 1 62.0 63 1  95.0
 72  264.0 100 0  0.0 1 1 1 62.0 63 1  95.0
 72  276.0 100 0  0.0 1 1 1 62.0 63 1  95.0
 72  288.0 100 0  0.0 1 1 1 62.0 63 1  95.0
 72  300.0 100 0  0.0 1 1 1 62.0 63 1  95.0
 72  312.0 100 0  0.0 1 1 1 62.0 63 1  95.0
 72  324.0 100 0  0.0 1 1 1 62.0 63 1  95.0
 72  336.0 100 0  0.0 1 1 1 62.0 63 1  95.0
 72  348.0 100 0  0.0 1 1 1 62.0 63 1  95.0
 72  360.0 100 0  0.0 1 1 1 62.0 63 1  95.0
 72  372.0 100 0  0.0 1 1 1 62.0 63 1  95.0
 72  384.0 100 0  0.0 1 1 1 62.0 63 1  95.0
 72  396.0 100 0  0.0 1 1 1 62.0 63 1  95.0
 72  408.0 100 0  0.0 1 1 1 62.0 63 1  95.0
 72  420.0 100 0  0.0 1 1 1 62.0 63 1  95.0
 72  432.0 100 0  0.0 1 1 1 62.0 63 1  95.0
 72  444.0 100 0  0.0 1 1 1 62.0 63 1  95.0
 72  456.0 100 0  0.0 1 1 1 62.0 63 1  95.0
 72  468.0 100 0  0.0 1 1 1 62.0 63 1  95.0
 72  480.0 100 0  0.0 1 1 1 62.0 63 1  95.0
 72  492.0 100 0  0.0 1 1 1 62.0 63 1  95.0
 72  504.0 100 0  0.0 1 1 1 62.0 63 1  95.0
 72  516.0 100 0  0.0 1 1 1 62.0 63 1  95.0
 72  528.0 100 0  0.0 1 1 1 62.0 63 1  95.0
 72  540.0 100 0  0.0 1 1 1 62.0 63 1  95.0
 72  552.0 100 0  0.0 1 1 1 62.0 63 1  95.0
 72  564.0 100 0  0.0 1 1 1 62.0 63 1  95.0
 72  576.0 100 0  0.0 1 1 1 62.0 63 1  95.0
 72  588.0 100 0  0.0 1 1 1 62.0 63 1  95.0
 72  600.0 100 0  0.0 1 1 1 62.0 63 1  95.0
 72  612.0 100 0  0.0 1 1 1 62.0 63 1  95.0
 72  624.0 100 0  0.0 1 1 1 62.0 63 1  95.0
 72  636.0 100 0  0.0 1 1 1 62.0 63 1  95.0
 72  648.0 100 0  0.0 1 1 1 62.0 63 1  95.0
 72  650.0   0 0 2.37 0 0 1 62.0 63 1  95.0
 72  660.0 100 0  0.0 1 1 1 62.0 63 1  95.0
 72  662.0   0 0 2.83 0 0 1 62.0 63 1  95.0
 73    0.0  80 0  0.0 1 1 1 55.0 73 1  55.0
 73    8.0  80 0  0.0 1 1 1 55.0 73 1  55.0
 73   16.0  80 0  0.0 1 1 1 55.0 73 1  55.0
 73   24.0  80 0  0.0 1 1 1 55.0 73 1  55.0
 73   32.0  80 0  0.0 1 1 1 55.0 73 1  55.0
 73   40.0  80 0  0.0 1 1 1 55.0 73 1  55.0
 73   48.0  80 0  0.0 1 1 1 55.0 73 1  55.0
 73   56.0  80 0  0.0 1 1 1 55.0 73 1  55.0
 73   64.0  80 0  0.0 1 1 1 55.0 73 1  55.0
 73   72.0  80 0  0.0 1 1 1 55.0 73 1  55.0
 73   80.0  80 0  0.0 1 1 1 55.0 73 1  55.0
 73   82.5   0 0  4.0 0 0 1 55.0 73 1  55.0
 73   88.0  80 0  0.0 1 1 1 55.0 73 1  55.0
 73   90.5   0 0  4.3 0 0 1 55.0 73 1  55.0
 73   96.0  80 0  0.0 1 1 1 55.0 73 1  55.0
 73   98.5   0 0  3.3 0 0 1 55.0 73 1  55.0
 73  104.0  80 0  0.0 1 1 1 55.0 73 1  55.0
 73  112.0  80 0  0.0 1 1 1 55.0 73 1  55.0
 73  120.0  80 0  0.0 1 1 1 55.0 73 1  55.0
 73  122.5   0 0  3.6 0 0 1 55.0 73 1  55.0
 73  128.0  80 0  0.0 1 1 1 55.0 73 1  55.0
 74    0.0  80 0  0.0 1 1 1 53.2 77 1  52.0
 74    8.0  80 0  0.0 1 1 1 53.2 77 1  52.0
 74   16.0  80 0  0.0 1 1 1 53.2 77 1  52.0
 74   24.0  80 0  0.0 1 1 1 53.2 77 1  52.0
 74   32.0  80 0  0.0 1 1 1 53.2 77 1  52.0
 74   40.0  80 0  0.0 1 1 1 53.2 77 1  52.0
 74   48.0  80 0  0.0 1 1 1 53.2 77 1  52.0
 74   56.0  80 0  0.0 1 1 1 53.2 77 1  52.0
 74   64.0  80 0  0.0 1 1 1 53.2 77 1  52.0
 74   72.0  80 0  0.0 1 1 1 53.2 77 1  52.0
 74   80.0  80 0  0.0 1 1 1 53.2 77 1  52.0
 74   88.0  80 0  0.0 1 1 1 53.2 77 1  52.0
 74   96.0  80 0  0.0 1 1 1 53.2 77 1  52.0
 74  104.0  80 0  0.0 1 1 1 53.2 77 1  52.0
 74  112.0  80 0  0.0 1 1 1 53.2 77 1  52.0
 74  114.5   0 0 3.37 0 0 1 53.2 77 1  52.0
 74  120.0  80 0  0.0 1 1 1 53.2 77 1  52.0
 74  122.5   0 0 2.37 0 0 1 53.2 77 1  52.0
 74  128.0  80 0  0.0 1 1 1 53.2 77 1  52.0
 74  136.0  80 0  0.0 1 1 1 53.2 77 1  52.0
 74  144.0  80 0  0.0 1 1 1 53.2 77 1  52.0
 74  146.5   0 0 3.95 0 0 1 53.2 77 1  52.0
 74  152.0  80 0  0.0 1 1 1 53.2 77 1  52.0
 74  154.5   0 0 2.77 0 0 1 53.2 77 1  52.0
 75    0.0 100 0  0.0 1 1 1 72.0 64 1 105.0
 75   12.0 100 0  0.0 1 1 1 72.0 64 1 105.0
 75   14.5   0 0  2.3 0 0 1 72.0 64 1 105.0
 75   24.0 100 0  0.0 1 1 1 72.0 64 1 105.0
 75   36.0 100 0  0.0 1 1 1 72.0 64 1 105.0
 75   48.0 100 0  0.0 1 1 1 72.0 64 1 105.0
 75   50.5   0 0  2.3 0 0 1 72.0 64 1 105.0
 75   60.0 100 0  0.0 1 1 1 72.0 64 1 105.0
 75   62.5   0 0  3.3 0 0 1 72.0 64 1 105.0
 76    0.0 100 0  0.0 1 1 1 69.0 73 1  50.0
 76   12.0 100 0  0.0 1 1 1 69.0 73 1  50.0
 76   24.0 100 0  0.0 1 1 1 69.0 73 1  50.0
 76   36.0 100 0  0.0 1 1 1 69.0 73 1  50.0
 76   48.0 100 0  0.0 1 1 1 69.0 73 1  50.0
 76   50.5   0 0  4.3 0 0 1 69.0 73 1  50.0
 76   60.0 100 0  0.0 1 1 1 69.0 73 1  50.0
 76   62.5   0 0  4.5 0 0 1 69.0 73 1  50.0
 77    0.0  80 0  0.0 1 1 1 72.0 73 1  60.0
 77   12.0  80 0  0.0 1 1 1 72.0 73 1  60.0
 77   14.5   0 0  2.5 0 0 1 72.0 73 1  60.0
 77   24.0  80 0  0.0 1 1 1 72.0 73 1  60.0
 77   26.5   0 0  2.7 0 0 1 72.0 73 1  60.0
 77   36.0  80 0  0.0 1 1 1 72.0 73 1  60.0
 77   48.0  80 0  0.0 1 1 1 72.0 73 1  60.0
 77   50.5   0 0  2.3 0 0 1 72.0 73 1  60.0
 77   60.0  80 0  0.0 1 1 1 72.0 73 1  60.0
 77   72.0  80 0  0.0 1 1 1 72.0 73 1  60.0
 77   84.0  80 0  0.0 1 1 1 72.0 73 1  60.0
 77   86.5   0 0  2.5 0 0 1 72.0 73 1  60.0
 78    0.0  80 0  0.0 1 1 1 70.0 61 1  50.0
 78    8.0  80 0  0.0 1 1 1 70.0 61 1  50.0
 78   16.0  80 0  0.0 1 1 1 70.0 61 1  50.0
 78   24.0  80 0  0.0 1 1 1 70.0 61 1  50.0
 78   32.0  80 0  0.0 1 1 1 70.0 61 1  50.0
 78   40.0  80 0  0.0 1 1 1 70.0 61 1  50.0
 78   48.0  80 0  0.0 1 1 1 70.0 61 1  50.0
 78   50.5   0 0  3.9 0 0 1 70.0 61 1  50.0
 78   56.0  80 0  0.0 1 1 1 70.0 61 1  50.0
 78   64.0  80 0  0.0 1 1 1 70.0 61 1  50.0
 78   72.0  80 0  0.0 1 1 1 70.0 61 1  50.0
 78   74.5   0 0  3.9 0 0 1 70.0 61 1  50.0
 79    0.0 100 0  0.0 1 1 1 70.0 50 1  58.0
 79    8.0 100 0  0.0 1 1 1 70.0 50 1  58.0
 79   10.5   0 0  3.6 0 0 1 70.0 50 1  58.0
 79   16.0 100 0  0.0 1 1 1 70.0 50 1  58.0
 79   24.0 100 0  0.0 1 1 1 70.0 50 1  58.0
 79   32.0 100 0  0.0 1 1 1 70.0 50 1  58.0
 79   34.5   0 0  3.6 0 0 1 70.0 50 1  58.0
 80    0.0 120 0  0.0 1 1 1 73.0 67 1  60.0
 80   12.0 120 0  0.0 1 1 1 73.0 67 1  60.0
 80   14.5   0 0  3.9 0 0 1 73.0 67 1  60.0
 80   24.0 120 0  0.0 1 1 1 73.0 67 1  60.0
 80   36.0 120 0  0.0 1 1 1 73.0 67 1  60.0
 80   38.5   0 0  4.2 0 0 1 73.0 67 1  60.0
 81    0.0  80 0  0.0 1 1 1 57.0 73 1  38.0
 81    8.0  80 0  0.0 1 1 1 57.0 73 1  38.0
 81   10.5   0 0  3.6 0 0 1 57.0 73 1  38.0
 81   16.0  80 0  0.0 1 1 1 57.0 73 1  38.0
 81   24.0  80 0  0.0 1 1 1 57.0 73 1  38.0
 81   26.5   0 0  3.9 0 0 1 57.0 73 1  38.0
 82    0.0  80 0  0.0 1 1 1 53.2 77 1  39.0
 82   12.0  80 0  0.0 1 1 1 53.2 77 1  39.0
 82   14.5   0 0  2.1 0 0 1 53.2 77 1  39.0
 82   24.0  80 0  0.0 1 1 1 53.2 77 1  39.0
 82   26.5   0 0  2.1 0 0 1 53.2 77 1  39.0
 83    0.0 100 0  0.0 1 1 1 67.0 74 1  57.0
 83   12.0 100 0  0.0 1 1 1 67.0 74 1  57.0
 83   14.5   0 0  3.4 0 0 1 67.0 74 1  57.0
 83   24.0 100 0  0.0 1 1 1 67.0 74 1  57.0
 83   36.0 100 0  0.0 1 1 1 67.0 74 1  57.0
 83   38.5   0 0  3.4 0 0 1 67.0 74 1  57.0
 84    0.0  80 0  0.0 1 1 1 60.0 63 1  72.0
 84    8.0  80 0  0.0 1 1 1 60.0 63 1  72.0
 84   16.0  80 0  0.0 1 1 1 60.0 63 1  72.0
 84   24.0  80 0  0.0 1 1 1 60.0 63 1  72.0
 84   26.5   0 0  2.3 0 0 1 60.0 63 1  72.0
 84   32.0  80 0  0.0 1 1 1 60.0 63 1  72.0
 84   34.5   0 0  2.6 0 0 1 60.0 63 1  72.0
 85    0.0 100 0  0.0 1 1 1 72.0 77 1  52.0
 85    8.0 100 0  0.0 1 1 1 72.0 77 1  52.0
 85   16.0 100 0  0.0 1 1 1 72.0 77 1  52.0
 85   24.0 100 0  0.0 1 1 1 72.0 77 1  52.0
 85   32.0 100 0  0.0 1 1 1 72.0 77 1  52.0
 85   40.0 100 0  0.0 1 1 1 72.0 77 1  52.0
 85   48.0 100 0  0.0 1 1 1 72.0 77 1  52.0
 85   50.5   0 0  3.4 0 0 1 72.0 77 1  52.0
 85   56.0 100 0  0.0 1 1 1 72.0 77 1  52.0
 85   58.5   0 0  3.1 0 0 1 72.0 77 1  52.0
 86    0.0 100 0  0.0 1 1 1 72.0 77 1  52.0
 86    8.0 100 0  0.0 1 1 1 72.0 77 1  52.0
 86   16.0 100 0  0.0 1 1 1 72.0 77 1  52.0
 86   24.0 100 0  0.0 1 1 1 72.0 77 1  52.0
 86   32.0 100 0  0.0 1 1 1 72.0 77 1  52.0
 86   34.5   0 0  2.3 0 0 1 72.0 77 1  52.0
 86   40.0 100 0  0.0 1 1 1 72.0 77 1  52.0
 86   48.0 100 0  0.0 1 1 1 72.0 77 1  52.0
 86   50.5   0 0  3.3 0 0 1 72.0 77 1  52.0
 87    0.0 100 0  0.0 1 1 1 75.0 73 1  63.0
 87   12.0 100 0  0.0 1 1 1 75.0 73 1  63.0
 87   14.5   0 0  4.2 0 0 1 75.0 73 1  63.0
 87   24.0 100 0  0.0 1 1 1 75.0 73 1  63.0
 87   26.5   0 0  3.9 0 0 1 75.0 73 1  63.0
 88    0.0 100 0  0.0 1 1 1 65.0 63 1  55.0
 88   12.0 100 0  0.0 1 1 1 65.0 63 1  55.0
 88   14.5   0 0  4.7 0 0 1 65.0 63 1  55.0
 88   24.0 100 0  0.0 1 1 1 65.0 63 1  55.0
 88   36.0 100 0  0.0 1 1 1 65.0 63 1  55.0
 88   38.5   0 0  4.7 0 0 1 65.0 63 1  55.0
 89    0.0 100 0  0.0 1 1 1 70.0 61 1  52.0
 89    8.0 100 0  0.0 1 1 1 70.0 61 1  52.0
 89   16.0 100 0  0.0 1 1 1 70.0 61 1  52.0
 89   24.0 100 0  0.0 1 1 1 70.0 61 1  52.0
 89   32.0 100 0  0.0 1 1 1 70.0 61 1  52.0
 89   40.0 100 0  0.0 1 1 1 70.0 61 1  52.0
 89   48.0 100 0  0.0 1 1 1 70.0 61 1  52.0
 89   50.5   0 0  4.6 0 0 1 70.0 61 1  52.0
 89   56.0 100 0  0.0 1 1 1 70.0 61 1  52.0
 89   64.0 100 0  0.0 1 1 1 70.0 61 1  52.0
 89   72.0 100 0  0.0 1 1 1 70.0 61 1  52.0
 89   74.5   0 0  3.9 0 0 1 70.0 61 1  52.0
 90    0.0  80 0  0.0 1 1 1 58.0 61 1  60.0
 90    8.0  80 0  0.0 1 1 1 58.0 61 1  60.0
 90   16.0  80 0  0.0 1 1 1 58.0 61 1  60.0
 90   24.0  80 0  0.0 1 1 1 58.0 61 1  60.0
 90   32.0  80 0  0.0 1 1 1 58.0 61 1  60.0
 90   40.0  80 0  0.0 1 1 1 58.0 61 1  60.0
 90   48.0  80 0  0.0 1 1 1 58.0 61 1  60.0
 90   50.5   0 0  2.3 0 0 1 58.0 61 1  60.0
 90   56.0  80 0  0.0 1 1 1 58.0 61 1  60.0
 90   58.5   0 0  2.1 0 0 1 58.0 61 1  60.0
 91    0.0  80 0  0.0 1 1 1 55.0 76 1  38.0
 91    8.0  80 0  0.0 1 1 1 55.0 76 1  38.0
 91   16.0  80 0  0.0 1 1 1 55.0 76 1  38.0
 91   18.5   0 0  2.3 0 0 1 55.0 76 1  38.0
 91   24.0  80 0  0.0 1 1 1 55.0 76 1  38.0
 91   26.5   0 0  2.6 0 0 1 55.0 76 1  38.0
 92    0.0 100 0  0.0 1 1 1 72.0 52 1 105.0
 92    8.0 100 0  0.0 1 1 1 72.0 52 1 105.0
 92   16.0 100 0  0.0 1 1 1 72.0 52 1 105.0
 92   24.0 100 0  0.0 1 1 1 72.0 52 1 105.0
 92   32.0 100 0  0.0 1 1 1 72.0 52 1 105.0
 92   34.5   0 0  3.3 0 0 1 72.0 52 1 105.0
 92   40.0 100 0  0.0 1 1 1 72.0 52 1 105.0
 92   42.5   0 0  3.1 0 0 1 72.0 52 1 105.0
 93    0.0 100 0  0.0 1 1 1 50.0 71 1  32.0
 93    8.0 100 0  0.0 1 1 1 50.0 71 1  32.0
 93   16.0 100 0  0.0 1 1 1 50.0 71 1  32.0
 93   24.0 100 0  0.0 1 1 1 50.0 71 1  32.0
 93   32.0 100 0  0.0 1 1 1 50.0 71 1  32.0
 93   34.5   0 0  4.7 0 0 1 50.0 71 1  32.0
 93   40.0 100 0  0.0 1 1 1 50.0 71 1  32.0
 93   42.5   0 0  3.1 0 0 1 50.0 71 1  32.0
 94    0.0  80 0  0.0 1 1 1 60.0 74 1  45.0
 94   12.0  80 0  0.0 1 1 1 60.0 74 1  45.0
 94   14.5   0 0  2.3 0 0 1 60.0 74 1  45.0
 94   24.0  80 0  0.0 1 1 1 60.0 74 1  45.0
 94   26.5   0 0  2.6 0 0 1 60.0 74 1  45.0
 95    0.0  80 0  0.0 1 1 1 65.0 71 1  50.0
 95    8.0  80 0  0.0 1 1 1 65.0 71 1  50.0
 95   16.0  80 0  0.0 1 1 1 65.0 71 1  50.0
 95   24.0  80 0  0.0 1 1 1 65.0 71 1  50.0
 95   26.5   0 0  4.7 0 0 1 65.0 71 1  50.0
 95   32.0  80 0  0.0 1 1 1 65.0 71 1  50.0
 95   34.5   0 0  3.4 0 0 1 65.0 71 1  50.0
 96    0.0  80 0  0.0 1 1 1 55.0 61 1  60.0
 96   12.0  80 0  0.0 1 1 1 55.0 61 1  60.0
 96   14.5   0 0  2.3 0 0 1 55.0 61 1  60.0
 96   24.0  80 0  0.0 1 1 1 55.0 61 1  60.0
 96   26.5   0 0  2.3 0 0 1 55.0 61 1  60.0
 97    0.0 100 0  0.0 1 1 1 72.0 64 1 105.0
 97    8.0 100 0  0.0 1 1 1 72.0 64 1 105.0
 97   16.0 100 0  0.0 1 1 1 72.0 64 1 105.0
 97   24.0 100 0  0.0 1 1 1 72.0 64 1 105.0
 97   32.0 100 0  0.0 1 1 1 72.0 64 1 105.0
 97   34.5   0 0  2.3 0 0 1 72.0 64 1 105.0
 97   40.0 100 0  0.0 1 1 1 72.0 64 1 105.0
 97   42.5   0 0  2.6 0 0 1 72.0 64 1 105.0
