# Supplementary material for: PKGPT: Expert-Orchestrated Recursive LLM Agent for Automated NONMEM PopPK Modeling with Human Benchmarking
Source: Pharmaceutics. 2026 Apr 18;18(4):501. doi: 10.3390/pharmaceutics18040501 (PMC13118610; doi:10.3390/pharmaceutics18040501)
Supplement: Supplementary file 1 [file pharmaceutics-18-00501-s001.zip › File S1. PKGPT Iteration Log Files (Wafarin, Theophyline, and Tobramycin)/tobra1/FDATA.csv]

INPUT FILE: FDATA
ID	TIME	AMT	RATE	DV	MDV	EVID	CMT	WT	AGE	SEX	CLCR
1.000000000000000	0.000000000000000	100.0000000000000	0.000000000000000	0.000000000000000	1.000000000000000	1.000000000000000	1.000000000000000	58.40000000000000	71.00000000000000	1.000000000000000	58.00000000000000
1.000000000000000	8.000000000000000	80.00000000000000	0.000000000000000	0.000000000000000	1.000000000000000	1.000000000000000	1.000000000000000	58.40000000000000	71.00000000000000	1.000000000000000	58.00000000000000
1.000000000000000	16.00000000000000	80.00000000000000	0.000000000000000	0.000000000000000	1.000000000000000	1.000000000000000	1.000000000000000	58.40000000000000	71.00000000000000	1.000000000000000	58.00000000000000
1.000000000000000	24.00000000000000	80.00000000000000	0.000000000000000	0.000000000000000	1.000000000000000	1.000000000000000	1.000000000000000	58.40000000000000	71.00000000000000	1.000000000000000	58.00000000000000
1.000000000000000	32.00000000000000	80.00000000000000	0.000000000000000	0.000000000000000	1.000000000000000	1.000000000000000	1.000000000000000	58.40000000000000	71.00000000000000	1.000000000000000	58.00000000000000
1.000000000000000	40.00000000000000	80.00000000000000	0.000000000000000	0.000000000000000	1.000000000000000	1.000000000000000	1.000000000000000	58.40000000000000	71.00000000000000	1.000000000000000	58.00000000000000
1.000000000000000	48.00000000000000	80.00000000000000	0.000000000000000	0.000000000000000	1.000000000000000	1.000000000000000	1.000000000000000	58.40000000000000	71.00000000000000	1.000000000000000	58.00000000000000
1.000000000000000	56.00000000000000	80.00000000000000	0.000000000000000	0.000000000000000	1.000000000000000	1.000000000000000	1.000000000000000	58.40000000000000	71.00000000000000	1.000000000000000	58.00000000000000
1.000000000000000	64.00000000000000	80.00000000000000	0.000000000000000	0.000000000000000	1.000000000000000	1.000000000000000	1.000000000000000	58.40000000000000	71.00000000000000	1.000000000000000	58.00000000000000
1.000000000000000	72.00000000000000	80.00000000000000	0.000000000000000	0.000000000000000	1.000000000000000	1.000000000000000	1.000000000000000	58.40000000000000	71.00000000000000	1.000000000000000	58.00000000000000
1.000000000000000	80.00000000000000	80.00000000000000	0.000000000000000	0.000000000000000	1.000000000000000	1.000000000000000	1.000000000000000	58.40000000000000	71.00000000000000	1.000000000000000	58.00000000000000
1.000000000000000	88.00000000000000	80.00000000000000	0.000000000000000	0.000000000000000	1.000000000000000	1.000000000000000	1.000000000000000	58.40000000000000	71.00000000000000	1.000000000000000	58.00000000000000
1.000000000000000	90.50000000000000	0.000000000000000	0.000000000000000	2.470000000000000	0.000000000000000	0.000000000000000	1.000000000000000	58.40000000000000	71.00000000000000	1.000000000000000	58.00000000000000
1.000000000000000	95.00000000000000	0.000000000000000	0.000000000000000	1.160000000000000	0.000000000000000	0.000000000000000	1.000000000000000	58.40000000000000	71.00000000000000	1.000000000000000	58.00000000000000
1.000000000000000	96.00000000000000	80.00000000000000	0.000000000000000	0.000000000000000	1.000000000000000	1.000000000000000	1.000000000000000	58.40000000000000	71.00000000000000	1.000000000000000	58.00000000000000
1.000000000000000	104.0000000000000	80.00000000000000	0.000000000000000	0.000000000000000	1.000000000000000	1.000000000000000	1.000000000000000	58.40000000000000	71.00000000000000	1.000000000000000	58.00000000000000
1.000000000000000	112.0000000000000	80.00000000000000	0.000000000000000	0.000000000000000	1.000000000000000	1.000000000000000	1.000000000000000	58.40000000000000	71.00000000000000	1.000000000000000	58.00000000000000
1.000000000000000	120.0000000000000	80.00000000000000	0.000000000000000	0.000000000000000	1.000000000000000	1.000000000000000	1.000000000000000	58.40000000000000	71.00000000000000	1.000000000000000	58.00000000000000
1.000000000000000	128.0000000000000	80.00000000000000	0.000000000000000	0.000000000000000	1.000000000000000	1.000000000000000	1.000000000000000	58.40000000000000	71.00000000000000	1.000000000000000	58.00000000000000
1.000000000000000	136.0000000000000	80.00000000000000	0.000000000000000	0.000000000000000	1.000000000000000	1.000000000000000	1.000000000000000	58.40000000000000	71.00000000000000	1.000000000000000	58.00000000000000
1.000000000000000	144.0000000000000	80.00000000000000	0.000000000000000	0.000000000000000	1.000000000000000	1.000000000000000	1.000000000000000	58.40000000000000	71.00000000000000	1.000000000000000	58.00000000000000
1.000000000000000	152.0000000000000	80.00000000000000	0.000000000000000	0.000000000000000	1.000000000000000	1.000000000000000	1.000000000000000	58.40000000000000	71.00000000000000	1.000000000000000	58.00000000000000
1.000000000000000	160.0000000000000	80.00000000000000	0.000000000000000	0.000000000000000	1.000000000000000	1.000000000000000	1.000000000000000	58.40000000000000	71.00000000000000	1.000000000000000	58.00000000000000
1.000000000000000	168.0000000000000	80.00000000000000	0.000000000000000	0.000000000000000	1.000000000000000	1.000000000000000	1.000000000000000	58.40000000000000	71.00000000000000	1.000000000000000	58.00000000000000
1.000000000000000	176.0000000000000	80.00000000000000	0.000000000000000	0.000000000000000	1.000000000000000	1.000000000000000	1.000000000000000	58.40000000000000	71.00000000000000	1.000000000000000	58.00000000000000
1.000000000000000	184.0000000000000	80.00000000000000	0.000000000000000	0.000000000000000	1.000000000000000	1.000000000000000	1.000000000000000	58.40000000000000	71.00000000000000	1.000000000000000	58.00000000000000
1.000000000000000	186.5000000000000	0.000000000000000	0.000000000000000	3.600000000000000	0.000000000000000	0.000000000000000	1.000000000000000	58.40000000000000	71.00000000000000	1.000000000000000	58.00000000000000
1.000000000000000	192.0000000000000	80.00000000000000	0.000000000000000	0.000000000000000	1.000000000000000	1.000000000000000	1.000000000000000	58.40000000000000	71.00000000000000	1.000000000000000	58.00000000000000
1.000000000000000	200.0000000000000	80.00000000000000	0.000000000000000	0.000000000000000	1.000000000000000	1.000000000000000	1.000000000000000	58.40000000000000	71.00000000000000	1.000000000000000	58.00000000000000
1.000000000000000	208.0000000000000	80.00000000000000	0.000000000000000	0.000000000000000	1.000000000000000	1.000000000000000	1.000000000000000	58.40000000000000	71.00000000000000	1.000000000000000	58.00000000000000
1.000000000000000	216.0000000000000	80.00000000000000	0.000000000000000	0.000000000000000	1.000000000000000	1.000000000000000	1.000000000000000	58.40000000000000	71.00000000000000	1.000000000000000	58.00000000000000
1.000000000000000	224.0000000000000	80.00000000000000	0.000000000000000	0.000000000000000	1.000000000000000	1.000000000000000	1.000000000000000	58.40000000000000	71.00000000000000	1.000000000000000	58.00000000000000
1.000000000000000	232.0000000000000	80.00000000000000	0.000000000000000	0.000000000000000	1.000000000000000	1.000000000000000	1.000000000000000	58.40000000000000	71.00000000000000	1.000000000000000	58.00000000000000
1.000000000000000	240.0000000000000	80.00000000000000	0.000000000000000	0.000000000000000	1.000000000000000	1.000000000000000	1.000000000000000	58.40000000000000	71.00000000000000	1.000000000000000	58.00000000000000
1.000000000000000	248.0000000000000	80.00000000000000	0.000000000000000	0.000000000000000	1.000000000000000	1.000000000000000	1.000000000000000	58.40000000000000	71.00000000000000	1.000000000000000	58.00000000000000
1.000000000000000	256.0000000000000	80.00000000000000	0.000000000000000	0.000000000000000	1.000000000000000	1.000000000000000	1.000000000000000	58.40000000000000	71.00000000000000	1.000000000000000	58.00000000000000
1.000000000000000	258.5000000000000	0.000000000000000	0.000000000000000	7.550000000000000	0.000000000000000	0.000000000000000	1.000000000000000	58.40000000000000	71.00000000000000	1.000000000000000	58.00000000000000
1.000000000000000	263.1700000000000	0.000000000000000	0.000000000000000	6.010000000000000	0.000000000000000	0.000000000000000	1.000000000000000	58.40000000000000	71.00000000000000	1.000000000000000	58.00000000000000
1.000000000000000	264.0000000000000	80.00000000000000	0.000000000000000	0.000000000000000	1.000000000000000	1.000000000000000	1.000000000000000	58.40000000000000	71.00000000000000	1.000000000000000	58.00000000000000
2.000000000000000	0.000000000000000	180.0000000000000	0.000000000000000	0.000000000000000	1.000000000000000	1.000000000000000	1.000000000000000	69.50000000000000	72.00000000000000	0.000000000000000	39.00000000000000
2.000000000000000	24.00000000000000	180.0000000000000	0.000000000000000	0.000000000000000	1.000000000000000	1.000000000000000	1.000000000000000	69.50000000000000	72.00000000000000	0.000000000000000	39.00000000000000
2.000000000000000	26.00000000000000	0.000000000000000	0.000000000000000	7.120000000000000	0.000000000000000	0.000000000000000	1.000000000000000	69.50000000000000	72.00000000000000	0.000000000000000	39.00000000000000
2.000000000000000	48.00000000000000	180.0000000000000	0.000000000000000	0.000000000000000	1.000000000000000	1.000000000000000	1.000000000000000	69.50000000000000	72.00000000000000	0.000000000000000	39.00000000000000
2.000000000000000	72.00000000000000	180.0000000000000	0.000000000000000	0.000000000000000	1.000000000000000	1.000000000000000	1.000000000000000	69.50000000000000	72.00000000000000	0.000000000000000	39.00000000000000
2.000000000000000	74.00000000000000	0.000000000000000	0.000000000000000	7.200000000000000	0.000000000000000	0.000000000000000	1.000000000000000	69.50000000000000	72.00000000000000	0.000000000000000	39.00000000000000
3.000000000000000	0.000000000000000	80.00000000000000	0.000000000000000	0.000000000000000	1.000000000000000	1.000000000000000	1.000000000000000	64.20000000000000	34.00000000000000	1.000000000000000	90.00000000000000
3.000000000000000	8.000000000000000	80.00000000000000	0.000000000000000	0.000000000000000	1.000000000000000	1.000000000000000	1.000000000000000	64.20000000000000	34.00000000000000	1.000000000000000	90.00000000000000
3.000000000000000	16.00000000000000	80.00000000000000	0.000000000000000	0.000000000000000	1.000000000000000	1.000000000000000	1.000000000000000	64.20000000000000	34.00000000000000	1.000000000000000	90.00000000000000
3.000000000000000	24.00000000000000	80.00000000000000	0.000000000000000	0.000000000000000	1.000000000000000	1.000000000000000	1.000000000000000	64.20000000000000	34.00000000000000	1.000000000000000	90.00000000000000
3.000000000000000	32.00000000000000	80.00000000000000	0.000000000000000	0.000000000000000	1.000000000000000	1.000000000000000	1.000000000000000	64.20000000000000	34.00000000000000	1.000000000000000	90.00000000000000
3.000000000000000	40.00000000000000	80.00000000000000	0.000000000000000	0.000000000000000	1.000000000000000	1.000000000000000	1.000000000000000	64.20000000000000	34.00000000000000	1.000000000000000	90.00000000000000
3.000000000000000	42.50000000000000	0.000000000000000	0.000000000000000	1.250000000000000	0.000000000000000	0.000000000000000	1.000000000000000	64.20000000000000	34.00000000000000	1.000000000000000	90.00000000000000
3.000000000000000	48.00000000000000	80.00000000000000	0.000000000000000	0.000000000000000	1.000000000000000	1.000000000000000	1.000000000000000	64.20000000000000	34.00000000000000	1.000000000000000	90.00000000000000
3.000000000000000	50.75000000000000	0.000000000000000	0.000000000000000	4.610000000000000	0.000000000000000	0.000000000000000	1.000000000000000	64.20000000000000	34.00000000000000	1.000000000000000	90.00000000000000
3.000000000000000	56.00000000000000	80.00000000000000	0.000000000000000	0.000000000000000	1.000000000000000	1.000000000000000	1.000000000000000	64.20000000000000	34.00000000000000	1.000000000000000	90.00000000000000
3.000000000000000	64.00000000000000	80.00000000000000	0.000000000000000	0.000000000000000	1.000000000000000	1.000000000000000	1.000000000000000	64.20000000000000	34.00000000000000	1.000000000000000	90.00000000000000
3.000000000000000	65.00000000000000	0.000000000000000	0.000000000000000	5.770000000000000	0.000000000000000	0.000000000000000	1.000000000000000	64.20000000000000	34.00000000000000	1.000000000000000	90.00000000000000
3.000000000000000	70.50000000000000	0.000000000000000	0.000000000000000	1.300000000000000	0.000000000000000	0.000000000000000	1.000000000000000	64.20000000000000	34.00000000000000	1.000000000000000	90.00000000000000
4.000000000000000	0.000000000000000	100.0000000000000	0.000000000000000	0.000000000000000	1.000000000000000	1.000000000000000	1.000000000000000	62.00000000000000	63.00000000000000	1.000000000000000	95.00000000000000
4.000000000000000	12.00000000000000	100.0000000000000	0.000000000000000	0.000000000000000	1.000000000000000	1.000000000000000	1.000000000000000	62.00000000000000	63.00000000000000	1.000000000000000	95.00000000000000
4.000000000000000	14.50000000000000	0.000000000000000	0.000000000000000	3.370000000000000	0.000000000000000	0.000000000000000	1.000000000000000	62.00000000000000	63.00000000000000	1.000000000000000	95.00000000000000
4.000000000000000	24.00000000000000	100.0000000000000	0.000000000000000	0.000000000000000	1.000000000000000	1.000000000000000	1.000000000000000	62.00000000000000	63.00000000000000	1.000000000000000	95.00000000000000
4.000000000000000	36.00000000000000	100.0000000000000	0.000000000000000	0.000000000000000	1.000000000000000	1.000000000000000	1.000000000000000	62.00000000000000	63.00000000000000	1.000000000000000	95.00000000000000
4.000000000000000	48.00000000000000	100.0000000000000	0.000000000000000	0.000000000000000	1.000000000000000	1.000000000000000	1.000000000000000	62.00000000000000	63.00000000000000	1.000000000000000	95.00000000000000
4.000000000000000	52.50000000000000	0.000000000000000	0.000000000000000	2.150000000000000	0.000000000000000	0.000000000000000	1.000000000000000	62.00000000000000	63.00000000000000	1.000000000000000	95.00000000000000
4.000000000000000	60.00000000000000	100.0000000000000	0.000000000000000	0.000000000000000	1.000000000000000	1.000000000000000	1.000000000000000	62.00000000000000	63.00000000000000	1.000000000000000	95.00000000000000
4.000000000000000	72.00000000000000	100.0000000000000	0.000000000000000	0.000000000000000	1.000000000000000	1.000000000000000	1.000000000000000	62.00000000000000	63.00000000000000	1.000000000000000	95.00000000000000
4.000000000000000	74.50000000000000	0.000000000000000	0.000000000000000	2.370000000000000	0.000000000000000	0.000000000000000	1.000000000000000	62.00000000000000	63.00000000000000	1.000000000000000	95.00000000000000
4.000000000000000	84.00000000000000	100.0000000000000	0.000000000000000	0.000000000000000	1.000000000000000	1.000000000000000	1.000000000000000	62.00000000000000	63.00000000000000	1.000000000000000	95.00000000000000
4.000000000000000	87.00000000000000	0.000000000000000	0.000000000000000	4.420000000000000	0.000000000000000	0.000000000000000	1.000000000000000	62.00000000000000	63.00000000000000	1.000000000000000	95.00000000000000
4.000000000000000	96.00000000000000	100.0000000000000	0.000000000000000	0.000000000000000	1.000000000000000	1.000000000000000	1.000000000000000	62.00000000000000	63.00000000000000	1.000000000000000	95.00000000000000
4.000000000000000	108.0000000000000	100.0000000000000	0.000000000000000	0.000000000000000	1.000000000000000	1.000000000000000	1.000000000000000	62.00000000000000	63.00000000000000	1.000000000000000	95.00000000000000
4.000000000000000	120.0000000000000	100.0000000000000	0.000000000000000	0.000000000000000	1.000000000000000	1.000000000000000	1.000000000000000	62.00000000000000	63.00000000000000	1.000000000000000	95.00000000000000
4.000000000000000	132.0000000000000	100.0000000000000	0.000000000000000	0.000000000000000	1.000000000000000	1.000000000000000	1.000000000000000	62.00000000000000	63.00000000000000	1.000000000000000	95.00000000000000
4.000000000000000	144.0000000000000	100.0000000000000	0.000000000000000	0.000000000000000	1.000000000000000	1.000000000000000	1.000000000000000	62.00000000000000	63.00000000000000	1.000000000000000	95.00000000000000
4.000000000000000	156.0000000000000	100.0000000000000	0.000000000000000	0.000000000000000	1.000000000000000	1.000000000000000	1.000000000000000	62.00000000000000	63.00000000000000	1.000000000000000	95.00000000000000
4.000000000000000	168.0000000000000	100.0000000000000	0.000000000000000	0.000000000000000	1.000000000000000	1.000000000000000	1.000000000000000	62.00000000000000	63.00000000000000	1.000000000000000	95.00000000000000
4.000000000000000	180.0000000000000	100.0000000000000	0.000000000000000	0.000000000000000	1.000000000000000	1.000000000000000	1.000000000000000	62.00000000000000	63.00000000000000	1.000000000000000	95.00000000000000
4.000000000000000	192.0000000000000	100.0000000000000	0.000000000000000	0.000000000000000	1.000000000000000	1.000000000000000	1.000000000000000	62.00000000000000	63.00000000000000	1.000000000000000	95.00000000000000
4.000000000000000	204.0000000000000	100.0000000000000	0.000000000000000	0.000000000000000	1.000000000000000	1.000000000000000	1.000000000000000	62.00000000000000	63.00000000000000	1.000000000000000	95.00000000000000
4.000000000000000	216.0000000000000	100.0000000000000	0.000000000000000	0.000000000000000	1.000000000000000	1.000000000000000	1.000000000000000	62.00000000000000	63.00000000000000	1.000000000000000	95.00000000000000
4.000000000000000	228.0000000000000	100.0000000000000	0.000000000000000	0.000000000000000	1.000000000000000	1.000000000000000	1.000000000000000	62.00000000000000	63.00000000000000	1.000000000000000	95.00000000000000
4.000000000000000	240.0000000000000	100.0000000000000	0.000000000000000	0.000000000000000	1.000000000000000	1.000000000000000	1.000000000000000	62.00000000000000	63.00000000000000	1.000000000000000	95.00000000000000
4.000000000000000	252.0000000000000	100.0000000000000	0.000000000000000	0.000000000000000	1.000000000000000	1.000000000000000	1.000000000000000	62.00000000000000	63.00000000000000	1.000000000000000	95.00000000000000
4.000000000000000	264.0000000000000	100.0000000000000	0.000000000000000	0.000000000000000	1.000000000000000	1.000000000000000	1.000000000000000	62.00000000000000	63.00000000000000	1.000000000000000	95.00000000000000
4.000000000000000	276.0000000000000	100.0000000000000	0.000000000000000	0.000000000000000	1.000000000000000	1.000000000000000	1.000000000000000	62.00000000000000	63.00000000000000	1.000000000000000	95.00000000000000
4.000000000000000	288.0000000000000	100.0000000000000	0.000000000000000	0.000000000000000	1.000000000000000	1.000000000000000	1.000000000000000	62.00000000000000	63.00000000000000	1.000000000000000	95.00000000000000
4.000000000000000	300.0000000000000	100.0000000000000	0.000000000000000	0.000000000000000	1.000000000000000	1.000000000000000	1.000000000000000	62.00000000000000	63.00000000000000	1.000000000000000	95.00000000000000
4.000000000000000	312.0000000000000	100.0000000000000	0.000000000000000	0.000000000000000	1.000000000000000	1.000000000000000	1.000000000000000	62.00000000000000	63.00000000000000	1.000000000000000	95.00000000000000
4.000000000000000	324.0000000000000	100.0000000000000	0.000000000000000	0.000000000000000	1.000000000000000	1.000000000000000	1.000000000000000	62.00000000000000	63.00000000000000	1.000000000000000	95.00000000000000
4.000000000000000	336.0000000000000	100.0000000000000	0.000000000000000	0.000000000000000	1.000000000000000	1.000000000000000	1.000000000000000	62.00000000000000	63.00000000000000	1.000000000000000	95.00000000000000
4.000000000000000	348.0000000000000	100.0000000000000	0.000000000000000	0.000000000000000	1.000000000000000	1.000000000000000	1.000000000000000	62.00000000000000	63.00000000000000	1.000000000000000	95.00000000000000
4.000000000000000	360.0000000000000	100.0000000000000	0.000000000000000	0.000000000000000	1.000000000000000	1.000000000000000	1.000000000000000	62.00000000000000	63.00000000000000	1.000000000000000	95.00000000000000
4.000000000000000	372.0000000000000	100.0000000000000	0.000000000000000	0.000000000000000	1.000000000000000	1.000000000000000	1.000000000000000	62.00000000000000	63.00000000000000	1.000000000000000	95.00000000000000
4.000000000000000	384.0000000000000	100.0000000000000	0.000000000000000	0.000000000000000	1.000000000000000	1.000000000000000	1.000000000000000	62.00000000000000	63.00000000000000	1.000000000000000	95.00000000000000
4.000000000000000	396.0000000000000	100.0000000000000	0.000000000000000	0.000000000000000	1.000000000000000	1.000000000000000	1.000000000000000	62.00000000000000	63.00000000000000	1.000000000000000	95.00000000000000
4.000000000000000	408.0000000000000	100.0000000000000	0.000000000000000	0.000000000000000	1.000000000000000	1.000000000000000	1.000000000000000	62.00000000000000	63.00000000000000	1.000000000000000	95.00000000000000
4.000000000000000	420.0000000000000	100.0000000000000	0.000000000000000	0.000000000000000	1.000000000000000	1.000000000000000	1.000000000000000	62.00000000000000	63.00000000000000	1.000000000000000	95.00000000000000
4.000000000000000	432.0000000000000	100.0000000000000	0.000000000000000	0.000000000000000	1.000000000000000	1.000000000000000	1.000000000000000	62.00000000000000	63.00000000000000	1.000000000000000	95.00000000000000
4.000000000000000	444.0000000000000	100.0000000000000	0.000000000000000	0.000000000000000	1.000000000000000	1.000000000000000	1.000000000000000	62.00000000000000	63.00000000000000	1.000000000000000	95.00000000000000
4.000000000000000	456.0000000000000	100.0000000000000	0.000000000000000	0.000000000000000	1.000000000000000	1.000000000000000	1.000000000000000	62.00000000000000	63.00000000000000	1.000000000000000	95.00000000000000
4.000000000000000	468.0000000000000	100.0000000000000	0.000000000000000	0.000000000000000	1.000000000000000	1.000000000000000	1.000000000000000	62.00000000000000	63.00000000000000	1.000000000000000	95.00000000000000
4.000000000000000	480.0000000000000	100.0000000000000	0.000000000000000	0.000000000000000	1.000000000000000	1.000000000000000	1.000000000000000	62.00000000000000	63.00000000000000	1.000000000000000	95.00000000000000
4.000000000000000	492.0000000000000	100.0000000000000	0.000000000000000	0.000000000000000	1.000000000000000	1.000000000000000	1.000000000000000	62.00000000000000	63.00000000000000	1.000000000000000	95.00000000000000
4.000000000000000	504.0000000000000	100.0000000000000	0.000000000000000	0.000000000000000	1.000000000000000	1.000000000000000	1.000000000000000	62.00000000000000	63.00000000000000	1.000000000000000	95.00000000000000
4.000000000000000	516.0000000000000	100.0000000000000	0.000000000000000	0.000000000000000	1.000000000000000	1.000000000000000	1.000000000000000	62.00000000000000	63.00000000000000	1.000000000000000	95.00000000000000
4.000000000000000	528.0000000000000	100.0000000000000	0.000000000000000	0.000000000000000	1.000000000000000	1.000000000000000	1.000000000000000	62.00000000000000	63.00000000000000	1.000000000000000	95.00000000000000
4.000000000000000	540.0000000000000	100.0000000000000	0.000000000000000	0.000000000000000	1.000000000000000	1.000000000000000	1.000000000000000	62.00000000000000	63.00000000000000	1.000000000000000	95.00000000000000
4.000000000000000	552.0000000000000	100.0000000000000	0.000000000000000	0.000000000000000	1.000000000000000	1.000000000000000	1.000000000000000	62.00000000000000	63.00000000000000	1.000000000000000	95.00000000000000
4.000000000000000	564.0000000000000	100.0000000000000	0.000000000000000	0.000000000000000	1.000000000000000	1.000000000000000	1.000000000000000	62.00000000000000	63.00000000000000	1.000000000000000	95.00000000000000
4.000000000000000	576.0000000000000	100.0000000000000	0.000000000000000	0.000000000000000	1.000000000000000	1.000000000000000	1.000000000000000	62.00000000000000	63.00000000000000	1.000000000000000	95.00000000000000
4.000000000000000	588.0000000000000	100.0000000000000	0.000000000000000	0.000000000000000	1.000000000000000	1.000000000000000	1.000000000000000	62.00000000000000	63.00000000000000	1.000000000000000	95.00000000000000
4.000000000000000	600.0000000000000	100.0000000000000	0.000000000000000	0.000000000000000	1.000000000000000	1.000000000000000	1.000000000000000	62.00000000000000	63.00000000000000	1.000000000000000	95.00000000000000
4.000000000000000	612.0000000000000	100.0000000000000	0.000000000000000	0.000000000000000	1.000000000000000	1.000000000000000	1.000000000000000	62.00000000000000	63.00000000000000	1.000000000000000	95.00000000000000
4.000000000000000	624.0000000000000	100.0000000000000	0.000000000000000	0.000000000000000	1.000000000000000	1.000000000000000	1.000000000000000	62.00000000000000	63.00000000000000	1.000000000000000	95.00000000000000
4.000000000000000	636.0000000000000	100.0000000000000	0.000000000000000	0.000000000000000	1.000000000000000	1.000000000000000	1.000000000000000	62.00000000000000	63.00000000000000	1.000000000000000	95.00000000000000
4.000000000000000	648.0000000000000	100.0000000000000	0.000000000000000	0.000000000000000	1.000000000000000	1.000000000000000	1.000000000000000	62.00000000000000	63.00000000000000	1.000000000000000	95.00000000000000
4.000000000000000	650.0000000000000	0.000000000000000	0.000000000000000	2.370000000000000	0.000000000000000	0.000000000000000	1.000000000000000	62.00000000000000	63.00000000000000	1.000000000000000	95.00000000000000
4.000000000000000	660.0000000000000	100.0000000000000	0.000000000000000	0.000000000000000	1.000000000000000	1.000000000000000	1.000000000000000	62.00000000000000	63.00000000000000	1.000000000000000	95.00000000000000
4.000000000000000	662.0000000000000	0.000000000000000	0.000000000000000	2.830000000000000	0.000000000000000	0.000000000000000	1.000000000000000	62.00000000000000	63.00000000000000	1.000000000000000	95.00000000000000
5.000000000000000	0.000000000000000	80.00000000000000	0.000000000000000	0.000000000000000	1.000000000000000	1.000000000000000	1.000000000000000	55.00000000000000	73.00000000000000	1.000000000000000	55.00000000000000
5.000000000000000	8.000000000000000	80.00000000000000	0.000000000000000	0.000000000000000	1.000000000000000	1.000000000000000	1.000000000000000	55.00000000000000	73.00000000000000	1.000000000000000	55.00000000000000
5.000000000000000	16.00000000000000	80.00000000000000	0.000000000000000	0.000000000000000	1.000000000000000	1.000000000000000	1.000000000000000	55.00000000000000	73.00000000000000	1.000000000000000	55.00000000000000
5.000000000000000	24.00000000000000	80.00000000000000	0.000000000000000	0.000000000000000	1.000000000000000	1.000000000000000	1.000000000000000	55.00000000000000	73.00000000000000	1.000000000000000	55.00000000000000
5.000000000000000	32.00000000000000	80.00000000000000	0.000000000000000	0.000000000000000	1.000000000000000	1.000000000000000	1.000000000000000	55.00000000000000	73.00000000000000	1.000000000000000	55.00000000000000
5.000000000000000	40.00000000000000	80.00000000000000	0.000000000000000	0.000000000000000	1.000000000000000	1.000000000000000	1.000000000000000	55.00000000000000	73.00000000000000	1.000000000000000	55.00000000000000
5.000000000000000	48.00000000000000	80.00000000000000	0.000000000000000	0.000000000000000	1.000000000000000	1.000000000000000	1.000000000000000	55.00000000000000	73.00000000000000	1.000000000000000	55.00000000000000
5.000000000000000	56.00000000000000	80.00000000000000	0.000000000000000	0.000000000000000	1.000000000000000	1.000000000000000	1.000000000000000	55.00000000000000	73.00000000000000	1.000000000000000	55.00000000000000
5.000000000000000	64.00000000000000	80.00000000000000	0.000000000000000	0.000000000000000	1.000000000000000	1.000000000000000	1.000000000000000	55.00000000000000	73.00000000000000	1.000000000000000	55.00000000000000
5.000000000000000	72.00000000000000	80.00000000000000	0.000000000000000	0.000000000000000	1.000000000000000	1.000000000000000	1.000000000000000	55.00000000000000	73.00000000000000	1.000000000000000	55.00000000000000
5.000000000000000	80.00000000000000	80.00000000000000	0.000000000000000	0.000000000000000	1.000000000000000	1.000000000000000	1.000000000000000	55.00000000000000	73.00000000000000	1.000000000000000	55.00000000000000
5.000000000000000	82.50000000000000	0.000000000000000	0.000000000000000	4.000000000000000	0.000000000000000	0.000000000000000	1.000000000000000	55.00000000000000	73.00000000000000	1.000000000000000	55.00000000000000
5.000000000000000	88.00000000000000	80.00000000000000	0.000000000000000	0.000000000000000	1.000000000000000	1.000000000000000	1.000000000000000	55.00000000000000	73.00000000000000	1.000000000000000	55.00000000000000
5.000000000000000	90.50000000000000	0.000000000000000	0.000000000000000	4.300000000000000	0.000000000000000	0.000000000000000	1.000000000000000	55.00000000000000	73.00000000000000	1.000000000000000	55.00000000000000
5.000000000000000	96.00000000000000	80.00000000000000	0.000000000000000	0.000000000000000	1.000000000000000	1.000000000000000	1.000000000000000	55.00000000000000	73.00000000000000	1.000000000000000	55.00000000000000
5.000000000000000	98.50000000000000	0.000000000000000	0.000000000000000	3.300000000000000	0.000000000000000	0.000000000000000	1.000000000000000	55.00000000000000	73.00000000000000	1.000000000000000	55.00000000000000
5.000000000000000	104.0000000000000	80.00000000000000	0.000000000000000	0.000000000000000	1.000000000000000	1.000000000000000	1.000000000000000	55.00000000000000	73.00000000000000	1.000000000000000	55.00000000000000
5.000000000000000	112.0000000000000	80.00000000000000	0.000000000000000	0.000000000000000	1.000000000000000	1.000000000000000	1.000000000000000	55.00000000000000	73.00000000000000	1.000000000000000	55.00000000000000
5.000000000000000	120.0000000000000	80.00000000000000	0.000000000000000	0.000000000000000	1.000000000000000	1.000000000000000	1.000000000000000	55.00000000000000	73.00000000000000	1.000000000000000	55.00000000000000
5.000000000000000	122.5000000000000	0.000000000000000	0.000000000000000	3.600000000000000	0.000000000000000	0.000000000000000	1.000000000000000	55.00000000000000	73.00000000000000	1.000000000000000	55.00000000000000
5.000000000000000	128.0000000000000	80.00000000000000	0.000000000000000	0.000000000000000	1.000000000000000	1.000000000000000	1.000000000000000	55.00000000000000	73.00000000000000	1.000000000000000	55.00000000000000
6.000000000000000	0.000000000000000	80.00000000000000	0.000000000000000	0.000000000000000	1.000000000000000	1.000000000000000	1.000000000000000	53.20000000000000	77.00000000000000	1.000000000000000	52.00000000000000
6.000000000000000	8.000000000000000	80.00000000000000	0.000000000000000	0.000000000000000	1.000000000000000	1.000000000000000	1.000000000000000	53.20000000000000	77.00000000000000	1.000000000000000	52.00000000000000
6.000000000000000	16.00000000000000	80.00000000000000	0.000000000000000	0.000000000000000	1.000000000000000	1.000000000000000	1.000000000000000	53.20000000000000	77.00000000000000	1.000000000000000	52.00000000000000
6.000000000000000	24.00000000000000	80.00000000000000	0.000000000000000	0.000000000000000	1.000000000000000	1.000000000000000	1.000000000000000	53.20000000000000	77.00000000000000	1.000000000000000	52.00000000000000
6.000000000000000	32.00000000000000	80.00000000000000	0.000000000000000	0.000000000000000	1.000000000000000	1.000000000000000	1.000000000000000	53.20000000000000	77.00000000000000	1.000000000000000	52.00000000000000
6.000000000000000	40.00000000000000	80.00000000000000	0.000000000000000	0.000000000000000	1.000000000000000	1.000000000000000	1.000000000000000	53.20000000000000	77.00000000000000	1.000000000000000	52.00000000000000
6.000000000000000	48.00000000000000	80.00000000000000	0.000000000000000	0.000000000000000	1.000000000000000	1.000000000000000	1.000000000000000	53.20000000000000	77.00000000000000	1.000000000000000	52.00000000000000
6.000000000000000	56.00000000000000	80.00000000000000	0.000000000000000	0.000000000000000	1.000000000000000	1.000000000000000	1.000000000000000	53.20000000000000	77.00000000000000	1.000000000000000	52.00000000000000
6.000000000000000	64.00000000000000	80.00000000000000	0.000000000000000	0.000000000000000	1.000000000000000	1.000000000000000	1.000000000000000	53.20000000000000	77.00000000000000	1.000000000000000	52.00000000000000
6.000000000000000	72.00000000000000	80.00000000000000	0.000000000000000	0.000000000000000	1.000000000000000	1.000000000000000	1.000000000000000	53.20000000000000	77.00000000000000	1.000000000000000	52.00000000000000
6.000000000000000	80.00000000000000	80.00000000000000	0.000000000000000	0.000000000000000	1.000000000000000	1.000000000000000	1.000000000000000	53.20000000000000	77.00000000000000	1.000000000000000	52.00000000000000
6.000000000000000	88.00000000000000	80.00000000000000	0.000000000000000	0.000000000000000	1.000000000000000	1.000000000000000	1.000000000000000	53.20000000000000	77.00000000000000	1.000000000000000	52.00000000000000
6.000000000000000	96.00000000000000	80.00000000000000	0.000000000000000	0.000000000000000	1.000000000000000	1.000000000000000	1.000000000000000	53.20000000000000	77.00000000000000	1.000000000000000	52.00000000000000
6.000000000000000	104.0000000000000	80.00000000000000	0.000000000000000	0.000000000000000	1.000000000000000	1.000000000000000	1.000000000000000	53.20000000000000	77.00000000000000	1.000000000000000	52.00000000000000
6.000000000000000	112.0000000000000	80.00000000000000	0.000000000000000	0.000000000000000	1.000000000000000	1.000000000000000	1.000000000000000	53.20000000000000	77.00000000000000	1.000000000000000	52.00000000000000
6.000000000000000	114.5000000000000	0.000000000000000	0.000000000000000	3.370000000000000	0.000000000000000	0.000000000000000	1.000000000000000	53.20000000000000	77.00000000000000	1.000000000000000	52.00000000000000
6.000000000000000	120.0000000000000	80.00000000000000	0.000000000000000	0.000000000000000	1.000000000000000	1.000000000000000	1.000000000000000	53.20000000000000	77.00000000000000	1.000000000000000	52.00000000000000
6.000000000000000	122.5000000000000	0.000000000000000	0.000000000000000	2.370000000000000	0.000000000000000	0.000000000000000	1.000000000000000	53.20000000000000	77.00000000000000	1.000000000000000	52.00000000000000
6.000000000000000	128.0000000000000	80.00000000000000	0.000000000000000	0.000000000000000	1.000000000000000	1.000000000000000	1.000000000000000	53.20000000000000	77.00000000000000	1.000000000000000	52.00000000000000
6.000000000000000	136.0000000000000	80.00000000000000	0.000000000000000	0.000000000000000	1.000000000000000	1.000000000000000	1.000000000000000	53.20000000000000	77.00000000000000	1.000000000000000	52.00000000000000
6.000000000000000	144.0000000000000	80.00000000000000	0.000000000000000	0.000000000000000	1.000000000000000	1.000000000000000	1.000000000000000	53.20000000000000	77.00000000000000	1.000000000000000	52.00000000000000
6.000000000000000	146.5000000000000	0.000000000000000	0.000000000000000	3.950000000000000	0.000000000000000	0.000000000000000	1.000000000000000	53.20000000000000	77.00000000000000	1.000000000000000	52.00000000000000
6.000000000000000	152.0000000000000	80.00000000000000	0.000000000000000	0.000000000000000	1.000000000000000	1.000000000000000	1.000000000000000	53.20000000000000	77.00000000000000	1.000000000000000	52.00000000000000
6.000000000000000	154.5000000000000	0.000000000000000	0.000000000000000	2.770000000000000	0.000000000000000	0.000000000000000	1.000000000000000	53.20000000000000	77.00000000000000	1.000000000000000	52.00000000000000
7.000000000000000	0.000000000000000	100.0000000000000	0.000000000000000	0.000000000000000	1.000000000000000	1.000000000000000	1.000000000000000	72.00000000000000	64.00000000000000	1.000000000000000	105.0000000000000
7.000000000000000	12.00000000000000	100.0000000000000	0.000000000000000	0.000000000000000	1.000000000000000	1.000000000000000	1.000000000000000	72.00000000000000	64.00000000000000	1.000000000000000	105.0000000000000
7.000000000000000	14.50000000000000	0.000000000000000	0.000000000000000	2.300000000000000	0.000000000000000	0.000000000000000	1.000000000000000	72.00000000000000	64.00000000000000	1.000000000000000	105.0000000000000
7.000000000000000	24.00000000000000	100.0000000000000	0.000000000000000	0.000000000000000	1.000000000000000	1.000000000000000	1.000000000000000	72.00000000000000	64.00000000000000	1.000000000000000	105.0000000000000
7.000000000000000	36.00000000000000	100.0000000000000	0.000000000000000	0.000000000000000	1.000000000000000	1.000000000000000	1.000000000000000	72.00000000000000	64.00000000000000	1.000000000000000	105.0000000000000
7.000000000000000	48.00000000000000	100.0000000000000	0.000000000000000	0.000000000000000	1.000000000000000	1.000000000000000	1.000000000000000	72.00000000000000	64.00000000000000	1.000000000000000	105.0000000000000
7.000000000000000	50.50000000000000	0.000000000000000	0.000000000000000	2.300000000000000	0.000000000000000	0.000000000000000	1.000000000000000	72.00000000000000	64.00000000000000	1.000000000000000	105.0000000000000
7.000000000000000	60.00000000000000	100.0000000000000	0.000000000000000	0.000000000000000	1.000000000000000	1.000000000000000	1.000000000000000	72.00000000000000	64.00000000000000	1.000000000000000	105.0000000000000
7.000000000000000	62.50000000000000	0.000000000000000	0.000000000000000	3.300000000000000	0.000000000000000	0.000000000000000	1.000000000000000	72.00000000000000	64.00000000000000	1.000000000000000	105.0000000000000
8.000000000000000	0.000000000000000	100.0000000000000	0.000000000000000	0.000000000000000	1.000000000000000	1.000000000000000	1.000000000000000	69.00000000000000	73.00000000000000	1.000000000000000	50.00000000000000
8.000000000000000	12.00000000000000	100.0000000000000	0.000000000000000	0.000000000000000	1.000000000000000	1.000000000000000	1.000000000000000	69.00000000000000	73.00000000000000	1.000000000000000	50.00000000000000
8.000000000000000	24.00000000000000	100.0000000000000	0.000000000000000	0.000000000000000	1.000000000000000	1.000000000000000	1.000000000000000	69.00000000000000	73.00000000000000	1.000000000000000	50.00000000000000
8.000000000000000	36.00000000000000	100.0000000000000	0.000000000000000	0.000000000000000	1.000000000000000	1.000000000000000	1.000000000000000	69.00000000000000	73.00000000000000	1.000000000000000	50.00000000000000
8.000000000000000	48.00000000000000	100.0000000000000	0.000000000000000	0.000000000000000	1.000000000000000	1.000000000000000	1.000000000000000	69.00000000000000	73.00000000000000	1.000000000000000	50.00000000000000
8.000000000000000	50.50000000000000	0.000000000000000	0.000000000000000	4.300000000000000	0.000000000000000	0.000000000000000	1.000000000000000	69.00000000000000	73.00000000000000	1.000000000000000	50.00000000000000
8.000000000000000	60.00000000000000	100.0000000000000	0.000000000000000	0.000000000000000	1.000000000000000	1.000000000000000	1.000000000000000	69.00000000000000	73.00000000000000	1.000000000000000	50.00000000000000
8.000000000000000	62.50000000000000	0.000000000000000	0.000000000000000	4.500000000000000	0.000000000000000	0.000000000000000	1.000000000000000	69.00000000000000	73.00000000000000	1.000000000000000	50.00000000000000
9.000000000000000	0.000000000000000	80.00000000000000	0.000000000000000	0.000000000000000	1.000000000000000	1.000000000000000	1.000000000000000	72.00000000000000	73.00000000000000	1.000000000000000	60.00000000000000
9.000000000000000	12.00000000000000	80.00000000000000	0.000000000000000	0.000000000000000	1.000000000000000	1.000000000000000	1.000000000000000	72.00000000000000	73.00000000000000	1.000000000000000	60.00000000000000
9.000000000000000	14.50000000000000	0.000000000000000	0.000000000000000	2.500000000000000	0.000000000000000	0.000000000000000	1.000000000000000	72.00000000000000	73.00000000000000	1.000000000000000	60.00000000000000
9.000000000000000	24.00000000000000	80.00000000000000	0.000000000000000	0.000000000000000	1.000000000000000	1.000000000000000	1.000000000000000	72.00000000000000	73.00000000000000	1.000000000000000	60.00000000000000
9.000000000000000	26.50000000000000	0.000000000000000	0.000000000000000	2.700000000000000	0.000000000000000	0.000000000000000	1.000000000000000	72.00000000000000	73.00000000000000	1.000000000000000	60.00000000000000
9.000000000000000	36.00000000000000	80.00000000000000	0.000000000000000	0.000000000000000	1.000000000000000	1.000000000000000	1.000000000000000	72.00000000000000	73.00000000000000	1.000000000000000	60.00000000000000
9.000000000000000	48.00000000000000	80.00000000000000	0.000000000000000	0.000000000000000	1.000000000000000	1.000000000000000	1.000000000000000	72.00000000000000	73.00000000000000	1.000000000000000	60.00000000000000
9.000000000000000	50.50000000000000	0.000000000000000	0.000000000000000	2.300000000000000	0.000000000000000	0.000000000000000	1.000000000000000	72.00000000000000	73.00000000000000	1.000000000000000	60.00000000000000
9.000000000000000	60.00000000000000	80.00000000000000	0.000000000000000	0.000000000000000	1.000000000000000	1.000000000000000	1.000000000000000	72.00000000000000	73.00000000000000	1.000000000000000	60.00000000000000
9.000000000000000	72.00000000000000	80.00000000000000	0.000000000000000	0.000000000000000	1.000000000000000	1.000000000000000	1.000000000000000	72.00000000000000	73.00000000000000	1.000000000000000	60.00000000000000
9.000000000000000	84.00000000000000	80.00000000000000	0.000000000000000	0.000000000000000	1.000000000000000	1.000000000000000	1.000000000000000	72.00000000000000	73.00000000000000	1.000000000000000	60.00000000000000
9.000000000000000	86.50000000000000	0.000000000000000	0.000000000000000	2.500000000000000	0.000000000000000	0.000000000000000	1.000000000000000	72.00000000000000	73.00000000000000	1.000000000000000	60.00000000000000
10.00000000000000	0.000000000000000	80.00000000000000	0.000000000000000	0.000000000000000	1.000000000000000	1.000000000000000	1.000000000000000	70.00000000000000	61.00000000000000	1.000000000000000	50.00000000000000
10.00000000000000	8.000000000000000	80.00000000000000	0.000000000000000	0.000000000000000	1.000000000000000	1.000000000000000	1.000000000000000	70.00000000000000	61.00000000000000	1.000000000000000	50.00000000000000
10.00000000000000	16.00000000000000	80.00000000000000	0.000000000000000	0.000000000000000	1.000000000000000	1.000000000000000	1.000000000000000	70.00000000000000	61.00000000000000	1.000000000000000	50.00000000000000
10.00000000000000	24.00000000000000	80.00000000000000	0.000000000000000	0.000000000000000	1.000000000000000	1.000000000000000	1.000000000000000	70.00000000000000	61.00000000000000	1.000000000000000	50.00000000000000
10.00000000000000	32.00000000000000	80.00000000000000	0.000000000000000	0.000000000000000	1.000000000000000	1.000000000000000	1.000000000000000	70.00000000000000	61.00000000000000	1.000000000000000	50.00000000000000
10.00000000000000	40.00000000000000	80.00000000000000	0.000000000000000	0.000000000000000	1.000000000000000	1.000000000000000	1.000000000000000	70.00000000000000	61.00000000000000	1.000000000000000	50.00000000000000
10.00000000000000	48.00000000000000	80.00000000000000	0.000000000000000	0.000000000000000	1.000000000000000	1.000000000000000	1.000000000000000	70.00000000000000	61.00000000000000	1.000000000000000	50.00000000000000
10.00000000000000	50.50000000000000	0.000000000000000	0.000000000000000	3.900000000000000	0.000000000000000	0.000000000000000	1.000000000000000	70.00000000000000	61.00000000000000	1.000000000000000	50.00000000000000
10.00000000000000	56.00000000000000	80.00000000000000	0.000000000000000	0.000000000000000	1.000000000000000	1.000000000000000	1.000000000000000	70.00000000000000	61.00000000000000	1.000000000000000	50.00000000000000
10.00000000000000	64.00000000000000	80.00000000000000	0.000000000000000	0.000000000000000	1.000000000000000	1.000000000000000	1.000000000000000	70.00000000000000	61.00000000000000	1.000000000000000	50.00000000000000
10.00000000000000	72.00000000000000	80.00000000000000	0.000000000000000	0.000000000000000	1.000000000000000	1.000000000000000	1.000000000000000	70.00000000000000	61.00000000000000	1.000000000000000	50.00000000000000
10.00000000000000	74.50000000000000	0.000000000000000	0.000000000000000	3.900000000000000	0.000000000000000	0.000000000000000	1.000000000000000	70.00000000000000	61.00000000000000	1.000000000000000	50.00000000000000
11.00000000000000	0.000000000000000	100.0000000000000	0.000000000000000	0.000000000000000	1.000000000000000	1.000000000000000	1.000000000000000	70.00000000000000	50.00000000000000	1.000000000000000	58.00000000000000
11.00000000000000	8.000000000000000	100.0000000000000	0.000000000000000	0.000000000000000	1.000000000000000	1.000000000000000	1.000000000000000	70.00000000000000	50.00000000000000	1.000000000000000	58.00000000000000
11.00000000000000	10.50000000000000	0.000000000000000	0.000000000000000	3.600000000000000	0.000000000000000	0.000000000000000	1.000000000000000	70.00000000000000	50.00000000000000	1.000000000000000	58.00000000000000
11.00000000000000	16.00000000000000	100.0000000000000	0.000000000000000	0.000000000000000	1.000000000000000	1.000000000000000	1.000000000000000	70.00000000000000	50.00000000000000	1.000000000000000	58.00000000000000
11.00000000000000	24.00000000000000	100.0000000000000	0.000000000000000	0.000000000000000	1.000000000000000	1.000000000000000	1.000000000000000	70.00000000000000	50.00000000000000	1.000000000000000	58.00000000000000
11.00000000000000	32.00000000000000	100.0000000000000	0.000000000000000	0.000000000000000	1.000000000000000	1.000000000000000	1.000000000000000	70.00000000000000	50.00000000000000	1.000000000000000	58.00000000000000
11.00000000000000	34.50000000000000	0.000000000000000	0.000000000000000	3.600000000000000	0.000000000000000	0.000000000000000	1.000000000000000	70.00000000000000	50.00000000000000	1.000000000000000	58.00000000000000
12.00000000000000	0.000000000000000	120.0000000000000	0.000000000000000	0.000000000000000	1.000000000000000	1.000000000000000	1.000000000000000	73.00000000000000	67.00000000000000	1.000000000000000	60.00000000000000
12.00000000000000	12.00000000000000	120.0000000000000	0.000000000000000	0.000000000000000	1.000000000000000	1.000000000000000	1.000000000000000	73.00000000000000	67.00000000000000	1.000000000000000	60.00000000000000
12.00000000000000	14.50000000000000	0.000000000000000	0.000000000000000	3.900000000000000	0.000000000000000	0.000000000000000	1.000000000000000	73.00000000000000	67.00000000000000	1.000000000000000	60.00000000000000
12.00000000000000	24.00000000000000	120.0000000000000	0.000000000000000	0.000000000000000	1.000000000000000	1.000000000000000	1.000000000000000	73.00000000000000	67.00000000000000	1.000000000000000	60.00000000000000
12.00000000000000	36.00000000000000	120.0000000000000	0.000000000000000	0.000000000000000	1.000000000000000	1.000000000000000	1.000000000000000	73.00000000000000	67.00000000000000	1.000000000000000	60.00000000000000
12.00000000000000	38.50000000000000	0.000000000000000	0.000000000000000	4.200000000000000	0.000000000000000	0.000000000000000	1.000000000000000	73.00000000000000	67.00000000000000	1.000000000000000	60.00000000000000
13.00000000000000	0.000000000000000	80.00000000000000	0.000000000000000	0.000000000000000	1.000000000000000	1.000000000000000	1.000000000000000	57.00000000000000	73.00000000000000	1.000000000000000	38.00000000000000
13.00000000000000	8.000000000000000	80.00000000000000	0.000000000000000	0.000000000000000	1.000000000000000	1.000000000000000	1.000000000000000	57.00000000000000	73.00000000000000	1.000000000000000	38.00000000000000
13.00000000000000	10.50000000000000	0.000000000000000	0.000000000000000	3.600000000000000	0.000000000000000	0.000000000000000	1.000000000000000	57.00000000000000	73.00000000000000	1.000000000000000	38.00000000000000
13.00000000000000	16.00000000000000	80.00000000000000	0.000000000000000	0.000000000000000	1.000000000000000	1.000000000000000	1.000000000000000	57.00000000000000	73.00000000000000	1.000000000000000	38.00000000000000
13.00000000000000	24.00000000000000	80.00000000000000	0.000000000000000	0.000000000000000	1.000000000000000	1.000000000000000	1.000000000000000	57.00000000000000	73.00000000000000	1.000000000000000	38.00000000000000
13.00000000000000	26.50000000000000	0.000000000000000	0.000000000000000	3.900000000000000	0.000000000000000	0.000000000000000	1.000000000000000	57.00000000000000	73.00000000000000	1.000000000000000	38.00000000000000
14.00000000000000	0.000000000000000	80.00000000000000	0.000000000000000	0.000000000000000	1.000000000000000	1.000000000000000	1.000000000000000	53.20000000000000	77.00000000000000	1.000000000000000	39.00000000000000
14.00000000000000	12.00000000000000	80.00000000000000	0.000000000000000	0.000000000000000	1.000000000000000	1.000000000000000	1.000000000000000	53.20000000000000	77.00000000000000	1.000000000000000	39.00000000000000
14.00000000000000	14.50000000000000	0.000000000000000	0.000000000000000	2.100000000000000	0.000000000000000	0.000000000000000	1.000000000000000	53.20000000000000	77.00000000000000	1.000000000000000	39.00000000000000
14.00000000000000	24.00000000000000	80.00000000000000	0.000000000000000	0.000000000000000	1.000000000000000	1.000000000000000	1.000000000000000	53.20000000000000	77.00000000000000	1.000000000000000	39.00000000000000
14.00000000000000	26.50000000000000	0.000000000000000	0.000000000000000	2.100000000000000	0.000000000000000	0.000000000000000	1.000000000000000	53.20000000000000	77.00000000000000	1.000000000000000	39.00000000000000
15.00000000000000	0.000000000000000	100.0000000000000	0.000000000000000	0.000000000000000	1.000000000000000	1.000000000000000	1.000000000000000	67.00000000000000	74.00000000000000	1.000000000000000	57.00000000000000
15.00000000000000	12.00000000000000	100.0000000000000	0.000000000000000	0.000000000000000	1.000000000000000	1.000000000000000	1.000000000000000	67.00000000000000	74.00000000000000	1.000000000000000	57.00000000000000
15.00000000000000	14.50000000000000	0.000000000000000	0.000000000000000	3.400000000000000	0.000000000000000	0.000000000000000	1.000000000000000	67.00000000000000	74.00000000000000	1.000000000000000	57.00000000000000
15.00000000000000	24.00000000000000	100.0000000000000	0.000000000000000	0.000000000000000	1.000000000000000	1.000000000000000	1.000000000000000	67.00000000000000	74.00000000000000	1.000000000000000	57.00000000000000
15.00000000000000	36.00000000000000	100.0000000000000	0.000000000000000	0.000000000000000	1.000000000000000	1.000000000000000	1.000000000000000	67.00000000000000	74.00000000000000	1.000000000000000	57.00000000000000
15.00000000000000	38.50000000000000	0.000000000000000	0.000000000000000	3.400000000000000	0.000000000000000	0.000000000000000	1.000000000000000	67.00000000000000	74.00000000000000	1.000000000000000	57.00000000000000
16.00000000000000	0.000000000000000	80.00000000000000	0.000000000000000	0.000000000000000	1.000000000000000	1.000000000000000	1.000000000000000	60.00000000000000	63.00000000000000	1.000000000000000	72.00000000000000
16.00000000000000	8.000000000000000	80.00000000000000	0.000000000000000	0.000000000000000	1.000000000000000	1.000000000000000	1.000000000000000	60.00000000000000	63.00000000000000	1.000000000000000	72.00000000000000
16.00000000000000	16.00000000000000	80.00000000000000	0.000000000000000	0.000000000000000	1.000000000000000	1.000000000000000	1.000000000000000	60.00000000000000	63.00000000000000	1.000000000000000	72.00000000000000
16.00000000000000	24.00000000000000	80.00000000000000	0.000000000000000	0.000000000000000	1.000000000000000	1.000000000000000	1.000000000000000	60.00000000000000	63.00000000000000	1.000000000000000	72.00000000000000
16.00000000000000	26.50000000000000	0.000000000000000	0.000000000000000	2.300000000000000	0.000000000000000	0.000000000000000	1.000000000000000	60.00000000000000	63.00000000000000	1.000000000000000	72.00000000000000
16.00000000000000	32.00000000000000	80.00000000000000	0.000000000000000	0.000000000000000	1.000000000000000	1.000000000000000	1.000000000000000	60.00000000000000	63.00000000000000	1.000000000000000	72.00000000000000
16.00000000000000	34.50000000000000	0.000000000000000	0.000000000000000	2.600000000000000	0.000000000000000	0.000000000000000	1.000000000000000	60.00000000000000	63.00000000000000	1.000000000000000	72.00000000000000
17.00000000000000	0.000000000000000	100.0000000000000	0.000000000000000	0.000000000000000	1.000000000000000	1.000000000000000	1.000000000000000	72.00000000000000	77.00000000000000	1.000000000000000	52.00000000000000
17.00000000000000	8.000000000000000	100.0000000000000	0.000000000000000	0.000000000000000	1.000000000000000	1.000000000000000	1.000000000000000	72.00000000000000	77.00000000000000	1.000000000000000	52.00000000000000
17.00000000000000	16.00000000000000	100.0000000000000	0.000000000000000	0.000000000000000	1.000000000000000	1.000000000000000	1.000000000000000	72.00000000000000	77.00000000000000	1.000000000000000	52.00000000000000
17.00000000000000	24.00000000000000	100.0000000000000	0.000000000000000	0.000000000000000	1.000000000000000	1.000000000000000	1.000000000000000	72.00000000000000	77.00000000000000	1.000000000000000	52.00000000000000
17.00000000000000	32.00000000000000	100.0000000000000	0.000000000000000	0.000000000000000	1.000000000000000	1.000000000000000	1.000000000000000	72.00000000000000	77.00000000000000	1.000000000000000	52.00000000000000
17.00000000000000	40.00000000000000	100.0000000000000	0.000000000000000	0.000000000000000	1.000000000000000	1.000000000000000	1.000000000000000	72.00000000000000	77.00000000000000	1.000000000000000	52.00000000000000
17.00000000000000	48.00000000000000	100.0000000000000	0.000000000000000	0.000000000000000	1.000000000000000	1.000000000000000	1.000000000000000	72.00000000000000	77.00000000000000	1.000000000000000	52.00000000000000
17.00000000000000	50.50000000000000	0.000000000000000	0.000000000000000	3.400000000000000	0.000000000000000	0.000000000000000	1.000000000000000	72.00000000000000	77.00000000000000	1.000000000000000	52.00000000000000
17.00000000000000	56.00000000000000	100.0000000000000	0.000000000000000	0.000000000000000	1.000000000000000	1.000000000000000	1.000000000000000	72.00000000000000	77.00000000000000	1.000000000000000	52.00000000000000
17.00000000000000	58.50000000000000	0.000000000000000	0.000000000000000	3.100000000000000	0.000000000000000	0.000000000000000	1.000000000000000	72.00000000000000	77.00000000000000	1.000000000000000	52.00000000000000
18.00000000000000	0.000000000000000	100.0000000000000	0.000000000000000	0.000000000000000	1.000000000000000	1.000000000000000	1.000000000000000	72.00000000000000	77.00000000000000	1.000000000000000	52.00000000000000
18.00000000000000	8.000000000000000	100.0000000000000	0.000000000000000	0.000000000000000	1.000000000000000	1.000000000000000	1.000000000000000	72.00000000000000	77.00000000000000	1.000000000000000	52.00000000000000
18.00000000000000	16.00000000000000	100.0000000000000	0.000000000000000	0.000000000000000	1.000000000000000	1.000000000000000	1.000000000000000	72.00000000000000	77.00000000000000	1.000000000000000	52.00000000000000
18.00000000000000	24.00000000000000	100.0000000000000	0.000000000000000	0.000000000000000	1.000000000000000	1.000000000000000	1.000000000000000	72.00000000000000	77.00000000000000	1.000000000000000	52.00000000000000
18.00000000000000	32.00000000000000	100.0000000000000	0.000000000000000	0.000000000000000	1.000000000000000	1.000000000000000	1.000000000000000	72.00000000000000	77.00000000000000	1.000000000000000	52.00000000000000
18.00000000000000	34.50000000000000	0.000000000000000	0.000000000000000	2.300000000000000	0.000000000000000	0.000000000000000	1.000000000000000	72.00000000000000	77.00000000000000	1.000000000000000	52.00000000000000
18.00000000000000	40.00000000000000	100.0000000000000	0.000000000000000	0.000000000000000	1.000000000000000	1.000000000000000	1.000000000000000	72.00000000000000	77.00000000000000	1.000000000000000	52.00000000000000
18.00000000000000	48.00000000000000	100.0000000000000	0.000000000000000	0.000000000000000	1.000000000000000	1.000000000000000	1.000000000000000	72.00000000000000	77.00000000000000	1.000000000000000	52.00000000000000
18.00000000000000	50.50000000000000	0.000000000000000	0.000000000000000	3.300000000000000	0.000000000000000	0.000000000000000	1.000000000000000	72.00000000000000	77.00000000000000	1.000000000000000	52.00000000000000
19.00000000000000	0.000000000000000	100.0000000000000	0.000000000000000	0.000000000000000	1.000000000000000	1.000000000000000	1.000000000000000	75.00000000000000	73.00000000000000	1.000000000000000	63.00000000000000
19.00000000000000	12.00000000000000	100.0000000000000	0.000000000000000	0.000000000000000	1.000000000000000	1.000000000000000	1.000000000000000	75.00000000000000	73.00000000000000	1.000000000000000	63.00000000000000
19.00000000000000	14.50000000000000	0.000000000000000	0.000000000000000	4.200000000000000	0.000000000000000	0.000000000000000	1.000000000000000	75.00000000000000	73.00000000000000	1.000000000000000	63.00000000000000
19.00000000000000	24.00000000000000	100.0000000000000	0.000000000000000	0.000000000000000	1.000000000000000	1.000000000000000	1.000000000000000	75.00000000000000	73.00000000000000	1.000000000000000	63.00000000000000
19.00000000000000	26.50000000000000	0.000000000000000	0.000000000000000	3.900000000000000	0.000000000000000	0.000000000000000	1.000000000000000	75.00000000000000	73.00000000000000	1.000000000000000	63.00000000000000
20.00000000000000	0.000000000000000	100.0000000000000	0.000000000000000	0.000000000000000	1.000000000000000	1.000000000000000	1.000000000000000	65.00000000000000	63.00000000000000	1.000000000000000	55.00000000000000
20.00000000000000	12.00000000000000	100.0000000000000	0.000000000000000	0.000000000000000	1.000000000000000	1.000000000000000	1.000000000000000	65.00000000000000	63.00000000000000	1.000000000000000	55.00000000000000
20.00000000000000	14.50000000000000	0.000000000000000	0.000000000000000	4.700000000000000	0.000000000000000	0.000000000000000	1.000000000000000	65.00000000000000	63.00000000000000	1.000000000000000	55.00000000000000
20.00000000000000	24.00000000000000	100.0000000000000	0.000000000000000	0.000000000000000	1.000000000000000	1.000000000000000	1.000000000000000	65.00000000000000	63.00000000000000	1.000000000000000	55.00000000000000
20.00000000000000	36.00000000000000	100.0000000000000	0.000000000000000	0.000000000000000	1.000000000000000	1.000000000000000	1.000000000000000	65.00000000000000	63.00000000000000	1.000000000000000	55.00000000000000
20.00000000000000	38.50000000000000	0.000000000000000	0.000000000000000	4.700000000000000	0.000000000000000	0.000000000000000	1.000000000000000	65.00000000000000	63.00000000000000	1.000000000000000	55.00000000000000
21.00000000000000	0.000000000000000	100.0000000000000	0.000000000000000	0.000000000000000	1.000000000000000	1.000000000000000	1.000000000000000	70.00000000000000	61.00000000000000	1.000000000000000	52.00000000000000
21.00000000000000	8.000000000000000	100.0000000000000	0.000000000000000	0.000000000000000	1.000000000000000	1.000000000000000	1.000000000000000	70.00000000000000	61.00000000000000	1.000000000000000	52.00000000000000
21.00000000000000	16.00000000000000	100.0000000000000	0.000000000000000	0.000000000000000	1.000000000000000	1.000000000000000	1.000000000000000	70.00000000000000	61.00000000000000	1.000000000000000	52.00000000000000
21.00000000000000	24.00000000000000	100.0000000000000	0.000000000000000	0.000000000000000	1.000000000000000	1.000000000000000	1.000000000000000	70.00000000000000	61.00000000000000	1.000000000000000	52.00000000000000
21.00000000000000	32.00000000000000	100.0000000000000	0.000000000000000	0.000000000000000	1.000000000000000	1.000000000000000	1.000000000000000	70.00000000000000	61.00000000000000	1.000000000000000	52.00000000000000
21.00000000000000	40.00000000000000	100.0000000000000	0.000000000000000	0.000000000000000	1.000000000000000	1.000000000000000	1.000000000000000	70.00000000000000	61.00000000000000	1.000000000000000	52.00000000000000
21.00000000000000	48.00000000000000	100.0000000000000	0.000000000000000	0.000000000000000	1.000000000000000	1.000000000000000	1.000000000000000	70.00000000000000	61.00000000000000	1.000000000000000	52.00000000000000
21.00000000000000	50.50000000000000	0.000000000000000	0.000000000000000	4.600000000000000	0.000000000000000	0.000000000000000	1.000000000000000	70.00000000000000	61.00000000000000	1.000000000000000	52.00000000000000
21.00000000000000	56.00000000000000	100.0000000000000	0.000000000000000	0.000000000000000	1.000000000000000	1.000000000000000	1.000000000000000	70.00000000000000	61.00000000000000	1.000000000000000	52.00000000000000
21.00000000000000	64.00000000000000	100.0000000000000	0.000000000000000	0.000000000000000	1.000000000000000	1.000000000000000	1.000000000000000	70.00000000000000	61.00000000000000	1.000000000000000	52.00000000000000
21.00000000000000	72.00000000000000	100.0000000000000	0.000000000000000	0.000000000000000	1.000000000000000	1.000000000000000	1.000000000000000	70.00000000000000	61.00000000000000	1.000000000000000	52.00000000000000
21.00000000000000	74.50000000000000	0.000000000000000	0.000000000000000	3.900000000000000	0.000000000000000	0.000000000000000	1.000000000000000	70.00000000000000	61.00000000000000	1.000000000000000	52.00000000000000
22.00000000000000	0.000000000000000	80.00000000000000	0.000000000000000	0.000000000000000	1.000000000000000	1.000000000000000	1.000000000000000	58.00000000000000	61.00000000000000	1.000000000000000	60.00000000000000
22.00000000000000	8.000000000000000	80.00000000000000	0.000000000000000	0.000000000000000	1.000000000000000	1.000000000000000	1.000000000000000	58.00000000000000	61.00000000000000	1.000000000000000	60.00000000000000
22.00000000000000	16.00000000000000	80.00000000000000	0.000000000000000	0.000000000000000	1.000000000000000	1.000000000000000	1.000000000000000	58.00000000000000	61.00000000000000	1.000000000000000	60.00000000000000
22.00000000000000	24.00000000000000	80.00000000000000	0.000000000000000	0.000000000000000	1.000000000000000	1.000000000000000	1.000000000000000	58.00000000000000	61.00000000000000	1.000000000000000	60.00000000000000
22.00000000000000	32.00000000000000	80.00000000000000	0.000000000000000	0.000000000000000	1.000000000000000	1.000000000000000	1.000000000000000	58.00000000000000	61.00000000000000	1.000000000000000	60.00000000000000
22.00000000000000	40.00000000000000	80.00000000000000	0.000000000000000	0.000000000000000	1.000000000000000	1.000000000000000	1.000000000000000	58.00000000000000	61.00000000000000	1.000000000000000	60.00000000000000
22.00000000000000	48.00000000000000	80.00000000000000	0.000000000000000	0.000000000000000	1.000000000000000	1.000000000000000	1.000000000000000	58.00000000000000	61.00000000000000	1.000000000000000	60.00000000000000
22.00000000000000	50.50000000000000	0.000000000000000	0.000000000000000	2.300000000000000	0.000000000000000	0.000000000000000	1.000000000000000	58.00000000000000	61.00000000000000	1.000000000000000	60.00000000000000
22.00000000000000	56.00000000000000	80.00000000000000	0.000000000000000	0.000000000000000	1.000000000000000	1.000000000000000	1.000000000000000	58.00000000000000	61.00000000000000	1.000000000000000	60.00000000000000
22.00000000000000	58.50000000000000	0.000000000000000	0.000000000000000	2.100000000000000	0.000000000000000	0.000000000000000	1.000000000000000	58.00000000000000	61.00000000000000	1.000000000000000	60.00000000000000
23.00000000000000	0.000000000000000	80.00000000000000	0.000000000000000	0.000000000000000	1.000000000000000	1.000000000000000	1.000000000000000	55.00000000000000	76.00000000000000	1.000000000000000	38.00000000000000
23.00000000000000	8.000000000000000	80.00000000000000	0.000000000000000	0.000000000000000	1.000000000000000	1.000000000000000	1.000000000000000	55.00000000000000	76.00000000000000	1.000000000000000	38.00000000000000
23.00000000000000	16.00000000000000	80.00000000000000	0.000000000000000	0.000000000000000	1.000000000000000	1.000000000000000	1.000000000000000	55.00000000000000	76.00000000000000	1.000000000000000	38.00000000000000
23.00000000000000	18.50000000000000	0.000000000000000	0.000000000000000	2.300000000000000	0.000000000000000	0.000000000000000	1.000000000000000	55.00000000000000	76.00000000000000	1.000000000000000	38.00000000000000
23.00000000000000	24.00000000000000	80.00000000000000	0.000000000000000	0.000000000000000	1.000000000000000	1.000000000000000	1.000000000000000	55.00000000000000	76.00000000000000	1.000000000000000	38.00000000000000
23.00000000000000	26.50000000000000	0.000000000000000	0.000000000000000	2.600000000000000	0.000000000000000	0.000000000000000	1.000000000000000	55.00000000000000	76.00000000000000	1.000000000000000	38.00000000000000
24.00000000000000	0.000000000000000	100.0000000000000	0.000000000000000	0.000000000000000	1.000000000000000	1.000000000000000	1.000000000000000	72.00000000000000	52.00000000000000	1.000000000000000	105.0000000000000
24.00000000000000	8.000000000000000	100.0000000000000	0.000000000000000	0.000000000000000	1.000000000000000	1.000000000000000	1.000000000000000	72.00000000000000	52.00000000000000	1.000000000000000	105.0000000000000
24.00000000000000	16.00000000000000	100.0000000000000	0.000000000000000	0.000000000000000	1.000000000000000	1.000000000000000	1.000000000000000	72.00000000000000	52.00000000000000	1.000000000000000	105.0000000000000
24.00000000000000	24.00000000000000	100.0000000000000	0.000000000000000	0.000000000000000	1.000000000000000	1.000000000000000	1.000000000000000	72.00000000000000	52.00000000000000	1.000000000000000	105.0000000000000
24.00000000000000	32.00000000000000	100.0000000000000	0.000000000000000	0.000000000000000	1.000000000000000	1.000000000000000	1.000000000000000	72.00000000000000	52.00000000000000	1.000000000000000	105.0000000000000
24.00000000000000	34.50000000000000	0.000000000000000	0.000000000000000	3.300000000000000	0.000000000000000	0.000000000000000	1.000000000000000	72.00000000000000	52.00000000000000	1.000000000000000	105.0000000000000
24.00000000000000	40.00000000000000	100.0000000000000	0.000000000000000	0.000000000000000	1.000000000000000	1.000000000000000	1.000000000000000	72.00000000000000	52.00000000000000	1.000000000000000	105.0000000000000
24.00000000000000	42.50000000000000	0.000000000000000	0.000000000000000	3.100000000000000	0.000000000000000	0.000000000000000	1.000000000000000	72.00000000000000	52.00000000000000	1.000000000000000	105.0000000000000
25.00000000000000	0.000000000000000	100.0000000000000	0.000000000000000	0.000000000000000	1.000000000000000	1.000000000000000	1.000000000000000	50.00000000000000	71.00000000000000	1.000000000000000	32.00000000000000
25.00000000000000	8.000000000000000	100.0000000000000	0.000000000000000	0.000000000000000	1.000000000000000	1.000000000000000	1.000000000000000	50.00000000000000	71.00000000000000	1.000000000000000	32.00000000000000
25.00000000000000	16.00000000000000	100.0000000000000	0.000000000000000	0.000000000000000	1.000000000000000	1.000000000000000	1.000000000000000	50.00000000000000	71.00000000000000	1.000000000000000	32.00000000000000
25.00000000000000	24.00000000000000	100.0000000000000	0.000000000000000	0.000000000000000	1.000000000000000	1.000000000000000	1.000000000000000	50.00000000000000	71.00000000000000	1.000000000000000	32.00000000000000
25.00000000000000	32.00000000000000	100.0000000000000	0.000000000000000	0.000000000000000	1.000000000000000	1.000000000000000	1.000000000000000	50.00000000000000	71.00000000000000	1.000000000000000	32.00000000000000
25.00000000000000	34.50000000000000	0.000000000000000	0.000000000000000	4.700000000000000	0.000000000000000	0.000000000000000	1.000000000000000	50.00000000000000	71.00000000000000	1.000000000000000	32.00000000000000
25.00000000000000	40.00000000000000	100.0000000000000	0.000000000000000	0.000000000000000	1.000000000000000	1.000000000000000	1.000000000000000	50.00000000000000	71.00000000000000	1.000000000000000	32.00000000000000
25.00000000000000	42.50000000000000	0.000000000000000	0.000000000000000	3.100000000000000	0.000000000000000	0.000000000000000	1.000000000000000	50.00000000000000	71.00000000000000	1.000000000000000	32.00000000000000
26.00000000000000	0.000000000000000	80.00000000000000	0.000000000000000	0.000000000000000	1.000000000000000	1.000000000000000	1.000000000000000	60.00000000000000	74.00000000000000	1.000000000000000	45.00000000000000
26.00000000000000	12.00000000000000	80.00000000000000	0.000000000000000	0.000000000000000	1.000000000000000	1.000000000000000	1.000000000000000	60.00000000000000	74.00000000000000	1.000000000000000	45.00000000000000
26.00000000000000	14.50000000000000	0.000000000000000	0.000000000000000	2.300000000000000	0.000000000000000	0.000000000000000	1.000000000000000	60.00000000000000	74.00000000000000	1.000000000000000	45.00000000000000
26.00000000000000	24.00000000000000	80.00000000000000	0.000000000000000	0.000000000000000	1.000000000000000	1.000000000000000	1.000000000000000	60.00000000000000	74.00000000000000	1.000000000000000	45.00000000000000
26.00000000000000	26.50000000000000	0.000000000000000	0.000000000000000	2.600000000000000	0.000000000000000	0.000000000000000	1.000000000000000	60.00000000000000	74.00000000000000	1.000000000000000	45.00000000000000
27.00000000000000	0.000000000000000	80.00000000000000	0.000000000000000	0.000000000000000	1.000000000000000	1.000000000000000	1.000000000000000	65.00000000000000	71.00000000000000	1.000000000000000	50.00000000000000
27.00000000000000	8.000000000000000	80.00000000000000	0.000000000000000	0.000000000000000	1.000000000000000	1.000000000000000	1.000000000000000	65.00000000000000	71.00000000000000	1.000000000000000	50.00000000000000
27.00000000000000	16.00000000000000	80.00000000000000	0.000000000000000	0.000000000000000	1.000000000000000	1.000000000000000	1.000000000000000	65.00000000000000	71.00000000000000	1.000000000000000	50.00000000000000
27.00000000000000	24.00000000000000	80.00000000000000	0.000000000000000	0.000000000000000	1.000000000000000	1.000000000000000	1.000000000000000	65.00000000000000	71.00000000000000	1.000000000000000	50.00000000000000
27.00000000000000	26.50000000000000	0.000000000000000	0.000000000000000	4.700000000000000	0.000000000000000	0.000000000000000	1.000000000000000	65.00000000000000	71.00000000000000	1.000000000000000	50.00000000000000
27.00000000000000	32.00000000000000	80.00000000000000	0.000000000000000	0.000000000000000	1.000000000000000	1.000000000000000	1.000000000000000	65.00000000000000	71.00000000000000	1.000000000000000	50.00000000000000
27.00000000000000	34.50000000000000	0.000000000000000	0.000000000000000	3.400000000000000	0.000000000000000	0.000000000000000	1.000000000000000	65.00000000000000	71.00000000000000	1.000000000000000	50.00000000000000
28.00000000000000	0.000000000000000	80.00000000000000	0.000000000000000	0.000000000000000	1.000000000000000	1.000000000000000	1.000000000000000	55.00000000000000	61.00000000000000	1.000000000000000	60.00000000000000
28.00000000000000	12.00000000000000	80.00000000000000	0.000000000000000	0.000000000000000	1.000000000000000	1.000000000000000	1.000000000000000	55.00000000000000	61.00000000000000	1.000000000000000	60.00000000000000
28.00000000000000	14.50000000000000	0.000000000000000	0.000000000000000	2.300000000000000	0.000000000000000	0.000000000000000	1.000000000000000	55.00000000000000	61.00000000000000	1.000000000000000	60.00000000000000
28.00000000000000	24.00000000000000	80.00000000000000	0.000000000000000	0.000000000000000	1.000000000000000	1.000000000000000	1.000000000000000	55.00000000000000	61.00000000000000	1.000000000000000	60.00000000000000
28.00000000000000	26.50000000000000	0.000000000000000	0.000000000000000	2.300000000000000	0.000000000000000	0.000000000000000	1.000000000000000	55.00000000000000	61.00000000000000	1.000000000000000	60.00000000000000
29.00000000000000	0.000000000000000	100.0000000000000	0.000000000000000	0.000000000000000	1.000000000000000	1.000000000000000	1.000000000000000	72.00000000000000	64.00000000000000	1.000000000000000	105.0000000000000
29.00000000000000	8.000000000000000	100.0000000000000	0.000000000000000	0.000000000000000	1.000000000000000	1.000000000000000	1.000000000000000	72.00000000000000	64.00000000000000	1.000000000000000	105.0000000000000
29.00000000000000	16.00000000000000	100.0000000000000	0.000000000000000	0.000000000000000	1.000000000000000	1.000000000000000	1.000000000000000	72.00000000000000	64.00000000000000	1.000000000000000	105.0000000000000
29.00000000000000	24.00000000000000	100.0000000000000	0.000000000000000	0.000000000000000	1.000000000000000	1.000000000000000	1.000000000000000	72.00000000000000	64.00000000000000	1.000000000000000	105.0000000000000
29.00000000000000	32.00000000000000	100.0000000000000	0.000000000000000	0.000000000000000	1.000000000000000	1.000000000000000	1.000000000000000	72.00000000000000	64.00000000000000	1.000000000000000	105.0000000000000
29.00000000000000	34.50000000000000	0.000000000000000	0.000000000000000	2.300000000000000	0.000000000000000	0.000000000000000	1.000000000000000	72.00000000000000	64.00000000000000	1.000000000000000	105.0000000000000
29.00000000000000	40.00000000000000	100.0000000000000	0.000000000000000	0.000000000000000	1.000000000000000	1.000000000000000	1.000000000000000	72.00000000000000	64.00000000000000	1.000000000000000	105.0000000000000
29.00000000000000	42.50000000000000	0.000000000000000	0.000000000000000	2.600000000000000	0.000000000000000	0.000000000000000	1.000000000000000	72.00000000000000	64.00000000000000	1.000000000000000	105.0000000000000
30.00000000000000	0.000000000000000	80.00000000000000	0.000000000000000	0.000000000000000	1.000000000000000	1.000000000000000	1.000000000000000	60.00000000000000	61.00000000000000	1.000000000000000	62.00000000000000
30.00000000000000	8.000000000000000	80.00000000000000	0.000000000000000	0.000000000000000	1.000000000000000	1.000000000000000	1.000000000000000	60.00000000000000	61.00000000000000	1.000000000000000	62.00000000000000
30.00000000000000	16.00000000000000	80.00000000000000	0.000000000000000	0.000000000000000	1.000000000000000	1.000000000000000	1.000000000000000	60.00000000000000	61.00000000000000	1.000000000000000	62.00000000000000
30.00000000000000	24.00000000000000	80.00000000000000	0.000000000000000	0.000000000000000	1.000000000000000	1.000000000000000	1.000000000000000	60.00000000000000	61.00000000000000	1.000000000000000	62.00000000000000
30.00000000000000	32.00000000000000	80.00000000000000	0.000000000000000	0.000000000000000	1.000000000000000	1.000000000000000	1.000000000000000	60.00000000000000	61.00000000000000	1.000000000000000	62.00000000000000
30.00000000000000	40.00000000000000	80.00000000000000	0.000000000000000	0.000000000000000	1.000000000000000	1.000000000000000	1.000000000000000	60.00000000000000	61.00000000000000	1.000000000000000	62.00000000000000
30.00000000000000	42.50000000000000	0.000000000000000	0.000000000000000	3.300000000000000	0.000000000000000	0.000000000000000	1.000000000000000	60.00000000000000	61.00000000000000	1.000000000000000	62.00000000000000
30.00000000000000	48.00000000000000	80.00000000000000	0.000000000000000	0.000000000000000	1.000000000000000	1.000000000000000	1.000000000000000	60.00000000000000	61.00000000000000	1.000000000000000	62.00000000000000
30.00000000000000	56.00000000000000	80.00000000000000	0.000000000000000	0.000000000000000	1.000000000000000	1.000000000000000	1.000000000000000	60.00000000000000	61.00000000000000	1.000000000000000	62.00000000000000
30.00000000000000	58.50000000000000	0.000000000000000	0.000000000000000	3.100000000000000	0.000000000000000	0.000000000000000	1.000000000000000	60.00000000000000	61.00000000000000	1.000000000000000	62.00000000000000
31.00000000000000	0.000000000000000	80.00000000000000	0.000000000000000	0.000000000000000	1.000000000000000	1.000000000000000	1.000000000000000	62.00000000000000	52.00000000000000	1.000000000000000	60.00000000000000
31.00000000000000	8.000000000000000	80.00000000000000	0.000000000000000	0.000000000000000	1.000000000000000	1.000000000000000	1.000000000000000	62.00000000000000	52.00000000000000	1.000000000000000	60.00000000000000
31.00000000000000	16.00000000000000	80.00000000000000	0.000000000000000	0.000000000000000	1.000000000000000	1.000000000000000	1.000000000000000	62.00000000000000	52.00000000000000	1.000000000000000	60.00000000000000
31.00000000000000	24.00000000000000	80.00000000000000	0.000000000000000	0.000000000000000	1.000000000000000	1.000000000000000	1.000000000000000	62.00000000000000	52.00000000000000	1.000000000000000	60.00000000000000
31.00000000000000	32.00000000000000	80.00000000000000	0.000000000000000	0.000000000000000	1.000000000000000	1.000000000000000	1.000000000000000	62.00000000000000	52.00000000000000	1.000000000000000	60.00000000000000
31.00000000000000	40.00000000000000	80.00000000000000	0.000000000000000	0.000000000000000	1.000000000000000	1.000000000000000	1.000000000000000	62.00000000000000	52.00000000000000	1.000000000000000	60.00000000000000
31.00000000000000	48.00000000000000	80.00000000000000	0.000000000000000	0.000000000000000	1.000000000000000	1.000000000000000	1.000000000000000	62.00000000000000	52.00000000000000	1.000000000000000	60.00000000000000
31.00000000000000	50.50000000000000	0.000000000000000	0.000000000000000	3.400000000000000	0.000000000000000	0.000000000000000	1.000000000000000	62.00000000000000	52.00000000000000	1.000000000000000	60.00000000000000
31.00000000000000	56.00000000000000	80.00000000000000	0.000000000000000	0.000000000000000	1.000000000000000	1.000000000000000	1.000000000000000	62.00000000000000	52.00000000000000	1.000000000000000	60.00000000000000
31.00000000000000	58.50000000000000	0.000000000000000	0.000000000000000	2.100000000000000	0.000000000000000	0.000000000000000	1.000000000000000	62.00000000000000	52.00000000000000	1.000000000000000	60.00000000000000
32.00000000000000	0.000000000000000	80.00000000000000	0.000000000000000	0.000000000000000	1.000000000000000	1.000000000000000	1.000000000000000	72.00000000000000	73.00000000000000	1.000000000000000	60.00000000000000
32.00000000000000	12.00000000000000	80.00000000000000	0.000000000000000	0.000000000000000	1.000000000000000	1.000000000000000	1.000000000000000	72.00000000000000	73.00000000000000	1.000000000000000	60.00000000000000
32.00000000000000	14.50000000000000	0.000000000000000	0.000000000000000	2.300000000000000	0.000000000000000	0.000000000000000	1.000000000000000	72.00000000000000	73.00000000000000	1.000000000000000	60.00000000000000
32.00000000000000	24.00000000000000	80.00000000000000	0.000000000000000	0.000000000000000	1.000000000000000	1.000000000000000	1.000000000000000	72.00000000000000	73.00000000000000	1.000000000000000	60.00000000000000
32.00000000000000	36.00000000000000	80.00000000000000	0.000000000000000	0.000000000000000	1.000000000000000	1.000000000000000	1.000000000000000	72.00000000000000	73.00000000000000	1.000000000000000	60.00000000000000
32.00000000000000	38.50000000000000	0.000000000000000	0.000000000000000	2.600000000000000	0.000000000000000	0.000000000000000	1.000000000000000	72.00000000000000	73.00000000000000	1.000000000000000	60.00000000000000
33.00000000000000	0.000000000000000	120.0000000000000	0.000000000000000	0.000000000000000	1.000000000000000	1.000000000000000	1.000000000000000	73.00000000000000	67.00000000000000	1.000000000000000	60.00000000000000
33.00000000000000	12.00000000000000	120.0000000000000	0.000000000000000	0.000000000000000	1.000000000000000	1.000000000000000	1.000000000000000	73.00000000000000	67.00000000000000	1.000000000000000	60.00000000000000
33.00000000000000	14.50000000000000	0.000000000000000	0.000000000000000	4.200000000000000	0.000000000000000	0.000000000000000	1.000000000000000	73.00000000000000	67.00000000000000	1.000000000000000	60.00000000000000
33.00000000000000	24.00000000000000	120.0000000000000	0.000000000000000	0.000000000000000	1.000000000000000	1.000000000000000	1.000000000000000	73.00000000000000	67.00000000000000	1.000000000000000	60.00000000000000
33.00000000000000	26.50000000000000	0.000000000000000	0.000000000000000	3.300000000000000	0.000000000000000	0.000000000000000	1.000000000000000	73.00000000000000	67.00000000000000	1.000000000000000	60.00000000000000
34.00000000000000	0.000000000000000	80.00000000000000	0.000000000000000	0.000000000000000	1.000000000000000	1.000000000000000	1.000000000000000	62.00000000000000	61.00000000000000	1.000000000000000	65.00000000000000
34.00000000000000	8.000000000000000	80.00000000000000	0.000000000000000	0.000000000000000	1.000000000000000	1.000000000000000	1.000000000000000	62.00000000000000	61.00000000000000	1.000000000000000	65.00000000000000
34.00000000000000	16.00000000000000	80.00000000000000	0.000000000000000	0.000000000000000	1.000000000000000	1.000000000000000	1.000000000000000	62.00000000000000	61.00000000000000	1.000000000000000	65.00000000000000
34.00000000000000	18.50000000000000	0.000000000000000	0.000000000000000	3.100000000000000	0.000000000000000	0.000000000000000	1.000000000000000	62.00000000000000	61.00000000000000	1.000000000000000	65.00000000000000
34.00000000000000	24.00000000000000	80.00000000000000	0.000000000000000	0.000000000000000	1.000000000000000	1.000000000000000	1.000000000000000	62.00000000000000	61.00000000000000	1.000000000000000	65.00000000000000
34.00000000000000	26.50000000000000	0.000000000000000	0.000000000000000	3.400000000000000	0.000000000000000	0.000000000000000	1.000000000000000	62.00000000000000	61.00000000000000	1.000000000000000	65.00000000000000
35.00000000000000	0.000000000000000	120.0000000000000	0.000000000000000	0.000000000000000	1.000000000000000	1.000000000000000	1.000000000000000	58.40000000000000	71.00000000000000	1.000000000000000	58.00000000000000
35.00000000000000	8.000000000000000	120.0000000000000	0.000000000000000	0.000000000000000	1.000000000000000	1.000000000000000	1.000000000000000	58.40000000000000	71.00000000000000	1.000000000000000	58.00000000000000
35.00000000000000	16.00000000000000	120.0000000000000	0.000000000000000	0.000000000000000	1.000000000000000	1.000000000000000	1.000000000000000	58.40000000000000	71.00000000000000	1.000000000000000	58.00000000000000
35.00000000000000	24.00000000000000	120.0000000000000	0.000000000000000	0.000000000000000	1.000000000000000	1.000000000000000	1.000000000000000	58.40000000000000	71.00000000000000	1.000000000000000	58.00000000000000
35.00000000000000	32.00000000000000	120.0000000000000	0.000000000000000	0.000000000000000	1.000000000000000	1.000000000000000	1.000000000000000	58.40000000000000	71.00000000000000	1.000000000000000	58.00000000000000
35.00000000000000	40.00000000000000	120.0000000000000	0.000000000000000	0.000000000000000	1.000000000000000	1.000000000000000	1.000000000000000	58.40000000000000	71.00000000000000	1.000000000000000	58.00000000000000
35.00000000000000	48.00000000000000	120.0000000000000	0.000000000000000	0.000000000000000	1.000000000000000	1.000000000000000	1.000000000000000	58.40000000000000	71.00000000000000	1.000000000000000	58.00000000000000
35.00000000000000	56.00000000000000	120.0000000000000	0.000000000000000	0.000000000000000	1.000000000000000	1.000000000000000	1.000000000000000	58.40000000000000	71.00000000000000	1.000000000000000	58.00000000000000
35.00000000000000	64.00000000000000	120.0000000000000	0.000000000000000	0.000000000000000	1.000000000000000	1.000000000000000	1.000000000000000	58.40000000000000	71.00000000000000	1.000000000000000	58.00000000000000
35.00000000000000	72.00000000000000	120.0000000000000	0.000000000000000	0.000000000000000	1.000000000000000	1.000000000000000	1.000000000000000	58.40000000000000	71.00000000000000	1.000000000000000	58.00000000000000
35.00000000000000	80.00000000000000	120.0000000000000	0.000000000000000	0.000000000000000	1.000000000000000	1.000000000000000	1.000000000000000	58.40000000000000	71.00000000000000	1.000000000000000	58.00000000000000
35.00000000000000	88.00000000000000	120.0000000000000	0.000000000000000	0.000000000000000	1.000000000000000	1.000000000000000	1.000000000000000	58.40000000000000	71.00000000000000	1.000000000000000	58.00000000000000
35.00000000000000	96.00000000000000	120.0000000000000	0.000000000000000	0.000000000000000	1.000000000000000	1.000000000000000	1.000000000000000	58.40000000000000	71.00000000000000	1.000000000000000	58.00000000000000
35.00000000000000	104.0000000000000	120.0000000000000	0.000000000000000	0.000000000000000	1.000000000000000	1.000000000000000	1.000000000000000	58.40000000000000	71.00000000000000	1.000000000000000	58.00000000000000
35.00000000000000	112.0000000000000	120.0000000000000	0.000000000000000	0.000000000000000	1.000000000000000	1.000000000000000	1.000000000000000	58.40000000000000	71.00000000000000	1.000000000000000	58.00000000000000
35.00000000000000	120.0000000000000	120.0000000000000	0.000000000000000	0.000000000000000	1.000000000000000	1.000000000000000	1.000000000000000	58.40000000000000	71.00000000000000	1.000000000000000	58.00000000000000
35.00000000000000	128.0000000000000	120.0000000000000	0.000000000000000	0.000000000000000	1.000000000000000	1.000000000000000	1.000000000000000	58.40000000000000	71.00000000000000	1.000000000000000	58.00000000000000
35.00000000000000	136.0000000000000	120.0000000000000	0.000000000000000	0.000000000000000	1.000000000000000	1.000000000000000	1.000000000000000	58.40000000000000	71.00000000000000	1.000000000000000	58.00000000000000
35.00000000000000	144.0000000000000	120.0000000000000	0.000000000000000	0.000000000000000	1.000000000000000	1.000000000000000	1.000000000000000	58.40000000000000	71.00000000000000	1.000000000000000	58.00000000000000
35.00000000000000	152.0000000000000	120.0000000000000	0.000000000000000	0.000000000000000	1.000000000000000	1.000000000000000	1.000000000000000	58.40000000000000	71.00000000000000	1.000000000000000	58.00000000000000
35.00000000000000	160.0000000000000	120.0000000000000	0.000000000000000	0.000000000000000	1.000000000000000	1.000000000000000	1.000000000000000	58.40000000000000	71.00000000000000	1.000000000000000	58.00000000000000
35.00000000000000	168.0000000000000	120.0000000000000	0.000000000000000	0.000000000000000	1.000000000000000	1.000000000000000	1.000000000000000	58.40000000000000	71.00000000000000	1.000000000000000	58.00000000000000
35.00000000000000	176.0000000000000	120.0000000000000	0.000000000000000	0.000000000000000	1.000000000000000	1.000000000000000	1.000000000000000	58.40000000000000	71.00000000000000	1.000000000000000	58.00000000000000
35.00000000000000	184.0000000000000	120.0000000000000	0.000000000000000	0.000000000000000	1.000000000000000	1.000000000000000	1.000000000000000	58.40000000000000	71.00000000000000	1.000000000000000	58.00000000000000
35.00000000000000	192.0000000000000	120.0000000000000	0.000000000000000	0.000000000000000	1.000000000000000	1.000000000000000	1.000000000000000	58.40000000000000	71.00000000000000	1.000000000000000	58.00000000000000
35.00000000000000	200.0000000000000	120.0000000000000	0.000000000000000	0.000000000000000	1.000000000000000	1.000000000000000	1.000000000000000	58.40000000000000	71.00000000000000	1.000000000000000	58.00000000000000
35.00000000000000	208.0000000000000	120.0000000000000	0.000000000000000	0.000000000000000	1.000000000000000	1.000000000000000	1.000000000000000	58.40000000000000	71.00000000000000	1.000000000000000	58.00000000000000
35.00000000000000	216.0000000000000	120.0000000000000	0.000000000000000	0.000000000000000	1.000000000000000	1.000000000000000	1.000000000000000	58.40000000000000	71.00000000000000	1.000000000000000	58.00000000000000
35.00000000000000	224.0000000000000	120.0000000000000	0.000000000000000	0.000000000000000	1.000000000000000	1.000000000000000	1.000000000000000	58.40000000000000	71.00000000000000	1.000000000000000	58.00000000000000
35.00000000000000	232.0000000000000	120.0000000000000	0.000000000000000	0.000000000000000	1.000000000000000	1.000000000000000	1.000000000000000	58.40000000000000	71.00000000000000	1.000000000000000	58.00000000000000
35.00000000000000	240.0000000000000	120.0000000000000	0.000000000000000	0.000000000000000	1.000000000000000	1.000000000000000	1.000000000000000	58.40000000000000	71.00000000000000	1.000000000000000	58.00000000000000
35.00000000000000	248.0000000000000	120.0000000000000	0.000000000000000	0.000000000000000	1.000000000000000	1.000000000000000	1.000000000000000	58.40000000000000	71.00000000000000	1.000000000000000	58.00000000000000
35.00000000000000	256.0000000000000	120.0000000000000	0.000000000000000	0.000000000000000	1.000000000000000	1.000000000000000	1.000000000000000	58.40000000000000	71.00000000000000	1.000000000000000	58.00000000000000
35.00000000000000	258.5000000000000	0.000000000000000	0.000000000000000	7.550000000000000	0.000000000000000	0.000000000000000	1.000000000000000	58.40000000000000	71.00000000000000	1.000000000000000	58.00000000000000
35.00000000000000	263.1700000000000	0.000000000000000	0.000000000000000	6.010000000000000	0.000000000000000	0.000000000000000	1.000000000000000	58.40000000000000	71.00000000000000	1.000000000000000	58.00000000000000
35.00000000000000	264.0000000000000	120.0000000000000	0.000000000000000	0.000000000000000	1.000000000000000	1.000000000000000	1.000000000000000	58.40000000000000	71.00000000000000	1.000000000000000	58.00000000000000
36.00000000000000	0.000000000000000	180.0000000000000	0.000000000000000	0.000000000000000	1.000000000000000	1.000000000000000	1.000000000000000	69.50000000000000	72.00000000000000	0.000000000000000	39.00000000000000
36.00000000000000	24.00000000000000	180.0000000000000	0.000000000000000	0.000000000000000	1.000000000000000	1.000000000000000	1.000000000000000	69.50000000000000	72.00000000000000	0.000000000000000	39.00000000000000
36.00000000000000	26.00000000000000	0.000000000000000	0.000000000000000	7.120000000000000	0.000000000000000	0.000000000000000	1.000000000000000	69.50000000000000	72.00000000000000	0.000000000000000	39.00000000000000
36.00000000000000	48.00000000000000	180.0000000000000	0.000000000000000	0.000000000000000	1.000000000000000	1.000000000000000	1.000000000000000	69.50000000000000	72.00000000000000	0.000000000000000	39.00000000000000
36.00000000000000	72.00000000000000	180.0000000000000	0.000000000000000	0.000000000000000	1.000000000000000	1.000000000000000	1.000000000000000	69.50000000000000	72.00000000000000	0.000000000000000	39.00000000000000
36.00000000000000	74.00000000000000	0.000000000000000	0.000000000000000	7.200000000000000	0.000000000000000	0.000000000000000	1.000000000000000	69.50000000000000	72.00000000000000	0.000000000000000	39.00000000000000
37.00000000000000	0.000000000000000	80.00000000000000	0.000000000000000	0.000000000000000	1.000000000000000	1.000000000000000	1.000000000000000	64.20000000000000	34.00000000000000	1.000000000000000	90.00000000000000
37.00000000000000	8.000000000000000	80.00000000000000	0.000000000000000	0.000000000000000	1.000000000000000	1.000000000000000	1.000000000000000	64.20000000000000	34.00000000000000	1.000000000000000	90.00000000000000
37.00000000000000	16.00000000000000	80.00000000000000	0.000000000000000	0.000000000000000	1.000000000000000	1.000000000000000	1.000000000000000	64.20000000000000	34.00000000000000	1.000000000000000	90.00000000000000
37.00000000000000	24.00000000000000	80.00000000000000	0.000000000000000	0.000000000000000	1.000000000000000	1.000000000000000	1.000000000000000	64.20000000000000	34.00000000000000	1.000000000000000	90.00000000000000
37.00000000000000	32.00000000000000	80.00000000000000	0.000000000000000	0.000000000000000	1.000000000000000	1.000000000000000	1.000000000000000	64.20000000000000	34.00000000000000	1.000000000000000	90.00000000000000
37.00000000000000	40.00000000000000	80.00000000000000	0.000000000000000	0.000000000000000	1.000000000000000	1.000000000000000	1.000000000000000	64.20000000000000	34.00000000000000	1.000000000000000	90.00000000000000
37.00000000000000	42.50000000000000	0.000000000000000	0.000000000000000	1.250000000000000	0.000000000000000	0.000000000000000	1.000000000000000	64.20000000000000	34.00000000000000	1.000000000000000	90.00000000000000
37.00000000000000	48.00000000000000	80.00000000000000	0.000000000000000	0.000000000000000	1.000000000000000	1.000000000000000	1.000000000000000	64.20000000000000	34.00000000000000	1.000000000000000	90.00000000000000
37.00000000000000	50.75000000000000	0.000000000000000	0.000000000000000	4.610000000000000	0.000000000000000	0.000000000000000	1.000000000000000	64.20000000000000	34.00000000000000	1.000000000000000	90.00000000000000
37.00000000000000	56.00000000000000	80.00000000000000	0.000000000000000	0.000000000000000	1.000000000000000	1.000000000000000	1.000000000000000	64.20000000000000	34.00000000000000	1.000000000000000	90.00000000000000
37.00000000000000	64.00000000000000	80.00000000000000	0.000000000000000	0.000000000000000	1.000000000000000	1.000000000000000	1.000000000000000	64.20000000000000	34.00000000000000	1.000000000000000	90.00000000000000
37.00000000000000	65.00000000000000	0.000000000000000	0.000000000000000	5.770000000000000	0.000000000000000	0.000000000000000	1.000000000000000	64.20000000000000	34.00000000000000	1.000000000000000	90.00000000000000
37.00000000000000	70.50000000000000	0.000000000000000	0.000000000000000	1.300000000000000	0.000000000000000	0.000000000000000	1.000000000000000	64.20000000000000	34.00000000000000	1.000000000000000	90.00000000000000
38.00000000000000	0.000000000000000	100.0000000000000	0.000000000000000	0.000000000000000	1.000000000000000	1.000000000000000	1.000000000000000	62.00000000000000	63.00000000000000	1.000000000000000	95.00000000000000
38.00000000000000	12.00000000000000	100.0000000000000	0.000000000000000	0.000000000000000	1.000000000000000	1.000000000000000	1.000000000000000	62.00000000000000	63.00000000000000	1.000000000000000	95.00000000000000
38.00000000000000	14.50000000000000	0.000000000000000	0.000000000000000	3.370000000000000	0.000000000000000	0.000000000000000	1.000000000000000	62.00000000000000	63.00000000000000	1.000000000000000	95.00000000000000
38.00000000000000	24.00000000000000	100.0000000000000	0.000000000000000	0.000000000000000	1.000000000000000	1.000000000000000	1.000000000000000	62.00000000000000	63.00000000000000	1.000000000000000	95.00000000000000
38.00000000000000	36.00000000000000	100.0000000000000	0.000000000000000	0.000000000000000	1.000000000000000	1.000000000000000	1.000000000000000	62.00000000000000	63.00000000000000	1.000000000000000	95.00000000000000
38.00000000000000	48.00000000000000	100.0000000000000	0.000000000000000	0.000000000000000	1.000000000000000	1.000000000000000	1.000000000000000	62.00000000000000	63.00000000000000	1.000000000000000	95.00000000000000
38.00000000000000	52.50000000000000	0.000000000000000	0.000000000000000	2.150000000000000	0.000000000000000	0.000000000000000	1.000000000000000	62.00000000000000	63.00000000000000	1.000000000000000	95.00000000000000
38.00000000000000	60.00000000000000	100.0000000000000	0.000000000000000	0.000000000000000	1.000000000000000	1.000000000000000	1.000000000000000	62.00000000000000	63.00000000000000	1.000000000000000	95.00000000000000
38.00000000000000	72.00000000000000	100.0000000000000	0.000000000000000	0.000000000000000	1.000000000000000	1.000000000000000	1.000000000000000	62.00000000000000	63.00000000000000	1.000000000000000	95.00000000000000
38.00000000000000	74.50000000000000	0.000000000000000	0.000000000000000	2.370000000000000	0.000000000000000	0.000000000000000	1.000000000000000	62.00000000000000	63.00000000000000	1.000000000000000	95.00000000000000
38.00000000000000	84.00000000000000	100.0000000000000	0.000000000000000	0.000000000000000	1.000000000000000	1.000000000000000	1.000000000000000	62.00000000000000	63.00000000000000	1.000000000000000	95.00000000000000
38.00000000000000	87.00000000000000	0.000000000000000	0.000000000000000	4.420000000000000	0.000000000000000	0.000000000000000	1.000000000000000	62.00000000000000	63.00000000000000	1.000000000000000	95.00000000000000
38.00000000000000	96.00000000000000	100.0000000000000	0.000000000000000	0.000000000000000	1.000000000000000	1.000000000000000	1.000000000000000	62.00000000000000	63.00000000000000	1.000000000000000	95.00000000000000
38.00000000000000	108.0000000000000	100.0000000000000	0.000000000000000	0.000000000000000	1.000000000000000	1.000000000000000	1.000000000000000	62.00000000000000	63.00000000000000	1.000000000000000	95.00000000000000
38.00000000000000	120.0000000000000	100.0000000000000	0.000000000000000	0.000000000000000	1.000000000000000	1.000000000000000	1.000000000000000	62.00000000000000	63.00000000000000	1.000000000000000	95.00000000000000
38.00000000000000	132.0000000000000	100.0000000000000	0.000000000000000	0.000000000000000	1.000000000000000	1.000000000000000	1.000000000000000	62.00000000000000	63.00000000000000	1.000000000000000	95.00000000000000
38.00000000000000	144.0000000000000	100.0000000000000	0.000000000000000	0.000000000000000	1.000000000000000	1.000000000000000	1.000000000000000	62.00000000000000	63.00000000000000	1.000000000000000	95.00000000000000
38.00000000000000	156.0000000000000	100.0000000000000	0.000000000000000	0.000000000000000	1.000000000000000	1.000000000000000	1.000000000000000	62.00000000000000	63.00000000000000	1.000000000000000	95.00000000000000
38.00000000000000	168.0000000000000	100.0000000000000	0.000000000000000	0.000000000000000	1.000000000000000	1.000000000000000	1.000000000000000	62.00000000000000	63.00000000000000	1.000000000000000	95.00000000000000
38.00000000000000	180.0000000000000	100.0000000000000	0.000000000000000	0.000000000000000	1.000000000000000	1.000000000000000	1.000000000000000	62.00000000000000	63.00000000000000	1.000000000000000	95.00000000000000
38.00000000000000	192.0000000000000	100.0000000000000	0.000000000000000	0.000000000000000	1.000000000000000	1.000000000000000	1.000000000000000	62.00000000000000	63.00000000000000	1.000000000000000	95.00000000000000
38.00000000000000	204.0000000000000	100.0000000000000	0.000000000000000	0.000000000000000	1.000000000000000	1.000000000000000	1.000000000000000	62.00000000000000	63.00000000000000	1.000000000000000	95.00000000000000
38.00000000000000	216.0000000000000	100.0000000000000	0.000000000000000	0.000000000000000	1.000000000000000	1.000000000000000	1.000000000000000	62.00000000000000	63.00000000000000	1.000000000000000	95.00000000000000
38.00000000000000	228.0000000000000	100.0000000000000	0.000000000000000	0.000000000000000	1.000000000000000	1.000000000000000	1.000000000000000	62.00000000000000	63.00000000000000	1.000000000000000	95.00000000000000
38.00000000000000	240.0000000000000	100.0000000000000	0.000000000000000	0.000000000000000	1.000000000000000	1.000000000000000	1.000000000000000	62.00000000000000	63.00000000000000	1.000000000000000	95.00000000000000
38.00000000000000	252.0000000000000	100.0000000000000	0.000000000000000	0.000000000000000	1.000000000000000	1.000000000000000	1.000000000000000	62.00000000000000	63.00000000000000	1.000000000000000	95.00000000000000
38.00000000000000	264.0000000000000	100.0000000000000	0.000000000000000	0.000000000000000	1.000000000000000	1.000000000000000	1.000000000000000	62.00000000000000	63.00000000000000	1.000000000000000	95.00000000000000
38.00000000000000	276.0000000000000	100.0000000000000	0.000000000000000	0.000000000000000	1.000000000000000	1.000000000000000	1.000000000000000	62.00000000000000	63.00000000000000	1.000000000000000	95.00000000000000
38.00000000000000	288.0000000000000	100.0000000000000	0.000000000000000	0.000000000000000	1.000000000000000	1.000000000000000	1.000000000000000	62.00000000000000	63.00000000000000	1.000000000000000	95.00000000000000
38.00000000000000	300.0000000000000	100.0000000000000	0.000000000000000	0.000000000000000	1.000000000000000	1.000000000000000	1.000000000000000	62.00000000000000	63.00000000000000	1.000000000000000	95.00000000000000
38.00000000000000	312.0000000000000	100.0000000000000	0.000000000000000	0.000000000000000	1.000000000000000	1.000000000000000	1.000000000000000	62.00000000000000	63.00000000000000	1.000000000000000	95.00000000000000
38.00000000000000	324.0000000000000	100.0000000000000	0.000000000000000	0.000000000000000	1.000000000000000	1.000000000000000	1.000000000000000	62.00000000000000	63.00000000000000	1.000000000000000	95.00000000000000
38.00000000000000	336.0000000000000	100.0000000000000	0.000000000000000	0.000000000000000	1.000000000000000	1.000000000000000	1.000000000000000	62.00000000000000	63.00000000000000	1.000000000000000	95.00000000000000
38.00000000000000	348.0000000000000	100.0000000000000	0.000000000000000	0.000000000000000	1.000000000000000	1.000000000000000	1.000000000000000	62.00000000000000	63.00000000000000	1.000000000000000	95.00000000000000
38.00000000000000	360.0000000000000	100.0000000000000	0.000000000000000	0.000000000000000	1.000000000000000	1.000000000000000	1.000000000000000	62.00000000000000	63.00000000000000	1.000000000000000	95.00000000000000
38.00000000000000	372.0000000000000	100.0000000000000	0.000000000000000	0.000000000000000	1.000000000000000	1.000000000000000	1.000000000000000	62.00000000000000	63.00000000000000	1.000000000000000	95.00000000000000
38.00000000000000	384.0000000000000	100.0000000000000	0.000000000000000	0.000000000000000	1.000000000000000	1.000000000000000	1.000000000000000	62.00000000000000	63.00000000000000	1.000000000000000	95.00000000000000
38.00000000000000	396.0000000000000	100.0000000000000	0.000000000000000	0.000000000000000	1.000000000000000	1.000000000000000	1.000000000000000	62.00000000000000	63.00000000000000	1.000000000000000	95.00000000000000
38.00000000000000	408.0000000000000	100.0000000000000	0.000000000000000	0.000000000000000	1.000000000000000	1.000000000000000	1.000000000000000	62.00000000000000	63.00000000000000	1.000000000000000	95.00000000000000
38.00000000000000	420.0000000000000	100.0000000000000	0.000000000000000	0.000000000000000	1.000000000000000	1.000000000000000	1.000000000000000	62.00000000000000	63.00000000000000	1.000000000000000	95.00000000000000
38.00000000000000	432.0000000000000	100.0000000000000	0.000000000000000	0.000000000000000	1.000000000000000	1.000000000000000	1.000000000000000	62.00000000000000	63.00000000000000	1.000000000000000	95.00000000000000
38.00000000000000	444.0000000000000	100.0000000000000	0.000000000000000	0.000000000000000	1.000000000000000	1.000000000000000	1.000000000000000	62.00000000000000	63.00000000000000	1.000000000000000	95.00000000000000
38.00000000000000	456.0000000000000	100.0000000000000	0.000000000000000	0.000000000000000	1.000000000000000	1.000000000000000	1.000000000000000	62.00000000000000	63.00000000000000	1.000000000000000	95.00000000000000
38.00000000000000	468.0000000000000	100.0000000000000	0.000000000000000	0.000000000000000	1.000000000000000	1.000000000000000	1.000000000000000	62.00000000000000	63.00000000000000	1.000000000000000	95.00000000000000
38.00000000000000	480.0000000000000	100.0000000000000	0.000000000000000	0.000000000000000	1.000000000000000	1.000000000000000	1.000000000000000	62.00000000000000	63.00000000000000	1.000000000000000	95.00000000000000
38.00000000000000	492.0000000000000	100.0000000000000	0.000000000000000	0.000000000000000	1.000000000000000	1.000000000000000	1.000000000000000	62.00000000000000	63.00000000000000	1.000000000000000	95.00000000000000
38.00000000000000	504.0000000000000	100.0000000000000	0.000000000000000	0.000000000000000	1.000000000000000	1.000000000000000	1.000000000000000	62.00000000000000	63.00000000000000	1.000000000000000	95.00000000000000
38.00000000000000	516.0000000000000	100.0000000000000	0.000000000000000	0.000000000000000	1.000000000000000	1.000000000000000	1.000000000000000	62.00000000000000	63.00000000000000	1.000000000000000	95.00000000000000
38.00000000000000	528.0000000000000	100.0000000000000	0.000000000000000	0.000000000000000	1.000000000000000	1.000000000000000	1.000000000000000	62.00000000000000	63.00000000000000	1.000000000000000	95.00000000000000
38.00000000000000	540.0000000000000	100.0000000000000	0.000000000000000	0.000000000000000	1.000000000000000	1.000000000000000	1.000000000000000	62.00000000000000	63.00000000000000	1.000000000000000	95.00000000000000
38.00000000000000	552.0000000000000	100.0000000000000	0.000000000000000	0.000000000000000	1.000000000000000	1.000000000000000	1.000000000000000	62.00000000000000	63.00000000000000	1.000000000000000	95.00000000000000
38.00000000000000	564.0000000000000	100.0000000000000	0.000000000000000	0.000000000000000	1.000000000000000	1.000000000000000	1.000000000000000	62.00000000000000	63.00000000000000	1.000000000000000	95.00000000000000
38.00000000000000	576.0000000000000	100.0000000000000	0.000000000000000	0.000000000000000	1.000000000000000	1.000000000000000	1.000000000000000	62.00000000000000	63.00000000000000	1.000000000000000	95.00000000000000
38.00000000000000	588.0000000000000	100.0000000000000	0.000000000000000	0.000000000000000	1.000000000000000	1.000000000000000	1.000000000000000	62.00000000000000	63.00000000000000	1.000000000000000	95.00000000000000
38.00000000000000	600.0000000000000	100.0000000000000	0.000000000000000	0.000000000000000	1.000000000000000	1.000000000000000	1.000000000000000	62.00000000000000	63.00000000000000	1.000000000000000	95.00000000000000
38.00000000000000	612.0000000000000	100.0000000000000	0.000000000000000	0.000000000000000	1.000000000000000	1.000000000000000	1.000000000000000	62.00000000000000	63.00000000000000	1.000000000000000	95.00000000000000
38.00000000000000	624.0000000000000	100.0000000000000	0.000000000000000	0.000000000000000	1.000000000000000	1.000000000000000	1.000000000000000	62.00000000000000	63.00000000000000	1.000000000000000	95.00000000000000
38.00000000000000	636.0000000000000	100.0000000000000	0.000000000000000	0.000000000000000	1.000000000000000	1.000000000000000	1.000000000000000	62.00000000000000	63.00000000000000	1.000000000000000	95.00000000000000
38.00000000000000	648.0000000000000	100.0000000000000	0.000000000000000	0.000000000000000	1.000000000000000	1.000000000000000	1.000000000000000	62.00000000000000	63.00000000000000	1.000000000000000	95.00000000000000
38.00000000000000	650.0000000000000	0.000000000000000	0.000000000000000	2.370000000000000	0.000000000000000	0.000000000000000	1.000000000000000	62.00000000000000	63.00000000000000	1.000000000000000	95.00000000000000
38.00000000000000	660.0000000000000	100.0000000000000	0.000000000000000	0.000000000000000	1.000000000000000	1.000000000000000	1.000000000000000	62.00000000000000	63.00000000000000	1.000000000000000	95.00000000000000
38.00000000000000	662.0000000000000	0.000000000000000	0.000000000000000	2.830000000000000	0.000000000000000	0.000000000000000	1.000000000000000	62.00000000000000	63.00000000000000	1.000000000000000	95.00000000000000
39.00000000000000	0.000000000000000	80.00000000000000	0.000000000000000	0.000000000000000	1.000000000000000	1.000000000000000	1.000000000000000	55.00000000000000	73.00000000000000	1.000000000000000	55.00000000000000
39.00000000000000	8.000000000000000	80.00000000000000	0.000000000000000	0.000000000000000	1.000000000000000	1.000000000000000	1.000000000000000	55.00000000000000	73.00000000000000	1.000000000000000	55.00000000000000
39.00000000000000	16.00000000000000	80.00000000000000	0.000000000000000	0.000000000000000	1.000000000000000	1.000000000000000	1.000000000000000	55.00000000000000	73.00000000000000	1.000000000000000	55.00000000000000
39.00000000000000	24.00000000000000	80.00000000000000	0.000000000000000	0.000000000000000	1.000000000000000	1.000000000000000	1.000000000000000	55.00000000000000	73.00000000000000	1.000000000000000	55.00000000000000
39.00000000000000	32.00000000000000	80.00000000000000	0.000000000000000	0.000000000000000	1.000000000000000	1.000000000000000	1.000000000000000	55.00000000000000	73.00000000000000	1.000000000000000	55.00000000000000
39.00000000000000	40.00000000000000	80.00000000000000	0.000000000000000	0.000000000000000	1.000000000000000	1.000000000000000	1.000000000000000	55.00000000000000	73.00000000000000	1.000000000000000	55.00000000000000
39.00000000000000	48.00000000000000	80.00000000000000	0.000000000000000	0.000000000000000	1.000000000000000	1.000000000000000	1.000000000000000	55.00000000000000	73.00000000000000	1.000000000000000	55.00000000000000
39.00000000000000	56.00000000000000	80.00000000000000	0.000000000000000	0.000000000000000	1.000000000000000	1.000000000000000	1.000000000000000	55.00000000000000	73.00000000000000	1.000000000000000	55.00000000000000
39.00000000000000	64.00000000000000	80.00000000000000	0.000000000000000	0.000000000000000	1.000000000000000	1.000000000000000	1.000000000000000	55.00000000000000	73.00000000000000	1.000000000000000	55.00000000000000
39.00000000000000	72.00000000000000	80.00000000000000	0.000000000000000	0.000000000000000	1.000000000000000	1.000000000000000	1.000000000000000	55.00000000000000	73.00000000000000	1.000000000000000	55.00000000000000
39.00000000000000	80.00000000000000	80.00000000000000	0.000000000000000	0.000000000000000	1.000000000000000	1.000000000000000	1.000000000000000	55.00000000000000	73.00000000000000	1.000000000000000	55.00000000000000
39.00000000000000	82.50000000000000	0.000000000000000	0.000000000000000	4.000000000000000	0.000000000000000	0.000000000000000	1.000000000000000	55.00000000000000	73.00000000000000	1.000000000000000	55.00000000000000
39.00000000000000	88.00000000000000	80.00000000000000	0.000000000000000	0.000000000000000	1.000000000000000	1.000000000000000	1.000000000000000	55.00000000000000	73.00000000000000	1.000000000000000	55.00000000000000
39.00000000000000	90.50000000000000	0.000000000000000	0.000000000000000	4.300000000000000	0.000000000000000	0.000000000000000	1.000000000000000	55.00000000000000	73.00000000000000	1.000000000000000	55.00000000000000
39.00000000000000	96.00000000000000	80.00000000000000	0.000000000000000	0.000000000000000	1.000000000000000	1.000000000000000	1.000000000000000	55.00000000000000	73.00000000000000	1.000000000000000	55.00000000000000
39.00000000000000	98.50000000000000	0.000000000000000	0.000000000000000	3.300000000000000	0.000000000000000	0.000000000000000	1.000000000000000	55.00000000000000	73.00000000000000	1.000000000000000	55.00000000000000
39.00000000000000	104.0000000000000	80.00000000000000	0.000000000000000	0.000000000000000	1.000000000000000	1.000000000000000	1.000000000000000	55.00000000000000	73.00000000000000	1.000000000000000	55.00000000000000
39.00000000000000	112.0000000000000	80.00000000000000	0.000000000000000	0.000000000000000	1.000000000000000	1.000000000000000	1.000000000000000	55.00000000000000	73.00000000000000	1.000000000000000	55.00000000000000
39.00000000000000	120.0000000000000	80.00000000000000	0.000000000000000	0.000000000000000	1.000000000000000	1.000000000000000	1.000000000000000	55.00000000000000	73.00000000000000	1.000000000000000	55.00000000000000
39.00000000000000	122.5000000000000	0.000000000000000	0.000000000000000	3.600000000000000	0.000000000000000	0.000000000000000	1.000000000000000	55.00000000000000	73.00000000000000	1.000000000000000	55.00000000000000
39.00000000000000	128.0000000000000	80.00000000000000	0.000000000000000	0.000000000000000	1.000000000000000	1.000000000000000	1.000000000000000	55.00000000000000	73.00000000000000	1.000000000000000	55.00000000000000
40.00000000000000	0.000000000000000	80.00000000000000	0.000000000000000	0.000000000000000	1.000000000000000	1.000000000000000	1.000000000000000	53.20000000000000	77.00000000000000	1.000000000000000	52.00000000000000
40.00000000000000	8.000000000000000	80.00000000000000	0.000000000000000	0.000000000000000	1.000000000000000	1.000000000000000	1.000000000000000	53.20000000000000	77.00000000000000	1.000000000000000	52.00000000000000
40.00000000000000	16.00000000000000	80.00000000000000	0.000000000000000	0.000000000000000	1.000000000000000	1.000000000000000	1.000000000000000	53.20000000000000	77.00000000000000	1.000000000000000	52.00000000000000
40.00000000000000	24.00000000000000	80.00000000000000	0.000000000000000	0.000000000000000	1.000000000000000	1.000000000000000	1.000000000000000	53.20000000000000	77.00000000000000	1.000000000000000	52.00000000000000
40.00000000000000	32.00000000000000	80.00000000000000	0.000000000000000	0.000000000000000	1.000000000000000	1.000000000000000	1.000000000000000	53.20000000000000	77.00000000000000	1.000000000000000	52.00000000000000
40.00000000000000	40.00000000000000	80.00000000000000	0.000000000000000	0.000000000000000	1.000000000000000	1.000000000000000	1.000000000000000	53.20000000000000	77.00000000000000	1.000000000000000	52.00000000000000
40.00000000000000	48.00000000000000	80.00000000000000	0.000000000000000	0.000000000000000	1.000000000000000	1.000000000000000	1.000000000000000	53.20000000000000	77.00000000000000	1.000000000000000	52.00000000000000
40.00000000000000	56.00000000000000	80.00000000000000	0.000000000000000	0.000000000000000	1.000000000000000	1.000000000000000	1.000000000000000	53.20000000000000	77.00000000000000	1.000000000000000	52.00000000000000
40.00000000000000	64.00000000000000	80.00000000000000	0.000000000000000	0.000000000000000	1.000000000000000	1.000000000000000	1.000000000000000	53.20000000000000	77.00000000000000	1.000000000000000	52.00000000000000
40.00000000000000	72.00000000000000	80.00000000000000	0.000000000000000	0.000000000000000	1.000000000000000	1.000000000000000	1.000000000000000	53.20000000000000	77.00000000000000	1.000000000000000	52.00000000000000
40.00000000000000	80.00000000000000	80.00000000000000	0.000000000000000	0.000000000000000	1.000000000000000	1.000000000000000	1.000000000000000	53.20000000000000	77.00000000000000	1.000000000000000	52.00000000000000
40.00000000000000	88.00000000000000	80.00000000000000	0.000000000000000	0.000000000000000	1.000000000000000	1.000000000000000	1.000000000000000	53.20000000000000	77.00000000000000	1.000000000000000	52.00000000000000
40.00000000000000	96.00000000000000	80.00000000000000	0.000000000000000	0.000000000000000	1.000000000000000	1.000000000000000	1.000000000000000	53.20000000000000	77.00000000000000	1.000000000000000	52.00000000000000
40.00000000000000	104.0000000000000	80.00000000000000	0.000000000000000	0.000000000000000	1.000000000000000	1.000000000000000	1.000000000000000	53.20000000000000	77.00000000000000	1.000000000000000	52.00000000000000
40.00000000000000	112.0000000000000	80.00000000000000	0.000000000000000	0.000000000000000	1.000000000000000	1.000000000000000	1.000000000000000	53.20000000000000	77.00000000000000	1.000000000000000	52.00000000000000
40.00000000000000	114.5000000000000	0.000000000000000	0.000000000000000	3.370000000000000	0.000000000000000	0.000000000000000	1.000000000000000	53.20000000000000	77.00000000000000	1.000000000000000	52.00000000000000
40.00000000000000	120.0000000000000	80.00000000000000	0.000000000000000	0.000000000000000	1.000000000000000	1.000000000000000	1.000000000000000	53.20000000000000	77.00000000000000	1.000000000000000	52.00000000000000
40.00000000000000	122.5000000000000	0.000000000000000	0.000000000000000	2.370000000000000	0.000000000000000	0.000000000000000	1.000000000000000	53.20000000000000	77.00000000000000	1.000000000000000	52.00000000000000
40.00000000000000	128.0000000000000	80.00000000000000	0.000000000000000	0.000000000000000	1.000000000000000	1.000000000000000	1.000000000000000	53.20000000000000	77.00000000000000	1.000000000000000	52.00000000000000
40.00000000000000	136.0000000000000	80.00000000000000	0.000000000000000	0.000000000000000	1.000000000000000	1.000000000000000	1.000000000000000	53.20000000000000	77.00000000000000	1.000000000000000	52.00000000000000
40.00000000000000	144.0000000000000	80.00000000000000	0.000000000000000	0.000000000000000	1.000000000000000	1.000000000000000	1.000000000000000	53.20000000000000	77.00000000000000	1.000000000000000	52.00000000000000
40.00000000000000	146.5000000000000	0.000000000000000	0.000000000000000	3.950000000000000	0.000000000000000	0.000000000000000	1.000000000000000	53.20000000000000	77.00000000000000	1.000000000000000	52.00000000000000
40.00000000000000	152.0000000000000	80.00000000000000	0.000000000000000	0.000000000000000	1.000000000000000	1.000000000000000	1.000000000000000	53.20000000000000	77.00000000000000	1.000000000000000	52.00000000000000
40.00000000000000	154.5000000000000	0.000000000000000	0.000000000000000	2.770000000000000	0.000000000000000	0.000000000000000	1.000000000000000	53.20000000000000	77.00000000000000	1.000000000000000	52.00000000000000
41.00000000000000	0.000000000000000	100.0000000000000	0.000000000000000	0.000000000000000	1.000000000000000	1.000000000000000	1.000000000000000	72.00000000000000	64.00000000000000	1.000000000000000	105.0000000000000
41.00000000000000	12.00000000000000	100.0000000000000	0.000000000000000	0.000000000000000	1.000000000000000	1.000000000000000	1.000000000000000	72.00000000000000	64.00000000000000	1.000000000000000	105.0000000000000
41.00000000000000	14.50000000000000	0.000000000000000	0.000000000000000	2.300000000000000	0.000000000000000	0.000000000000000	1.000000000000000	72.00000000000000	64.00000000000000	1.000000000000000	105.0000000000000
41.00000000000000	24.00000000000000	100.0000000000000	0.000000000000000	0.000000000000000	1.000000000000000	1.000000000000000	1.000000000000000	72.00000000000000	64.00000000000000	1.000000000000000	105.0000000000000
41.00000000000000	36.00000000000000	100.0000000000000	0.000000000000000	0.000000000000000	1.000000000000000	1.000000000000000	1.000000000000000	72.00000000000000	64.00000000000000	1.000000000000000	105.0000000000000
41.00000000000000	48.00000000000000	100.0000000000000	0.000000000000000	0.000000000000000	1.000000000000000	1.000000000000000	1.000000000000000	72.00000000000000	64.00000000000000	1.000000000000000	105.0000000000000
41.00000000000000	50.50000000000000	0.000000000000000	0.000000000000000	2.300000000000000	0.000000000000000	0.000000000000000	1.000000000000000	72.00000000000000	64.00000000000000	1.000000000000000	105.0000000000000
41.00000000000000	60.00000000000000	100.0000000000000	0.000000000000000	0.000000000000000	1.000000000000000	1.000000000000000	1.000000000000000	72.00000000000000	64.00000000000000	1.000000000000000	105.0000000000000
41.00000000000000	62.50000000000000	0.000000000000000	0.000000000000000	3.300000000000000	0.000000000000000	0.000000000000000	1.000000000000000	72.00000000000000	64.00000000000000	1.000000000000000	105.0000000000000
42.00000000000000	0.000000000000000	100.0000000000000	0.000000000000000	0.000000000000000	1.000000000000000	1.000000000000000	1.000000000000000	69.00000000000000	73.00000000000000	1.000000000000000	50.00000000000000
42.00000000000000	12.00000000000000	100.0000000000000	0.000000000000000	0.000000000000000	1.000000000000000	1.000000000000000	1.000000000000000	69.00000000000000	73.00000000000000	1.000000000000000	50.00000000000000
42.00000000000000	24.00000000000000	100.0000000000000	0.000000000000000	0.000000000000000	1.000000000000000	1.000000000000000	1.000000000000000	69.00000000000000	73.00000000000000	1.000000000000000	50.00000000000000
42.00000000000000	36.00000000000000	100.0000000000000	0.000000000000000	0.000000000000000	1.000000000000000	1.000000000000000	1.000000000000000	69.00000000000000	73.00000000000000	1.000000000000000	50.00000000000000
42.00000000000000	48.00000000000000	100.0000000000000	0.000000000000000	0.000000000000000	1.000000000000000	1.000000000000000	1.000000000000000	69.00000000000000	73.00000000000000	1.000000000000000	50.00000000000000
42.00000000000000	50.50000000000000	0.000000000000000	0.000000000000000	4.300000000000000	0.000000000000000	0.000000000000000	1.000000000000000	69.00000000000000	73.00000000000000	1.000000000000000	50.00000000000000
42.00000000000000	60.00000000000000	100.0000000000000	0.000000000000000	0.000000000000000	1.000000000000000	1.000000000000000	1.000000000000000	69.00000000000000	73.00000000000000	1.000000000000000	50.00000000000000
42.00000000000000	62.50000000000000	0.000000000000000	0.000000000000000	4.500000000000000	0.000000000000000	0.000000000000000	1.000000000000000	69.00000000000000	73.00000000000000	1.000000000000000	50.00000000000000
43.00000000000000	0.000000000000000	80.00000000000000	0.000000000000000	0.000000000000000	1.000000000000000	1.000000000000000	1.000000000000000	72.00000000000000	73.00000000000000	1.000000000000000	60.00000000000000
43.00000000000000	12.00000000000000	80.00000000000000	0.000000000000000	0.000000000000000	1.000000000000000	1.000000000000000	1.000000000000000	72.00000000000000	73.00000000000000	1.000000000000000	60.00000000000000
43.00000000000000	14.50000000000000	0.000000000000000	0.000000000000000	2.500000000000000	0.000000000000000	0.000000000000000	1.000000000000000	72.00000000000000	73.00000000000000	1.000000000000000	60.00000000000000
43.00000000000000	24.00000000000000	80.00000000000000	0.000000000000000	0.000000000000000	1.000000000000000	1.000000000000000	1.000000000000000	72.00000000000000	73.00000000000000	1.000000000000000	60.00000000000000
43.00000000000000	26.50000000000000	0.000000000000000	0.000000000000000	2.700000000000000	0.000000000000000	0.000000000000000	1.000000000000000	72.00000000000000	73.00000000000000	1.000000000000000	60.00000000000000
43.00000000000000	36.00000000000000	80.00000000000000	0.000000000000000	0.000000000000000	1.000000000000000	1.000000000000000	1.000000000000000	72.00000000000000	73.00000000000000	1.000000000000000	60.00000000000000
43.00000000000000	48.00000000000000	80.00000000000000	0.000000000000000	0.000000000000000	1.000000000000000	1.000000000000000	1.000000000000000	72.00000000000000	73.00000000000000	1.000000000000000	60.00000000000000
43.00000000000000	50.50000000000000	0.000000000000000	0.000000000000000	2.300000000000000	0.000000000000000	0.000000000000000	1.000000000000000	72.00000000000000	73.00000000000000	1.000000000000000	60.00000000000000
43.00000000000000	60.00000000000000	80.00000000000000	0.000000000000000	0.000000000000000	1.000000000000000	1.000000000000000	1.000000000000000	72.00000000000000	73.00000000000000	1.000000000000000	60.00000000000000
43.00000000000000	72.00000000000000	80.00000000000000	0.000000000000000	0.000000000000000	1.000000000000000	1.000000000000000	1.000000000000000	72.00000000000000	73.00000000000000	1.000000000000000	60.00000000000000
43.00000000000000	84.00000000000000	80.00000000000000	0.000000000000000	0.000000000000000	1.000000000000000	1.000000000000000	1.000000000000000	72.00000000000000	73.00000000000000	1.000000000000000	60.00000000000000
43.00000000000000	86.50000000000000	0.000000000000000	0.000000000000000	2.500000000000000	0.000000000000000	0.000000000000000	1.000000000000000	72.00000000000000	73.00000000000000	1.000000000000000	60.00000000000000
44.00000000000000	0.000000000000000	80.00000000000000	0.000000000000000	0.000000000000000	1.000000000000000	1.000000000000000	1.000000000000000	70.00000000000000	61.00000000000000	1.000000000000000	50.00000000000000
44.00000000000000	8.000000000000000	80.00000000000000	0.000000000000000	0.000000000000000	1.000000000000000	1.000000000000000	1.000000000000000	70.00000000000000	61.00000000000000	1.000000000000000	50.00000000000000
44.00000000000000	16.00000000000000	80.00000000000000	0.000000000000000	0.000000000000000	1.000000000000000	1.000000000000000	1.000000000000000	70.00000000000000	61.00000000000000	1.000000000000000	50.00000000000000
44.00000000000000	24.00000000000000	80.00000000000000	0.000000000000000	0.000000000000000	1.000000000000000	1.000000000000000	1.000000000000000	70.00000000000000	61.00000000000000	1.000000000000000	50.00000000000000
44.00000000000000	32.00000000000000	80.00000000000000	0.000000000000000	0.000000000000000	1.000000000000000	1.000000000000000	1.000000000000000	70.00000000000000	61.00000000000000	1.000000000000000	50.00000000000000
44.00000000000000	40.00000000000000	80.00000000000000	0.000000000000000	0.000000000000000	1.000000000000000	1.000000000000000	1.000000000000000	70.00000000000000	61.00000000000000	1.000000000000000	50.00000000000000
44.00000000000000	48.00000000000000	80.00000000000000	0.000000000000000	0.000000000000000	1.000000000000000	1.000000000000000	1.000000000000000	70.00000000000000	61.00000000000000	1.000000000000000	50.00000000000000
44.00000000000000	50.50000000000000	0.000000000000000	0.000000000000000	3.900000000000000	0.000000000000000	0.000000000000000	1.000000000000000	70.00000000000000	61.00000000000000	1.000000000000000	50.00000000000000
44.00000000000000	56.00000000000000	80.00000000000000	0.000000000000000	0.000000000000000	1.000000000000000	1.000000000000000	1.000000000000000	70.00000000000000	61.00000000000000	1.000000000000000	50.00000000000000
44.00000000000000	64.00000000000000	80.00000000000000	0.000000000000000	0.000000000000000	1.000000000000000	1.000000000000000	1.000000000000000	70.00000000000000	61.00000000000000	1.000000000000000	50.00000000000000
44.00000000000000	72.00000000000000	80.00000000000000	0.000000000000000	0.000000000000000	1.000000000000000	1.000000000000000	1.000000000000000	70.00000000000000	61.00000000000000	1.000000000000000	50.00000000000000
44.00000000000000	74.50000000000000	0.000000000000000	0.000000000000000	3.900000000000000	0.000000000000000	0.000000000000000	1.000000000000000	70.00000000000000	61.00000000000000	1.000000000000000	50.00000000000000
45.00000000000000	0.000000000000000	100.0000000000000	0.000000000000000	0.000000000000000	1.000000000000000	1.000000000000000	1.000000000000000	70.00000000000000	50.00000000000000	1.000000000000000	58.00000000000000
45.00000000000000	8.000000000000000	100.0000000000000	0.000000000000000	0.000000000000000	1.000000000000000	1.000000000000000	1.000000000000000	70.00000000000000	50.00000000000000	1.000000000000000	58.00000000000000
45.00000000000000	10.50000000000000	0.000000000000000	0.000000000000000	3.600000000000000	0.000000000000000	0.000000000000000	1.000000000000000	70.00000000000000	50.00000000000000	1.000000000000000	58.00000000000000
45.00000000000000	16.00000000000000	100.0000000000000	0.000000000000000	0.000000000000000	1.000000000000000	1.000000000000000	1.000000000000000	70.00000000000000	50.00000000000000	1.000000000000000	58.00000000000000
45.00000000000000	24.00000000000000	100.0000000000000	0.000000000000000	0.000000000000000	1.000000000000000	1.000000000000000	1.000000000000000	70.00000000000000	50.00000000000000	1.000000000000000	58.00000000000000
45.00000000000000	32.00000000000000	100.0000000000000	0.000000000000000	0.000000000000000	1.000000000000000	1.000000000000000	1.000000000000000	70.00000000000000	50.00000000000000	1.000000000000000	58.00000000000000
45.00000000000000	34.50000000000000	0.000000000000000	0.000000000000000	3.600000000000000	0.000000000000000	0.000000000000000	1.000000000000000	70.00000000000000	50.00000000000000	1.000000000000000	58.00000000000000
46.00000000000000	0.000000000000000	120.0000000000000	0.000000000000000	0.000000000000000	1.000000000000000	1.000000000000000	1.000000000000000	73.00000000000000	67.00000000000000	1.000000000000000	60.00000000000000
46.00000000000000	12.00000000000000	120.0000000000000	0.000000000000000	0.000000000000000	1.000000000000000	1.000000000000000	1.000000000000000	73.00000000000000	67.00000000000000	1.000000000000000	60.00000000000000
46.00000000000000	14.50000000000000	0.000000000000000	0.000000000000000	3.900000000000000	0.000000000000000	0.000000000000000	1.000000000000000	73.00000000000000	67.00000000000000	1.000000000000000	60.00000000000000
46.00000000000000	24.00000000000000	120.0000000000000	0.000000000000000	0.000000000000000	1.000000000000000	1.000000000000000	1.000000000000000	73.00000000000000	67.00000000000000	1.000000000000000	60.00000000000000
46.00000000000000	36.00000000000000	120.0000000000000	0.000000000000000	0.000000000000000	1.000000000000000	1.000000000000000	1.000000000000000	73.00000000000000	67.00000000000000	1.000000000000000	60.00000000000000
46.00000000000000	38.50000000000000	0.000000000000000	0.000000000000000	4.200000000000000	0.000000000000000	0.000000000000000	1.000000000000000	73.00000000000000	67.00000000000000	1.000000000000000	60.00000000000000
47.00000000000000	0.000000000000000	80.00000000000000	0.000000000000000	0.000000000000000	1.000000000000000	1.000000000000000	1.000000000000000	57.00000000000000	73.00000000000000	1.000000000000000	38.00000000000000
47.00000000000000	8.000000000000000	80.00000000000000	0.000000000000000	0.000000000000000	1.000000000000000	1.000000000000000	1.000000000000000	57.00000000000000	73.00000000000000	1.000000000000000	38.00000000000000
47.00000000000000	10.50000000000000	0.000000000000000	0.000000000000000	3.600000000000000	0.000000000000000	0.000000000000000	1.000000000000000	57.00000000000000	73.00000000000000	1.000000000000000	38.00000000000000
47.00000000000000	16.00000000000000	80.00000000000000	0.000000000000000	0.000000000000000	1.000000000000000	1.000000000000000	1.000000000000000	57.00000000000000	73.00000000000000	1.000000000000000	38.00000000000000
47.00000000000000	24.00000000000000	80.00000000000000	0.000000000000000	0.000000000000000	1.000000000000000	1.000000000000000	1.000000000000000	57.00000000000000	73.00000000000000	1.000000000000000	38.00000000000000
47.00000000000000	26.50000000000000	0.000000000000000	0.000000000000000	3.900000000000000	0.000000000000000	0.000000000000000	1.000000000000000	57.00000000000000	73.00000000000000	1.000000000000000	38.00000000000000
48.00000000000000	0.000000000000000	80.00000000000000	0.000000000000000	0.000000000000000	1.000000000000000	1.000000000000000	1.000000000000000	53.20000000000000	77.00000000000000	1.000000000000000	39.00000000000000
48.00000000000000	12.00000000000000	80.00000000000000	0.000000000000000	0.000000000000000	1.000000000000000	1.000000000000000	1.000000000000000	53.20000000000000	77.00000000000000	1.000000000000000	39.00000000000000
48.00000000000000	14.50000000000000	0.000000000000000	0.000000000000000	2.100000000000000	0.000000000000000	0.000000000000000	1.000000000000000	53.20000000000000	77.00000000000000	1.000000000000000	39.00000000000000
48.00000000000000	24.00000000000000	80.00000000000000	0.000000000000000	0.000000000000000	1.000000000000000	1.000000000000000	1.000000000000000	53.20000000000000	77.00000000000000	1.000000000000000	39.00000000000000
48.00000000000000	26.50000000000000	0.000000000000000	0.000000000000000	2.100000000000000	0.000000000000000	0.000000000000000	1.000000000000000	53.20000000000000	77.00000000000000	1.000000000000000	39.00000000000000
49.00000000000000	0.000000000000000	100.0000000000000	0.000000000000000	0.000000000000000	1.000000000000000	1.000000000000000	1.000000000000000	67.00000000000000	74.00000000000000	1.000000000000000	57.00000000000000
49.00000000000000	12.00000000000000	100.0000000000000	0.000000000000000	0.000000000000000	1.000000000000000	1.000000000000000	1.000000000000000	67.00000000000000	74.00000000000000	1.000000000000000	57.00000000000000
49.00000000000000	14.50000000000000	0.000000000000000	0.000000000000000	3.400000000000000	0.000000000000000	0.000000000000000	1.000000000000000	67.00000000000000	74.00000000000000	1.000000000000000	57.00000000000000
49.00000000000000	24.00000000000000	100.0000000000000	0.000000000000000	0.000000000000000	1.000000000000000	1.000000000000000	1.000000000000000	67.00000000000000	74.00000000000000	1.000000000000000	57.00000000000000
49.00000000000000	36.00000000000000	100.0000000000000	0.000000000000000	0.000000000000000	1.000000000000000	1.000000000000000	1.000000000000000	67.00000000000000	74.00000000000000	1.000000000000000	57.00000000000000
49.00000000000000	38.50000000000000	0.000000000000000	0.000000000000000	3.400000000000000	0.000000000000000	0.000000000000000	1.000000000000000	67.00000000000000	74.00000000000000	1.000000000000000	57.00000000000000
50.00000000000000	0.000000000000000	80.00000000000000	0.000000000000000	0.000000000000000	1.000000000000000	1.000000000000000	1.000000000000000	60.00000000000000	63.00000000000000	1.000000000000000	72.00000000000000
50.00000000000000	8.000000000000000	80.00000000000000	0.000000000000000	0.000000000000000	1.000000000000000	1.000000000000000	1.000000000000000	60.00000000000000	63.00000000000000	1.000000000000000	72.00000000000000
50.00000000000000	16.00000000000000	80.00000000000000	0.000000000000000	0.000000000000000	1.000000000000000	1.000000000000000	1.000000000000000	60.00000000000000	63.00000000000000	1.000000000000000	72.00000000000000
50.00000000000000	24.00000000000000	80.00000000000000	0.000000000000000	0.000000000000000	1.000000000000000	1.000000000000000	1.000000000000000	60.00000000000000	63.00000000000000	1.000000000000000	72.00000000000000
50.00000000000000	26.50000000000000	0.000000000000000	0.000000000000000	2.300000000000000	0.000000000000000	0.000000000000000	1.000000000000000	60.00000000000000	63.00000000000000	1.000000000000000	72.00000000000000
50.00000000000000	32.00000000000000	80.00000000000000	0.000000000000000	0.000000000000000	1.000000000000000	1.000000000000000	1.000000000000000	60.00000000000000	63.00000000000000	1.000000000000000	72.00000000000000
50.00000000000000	34.50000000000000	0.000000000000000	0.000000000000000	2.600000000000000	0.000000000000000	0.000000000000000	1.000000000000000	60.00000000000000	63.00000000000000	1.000000000000000	72.00000000000000
51.00000000000000	0.000000000000000	100.0000000000000	0.000000000000000	0.000000000000000	1.000000000000000	1.000000000000000	1.000000000000000	72.00000000000000	77.00000000000000	1.000000000000000	52.00000000000000
51.00000000000000	8.000000000000000	100.0000000000000	0.000000000000000	0.000000000000000	1.000000000000000	1.000000000000000	1.000000000000000	72.00000000000000	77.00000000000000	1.000000000000000	52.00000000000000
51.00000000000000	16.00000000000000	100.0000000000000	0.000000000000000	0.000000000000000	1.000000000000000	1.000000000000000	1.000000000000000	72.00000000000000	77.00000000000000	1.000000000000000	52.00000000000000
51.00000000000000	24.00000000000000	100.0000000000000	0.000000000000000	0.000000000000000	1.000000000000000	1.000000000000000	1.000000000000000	72.00000000000000	77.00000000000000	1.000000000000000	52.00000000000000
51.00000000000000	32.00000000000000	100.0000000000000	0.000000000000000	0.000000000000000	1.000000000000000	1.000000000000000	1.000000000000000	72.00000000000000	77.00000000000000	1.000000000000000	52.00000000000000
51.00000000000000	40.00000000000000	100.0000000000000	0.000000000000000	0.000000000000000	1.000000000000000	1.000000000000000	1.000000000000000	72.00000000000000	77.00000000000000	1.000000000000000	52.00000000000000
51.00000000000000	48.00000000000000	100.0000000000000	0.000000000000000	0.000000000000000	1.000000000000000	1.000000000000000	1.000000000000000	72.00000000000000	77.00000000000000	1.000000000000000	52.00000000000000
51.00000000000000	50.50000000000000	0.000000000000000	0.000000000000000	3.400000000000000	0.000000000000000	0.000000000000000	1.000000000000000	72.00000000000000	77.00000000000000	1.000000000000000	52.00000000000000
51.00000000000000	56.00000000000000	100.0000000000000	0.000000000000000	0.000000000000000	1.000000000000000	1.000000000000000	1.000000000000000	72.00000000000000	77.00000000000000	1.000000000000000	52.00000000000000
51.00000000000000	58.50000000000000	0.000000000000000	0.000000000000000	3.100000000000000	0.000000000000000	0.000000000000000	1.000000000000000	72.00000000000000	77.00000000000000	1.000000000000000	52.00000000000000
52.00000000000000	0.000000000000000	100.0000000000000	0.000000000000000	0.000000000000000	1.000000000000000	1.000000000000000	1.000000000000000	72.00000000000000	77.00000000000000	1.000000000000000	52.00000000000000
52.00000000000000	8.000000000000000	100.0000000000000	0.000000000000000	0.000000000000000	1.000000000000000	1.000000000000000	1.000000000000000	72.00000000000000	77.00000000000000	1.000000000000000	52.00000000000000
52.00000000000000	16.00000000000000	100.0000000000000	0.000000000000000	0.000000000000000	1.000000000000000	1.000000000000000	1.000000000000000	72.00000000000000	77.00000000000000	1.000000000000000	52.00000000000000
52.00000000000000	24.00000000000000	100.0000000000000	0.000000000000000	0.000000000000000	1.000000000000000	1.000000000000000	1.000000000000000	72.00000000000000	77.00000000000000	1.000000000000000	52.00000000000000
52.00000000000000	32.00000000000000	100.0000000000000	0.000000000000000	0.000000000000000	1.000000000000000	1.000000000000000	1.000000000000000	72.00000000000000	77.00000000000000	1.000000000000000	52.00000000000000
52.00000000000000	34.50000000000000	0.000000000000000	0.000000000000000	2.300000000000000	0.000000000000000	0.000000000000000	1.000000000000000	72.00000000000000	77.00000000000000	1.000000000000000	52.00000000000000
52.00000000000000	40.00000000000000	100.0000000000000	0.000000000000000	0.000000000000000	1.000000000000000	1.000000000000000	1.000000000000000	72.00000000000000	77.00000000000000	1.000000000000000	52.00000000000000
52.00000000000000	48.00000000000000	100.0000000000000	0.000000000000000	0.000000000000000	1.000000000000000	1.000000000000000	1.000000000000000	72.00000000000000	77.00000000000000	1.000000000000000	52.00000000000000
52.00000000000000	50.50000000000000	0.000000000000000	0.000000000000000	3.300000000000000	0.000000000000000	0.000000000000000	1.000000000000000	72.00000000000000	77.00000000000000	1.000000000000000	52.00000000000000
53.00000000000000	0.000000000000000	100.0000000000000	0.000000000000000	0.000000000000000	1.000000000000000	1.000000000000000	1.000000000000000	75.00000000000000	73.00000000000000	1.000000000000000	63.00000000000000
53.00000000000000	12.00000000000000	100.0000000000000	0.000000000000000	0.000000000000000	1.000000000000000	1.000000000000000	1.000000000000000	75.00000000000000	73.00000000000000	1.000000000000000	63.00000000000000
53.00000000000000	14.50000000000000	0.000000000000000	0.000000000000000	4.200000000000000	0.000000000000000	0.000000000000000	1.000000000000000	75.00000000000000	73.00000000000000	1.000000000000000	63.00000000000000
53.00000000000000	24.00000000000000	100.0000000000000	0.000000000000000	0.000000000000000	1.000000000000000	1.000000000000000	1.000000000000000	75.00000000000000	73.00000000000000	1.000000000000000	63.00000000000000
53.00000000000000	26.50000000000000	0.000000000000000	0.000000000000000	3.900000000000000	0.000000000000000	0.000000000000000	1.000000000000000	75.00000000000000	73.00000000000000	1.000000000000000	63.00000000000000
54.00000000000000	0.000000000000000	100.0000000000000	0.000000000000000	0.000000000000000	1.000000000000000	1.000000000000000	1.000000000000000	65.00000000000000	63.00000000000000	1.000000000000000	55.00000000000000
54.00000000000000	12.00000000000000	100.0000000000000	0.000000000000000	0.000000000000000	1.000000000000000	1.000000000000000	1.000000000000000	65.00000000000000	63.00000000000000	1.000000000000000	55.00000000000000
54.00000000000000	14.50000000000000	0.000000000000000	0.000000000000000	4.700000000000000	0.000000000000000	0.000000000000000	1.000000000000000	65.00000000000000	63.00000000000000	1.000000000000000	55.00000000000000
54.00000000000000	24.00000000000000	100.0000000000000	0.000000000000000	0.000000000000000	1.000000000000000	1.000000000000000	1.000000000000000	65.00000000000000	63.00000000000000	1.000000000000000	55.00000000000000
54.00000000000000	36.00000000000000	100.0000000000000	0.000000000000000	0.000000000000000	1.000000000000000	1.000000000000000	1.000000000000000	65.00000000000000	63.00000000000000	1.000000000000000	55.00000000000000
54.00000000000000	38.50000000000000	0.000000000000000	0.000000000000000	4.700000000000000	0.000000000000000	0.000000000000000	1.000000000000000	65.00000000000000	63.00000000000000	1.000000000000000	55.00000000000000
55.00000000000000	0.000000000000000	100.0000000000000	0.000000000000000	0.000000000000000	1.000000000000000	1.000000000000000	1.000000000000000	70.00000000000000	61.00000000000000	1.000000000000000	52.00000000000000
55.00000000000000	8.000000000000000	100.0000000000000	0.000000000000000	0.000000000000000	1.000000000000000	1.000000000000000	1.000000000000000	70.00000000000000	61.00000000000000	1.000000000000000	52.00000000000000
55.00000000000000	16.00000000000000	100.0000000000000	0.000000000000000	0.000000000000000	1.000000000000000	1.000000000000000	1.000000000000000	70.00000000000000	61.00000000000000	1.000000000000000	52.00000000000000
55.00000000000000	24.00000000000000	100.0000000000000	0.000000000000000	0.000000000000000	1.000000000000000	1.000000000000000	1.000000000000000	70.00000000000000	61.00000000000000	1.000000000000000	52.00000000000000
55.00000000000000	32.00000000000000	100.0000000000000	0.000000000000000	0.000000000000000	1.000000000000000	1.000000000000000	1.000000000000000	70.00000000000000	61.00000000000000	1.000000000000000	52.00000000000000
55.00000000000000	40.00000000000000	100.0000000000000	0.000000000000000	0.000000000000000	1.000000000000000	1.000000000000000	1.000000000000000	70.00000000000000	61.00000000000000	1.000000000000000	52.00000000000000
55.00000000000000	48.00000000000000	100.0000000000000	0.000000000000000	0.000000000000000	1.000000000000000	1.000000000000000	1.000000000000000	70.00000000000000	61.00000000000000	1.000000000000000	52.00000000000000
55.00000000000000	50.50000000000000	0.000000000000000	0.000000000000000	4.600000000000000	0.000000000000000	0.000000000000000	1.000000000000000	70.00000000000000	61.00000000000000	1.000000000000000	52.00000000000000
55.00000000000000	56.00000000000000	100.0000000000000	0.000000000000000	0.000000000000000	1.000000000000000	1.000000000000000	1.000000000000000	70.00000000000000	61.00000000000000	1.000000000000000	52.00000000000000
55.00000000000000	64.00000000000000	100.0000000000000	0.000000000000000	0.000000000000000	1.000000000000000	1.000000000000000	1.000000000000000	70.00000000000000	61.00000000000000	1.000000000000000	52.00000000000000
55.00000000000000	72.00000000000000	100.0000000000000	0.000000000000000	0.000000000000000	1.000000000000000	1.000000000000000	1.000000000000000	70.00000000000000	61.00000000000000	1.000000000000000	52.00000000000000
55.00000000000000	74.50000000000000	0.000000000000000	0.000000000000000	3.900000000000000	0.000000000000000	0.000000000000000	1.000000000000000	70.00000000000000	61.00000000000000	1.000000000000000	52.00000000000000
56.00000000000000	0.000000000000000	80.00000000000000	0.000000000000000	0.000000000000000	1.000000000000000	1.000000000000000	1.000000000000000	58.00000000000000	61.00000000000000	1.000000000000000	60.00000000000000
56.00000000000000	8.000000000000000	80.00000000000000	0.000000000000000	0.000000000000000	1.000000000000000	1.000000000000000	1.000000000000000	58.00000000000000	61.00000000000000	1.000000000000000	60.00000000000000
56.00000000000000	16.00000000000000	80.00000000000000	0.000000000000000	0.000000000000000	1.000000000000000	1.000000000000000	1.000000000000000	58.00000000000000	61.00000000000000	1.000000000000000	60.00000000000000
56.00000000000000	24.00000000000000	80.00000000000000	0.000000000000000	0.000000000000000	1.000000000000000	1.000000000000000	1.000000000000000	58.00000000000000	61.00000000000000	1.000000000000000	60.00000000000000
56.00000000000000	32.00000000000000	80.00000000000000	0.000000000000000	0.000000000000000	1.000000000000000	1.000000000000000	1.000000000000000	58.00000000000000	61.00000000000000	1.000000000000000	60.00000000000000
56.00000000000000	40.00000000000000	80.00000000000000	0.000000000000000	0.000000000000000	1.000000000000000	1.000000000000000	1.000000000000000	58.00000000000000	61.00000000000000	1.000000000000000	60.00000000000000
56.00000000000000	48.00000000000000	80.00000000000000	0.000000000000000	0.000000000000000	1.000000000000000	1.000000000000000	1.000000000000000	58.00000000000000	61.00000000000000	1.000000000000000	60.00000000000000
56.00000000000000	50.50000000000000	0.000000000000000	0.000000000000000	2.300000000000000	0.000000000000000	0.000000000000000	1.000000000000000	58.00000000000000	61.00000000000000	1.000000000000000	60.00000000000000
56.00000000000000	56.00000000000000	80.00000000000000	0.000000000000000	0.000000000000000	1.000000000000000	1.000000000000000	1.000000000000000	58.00000000000000	61.00000000000000	1.000000000000000	60.00000000000000
56.00000000000000	58.50000000000000	0.000000000000000	0.000000000000000	2.100000000000000	0.000000000000000	0.000000000000000	1.000000000000000	58.00000000000000	61.00000000000000	1.000000000000000	60.00000000000000
57.00000000000000	0.000000000000000	80.00000000000000	0.000000000000000	0.000000000000000	1.000000000000000	1.000000000000000	1.000000000000000	55.00000000000000	76.00000000000000	1.000000000000000	38.00000000000000
57.00000000000000	8.000000000000000	80.00000000000000	0.000000000000000	0.000000000000000	1.000000000000000	1.000000000000000	1.000000000000000	55.00000000000000	76.00000000000000	1.000000000000000	38.00000000000000
57.00000000000000	16.00000000000000	80.00000000000000	0.000000000000000	0.000000000000000	1.000000000000000	1.000000000000000	1.000000000000000	55.00000000000000	76.00000000000000	1.000000000000000	38.00000000000000
57.00000000000000	18.50000000000000	0.000000000000000	0.000000000000000	2.300000000000000	0.000000000000000	0.000000000000000	1.000000000000000	55.00000000000000	76.00000000000000	1.000000000000000	38.00000000000000
57.00000000000000	24.00000000000000	80.00000000000000	0.000000000000000	0.000000000000000	1.000000000000000	1.000000000000000	1.000000000000000	55.00000000000000	76.00000000000000	1.000000000000000	38.00000000000000
57.00000000000000	26.50000000000000	0.000000000000000	0.000000000000000	2.600000000000000	0.000000000000000	0.000000000000000	1.000000000000000	55.00000000000000	76.00000000000000	1.000000000000000	38.00000000000000
58.00000000000000	0.000000000000000	100.0000000000000	0.000000000000000	0.000000000000000	1.000000000000000	1.000000000000000	1.000000000000000	72.00000000000000	52.00000000000000	1.000000000000000	105.0000000000000
58.00000000000000	8.000000000000000	100.0000000000000	0.000000000000000	0.000000000000000	1.000000000000000	1.000000000000000	1.000000000000000	72.00000000000000	52.00000000000000	1.000000000000000	105.0000000000000
58.00000000000000	16.00000000000000	100.0000000000000	0.000000000000000	0.000000000000000	1.000000000000000	1.000000000000000	1.000000000000000	72.00000000000000	52.00000000000000	1.000000000000000	105.0000000000000
58.00000000000000	24.00000000000000	100.0000000000000	0.000000000000000	0.000000000000000	1.000000000000000	1.000000000000000	1.000000000000000	72.00000000000000	52.00000000000000	1.000000000000000	105.0000000000000
58.00000000000000	32.00000000000000	100.0000000000000	0.000000000000000	0.000000000000000	1.000000000000000	1.000000000000000	1.000000000000000	72.00000000000000	52.00000000000000	1.000000000000000	105.0000000000000
58.00000000000000	34.50000000000000	0.000000000000000	0.000000000000000	3.300000000000000	0.000000000000000	0.000000000000000	1.000000000000000	72.00000000000000	52.00000000000000	1.000000000000000	105.0000000000000
58.00000000000000	40.00000000000000	100.0000000000000	0.000000000000000	0.000000000000000	1.000000000000000	1.000000000000000	1.000000000000000	72.00000000000000	52.00000000000000	1.000000000000000	105.0000000000000
58.00000000000000	42.50000000000000	0.000000000000000	0.000000000000000	3.100000000000000	0.000000000000000	0.000000000000000	1.000000000000000	72.00000000000000	52.00000000000000	1.000000000000000	105.0000000000000
59.00000000000000	0.000000000000000	100.0000000000000	0.000000000000000	0.000000000000000	1.000000000000000	1.000000000000000	1.000000000000000	50.00000000000000	71.00000000000000	1.000000000000000	32.00000000000000
59.00000000000000	8.000000000000000	100.0000000000000	0.000000000000000	0.000000000000000	1.000000000000000	1.000000000000000	1.000000000000000	50.00000000000000	71.00000000000000	1.000000000000000	32.00000000000000
59.00000000000000	16.00000000000000	100.0000000000000	0.000000000000000	0.000000000000000	1.000000000000000	1.000000000000000	1.000000000000000	50.00000000000000	71.00000000000000	1.000000000000000	32.00000000000000
59.00000000000000	24.00000000000000	100.0000000000000	0.000000000000000	0.000000000000000	1.000000000000000	1.000000000000000	1.000000000000000	50.00000000000000	71.00000000000000	1.000000000000000	32.00000000000000
59.00000000000000	32.00000000000000	100.0000000000000	0.000000000000000	0.000000000000000	1.000000000000000	1.000000000000000	1.000000000000000	50.00000000000000	71.00000000000000	1.000000000000000	32.00000000000000
59.00000000000000	34.50000000000000	0.000000000000000	0.000000000000000	4.700000000000000	0.000000000000000	0.000000000000000	1.000000000000000	50.00000000000000	71.00000000000000	1.000000000000000	32.00000000000000
59.00000000000000	40.00000000000000	100.0000000000000	0.000000000000000	0.000000000000000	1.000000000000000	1.000000000000000	1.000000000000000	50.00000000000000	71.00000000000000	1.000000000000000	32.00000000000000
59.00000000000000	42.50000000000000	0.000000000000000	0.000000000000000	3.100000000000000	0.000000000000000	0.000000000000000	1.000000000000000	50.00000000000000	71.00000000000000	1.000000000000000	32.00000000000000
60.00000000000000	0.000000000000000	80.00000000000000	0.000000000000000	0.000000000000000	1.000000000000000	1.000000000000000	1.000000000000000	60.00000000000000	74.00000000000000	1.000000000000000	45.00000000000000
60.00000000000000	12.00000000000000	80.00000000000000	0.000000000000000	0.000000000000000	1.000000000000000	1.000000000000000	1.000000000000000	60.00000000000000	74.00000000000000	1.000000000000000	45.00000000000000
60.00000000000000	14.50000000000000	0.000000000000000	0.000000000000000	2.300000000000000	0.000000000000000	0.000000000000000	1.000000000000000	60.00000000000000	74.00000000000000	1.000000000000000	45.00000000000000
60.00000000000000	24.00000000000000	80.00000000000000	0.000000000000000	0.000000000000000	1.000000000000000	1.000000000000000	1.000000000000000	60.00000000000000	74.00000000000000	1.000000000000000	45.00000000000000
60.00000000000000	26.50000000000000	0.000000000000000	0.000000000000000	2.600000000000000	0.000000000000000	0.000000000000000	1.000000000000000	60.00000000000000	74.00000000000000	1.000000000000000	45.00000000000000
61.00000000000000	0.000000000000000	80.00000000000000	0.000000000000000	0.000000000000000	1.000000000000000	1.000000000000000	1.000000000000000	65.00000000000000	71.00000000000000	1.000000000000000	50.00000000000000
61.00000000000000	8.000000000000000	80.00000000000000	0.000000000000000	0.000000000000000	1.000000000000000	1.000000000000000	1.000000000000000	65.00000000000000	71.00000000000000	1.000000000000000	50.00000000000000
61.00000000000000	16.00000000000000	80.00000000000000	0.000000000000000	0.000000000000000	1.000000000000000	1.000000000000000	1.000000000000000	65.00000000000000	71.00000000000000	1.000000000000000	50.00000000000000
61.00000000000000	24.00000000000000	80.00000000000000	0.000000000000000	0.000000000000000	1.000000000000000	1.000000000000000	1.000000000000000	65.00000000000000	71.00000000000000	1.000000000000000	50.00000000000000
61.00000000000000	26.50000000000000	0.000000000000000	0.000000000000000	4.700000000000000	0.000000000000000	0.000000000000000	1.000000000000000	65.00000000000000	71.00000000000000	1.000000000000000	50.00000000000000
61.00000000000000	32.00000000000000	80.00000000000000	0.000000000000000	0.000000000000000	1.000000000000000	1.000000000000000	1.000000000000000	65.00000000000000	71.00000000000000	1.000000000000000	50.00000000000000
61.00000000000000	34.50000000000000	0.000000000000000	0.000000000000000	3.400000000000000	0.000000000000000	0.000000000000000	1.000000000000000	65.00000000000000	71.00000000000000	1.000000000000000	50.00000000000000
62.00000000000000	0.000000000000000	80.00000000000000	0.000000000000000	0.000000000000000	1.000000000000000	1.000000000000000	1.000000000000000	55.00000000000000	61.00000000000000	1.000000000000000	60.00000000000000
62.00000000000000	12.00000000000000	80.00000000000000	0.000000000000000	0.000000000000000	1.000000000000000	1.000000000000000	1.000000000000000	55.00000000000000	61.00000000000000	1.000000000000000	60.00000000000000
62.00000000000000	14.50000000000000	0.000000000000000	0.000000000000000	2.300000000000000	0.000000000000000	0.000000000000000	1.000000000000000	55.00000000000000	61.00000000000000	1.000000000000000	60.00000000000000
62.00000000000000	24.00000000000000	80.00000000000000	0.000000000000000	0.000000000000000	1.000000000000000	1.000000000000000	1.000000000000000	55.00000000000000	61.00000000000000	1.000000000000000	60.00000000000000
62.00000000000000	26.50000000000000	0.000000000000000	0.000000000000000	2.300000000000000	0.000000000000000	0.000000000000000	1.000000000000000	55.00000000000000	61.00000000000000	1.000000000000000	60.00000000000000
63.00000000000000	0.000000000000000	100.0000000000000	0.000000000000000	0.000000000000000	1.000000000000000	1.000000000000000	1.000000000000000	72.00000000000000	64.00000000000000	1.000000000000000	105.0000000000000
63.00000000000000	8.000000000000000	100.0000000000000	0.000000000000000	0.000000000000000	1.000000000000000	1.000000000000000	1.000000000000000	72.00000000000000	64.00000000000000	1.000000000000000	105.0000000000000
63.00000000000000	16.00000000000000	100.0000000000000	0.000000000000000	0.000000000000000	1.000000000000000	1.000000000000000	1.000000000000000	72.00000000000000	64.00000000000000	1.000000000000000	105.0000000000000
63.00000000000000	24.00000000000000	100.0000000000000	0.000000000000000	0.000000000000000	1.000000000000000	1.000000000000000	1.000000000000000	72.00000000000000	64.00000000000000	1.000000000000000	105.0000000000000
63.00000000000000	32.00000000000000	100.0000000000000	0.000000000000000	0.000000000000000	1.000000000000000	1.000000000000000	1.000000000000000	72.00000000000000	64.00000000000000	1.000000000000000	105.0000000000000
63.00000000000000	34.50000000000000	0.000000000000000	0.000000000000000	2.300000000000000	0.000000000000000	0.000000000000000	1.000000000000000	72.00000000000000	64.00000000000000	1.000000000000000	105.0000000000000
63.00000000000000	40.00000000000000	100.0000000000000	0.000000000000000	0.000000000000000	1.000000000000000	1.000000000000000	1.000000000000000	72.00000000000000	64.00000000000000	1.000000000000000	105.0000000000000
63.00000000000000	42.50000000000000	0.000000000000000	0.000000000000000	2.600000000000000	0.000000000000000	0.000000000000000	1.000000000000000	72.00000000000000	64.00000000000000	1.000000000000000	105.0000000000000
64.00000000000000	0.000000000000000	80.00000000000000	0.000000000000000	0.000000000000000	1.000000000000000	1.000000000000000	1.000000000000000	60.00000000000000	61.00000000000000	1.000000000000000	62.00000000000000
64.00000000000000	8.000000000000000	80.00000000000000	0.000000000000000	0.000000000000000	1.000000000000000	1.000000000000000	1.000000000000000	60.00000000000000	61.00000000000000	1.000000000000000	62.00000000000000
64.00000000000000	16.00000000000000	80.00000000000000	0.000000000000000	0.000000000000000	1.000000000000000	1.000000000000000	1.000000000000000	60.00000000000000	61.00000000000000	1.000000000000000	62.00000000000000
64.00000000000000	24.00000000000000	80.00000000000000	0.000000000000000	0.000000000000000	1.000000000000000	1.000000000000000	1.000000000000000	60.00000000000000	61.00000000000000	1.000000000000000	62.00000000000000
64.00000000000000	32.00000000000000	80.00000000000000	0.000000000000000	0.000000000000000	1.000000000000000	1.000000000000000	1.000000000000000	60.00000000000000	61.00000000000000	1.000000000000000	62.00000000000000
64.00000000000000	40.00000000000000	80.00000000000000	0.000000000000000	0.000000000000000	1.000000000000000	1.000000000000000	1.000000000000000	60.00000000000000	61.00000000000000	1.000000000000000	62.00000000000000
64.00000000000000	42.50000000000000	0.000000000000000	0.000000000000000	3.300000000000000	0.000000000000000	0.000000000000000	1.000000000000000	60.00000000000000	61.00000000000000	1.000000000000000	62.00000000000000
64.00000000000000	48.00000000000000	80.00000000000000	0.000000000000000	0.000000000000000	1.000000000000000	1.000000000000000	1.000000000000000	60.00000000000000	61.00000000000000	1.000000000000000	62.00000000000000
64.00000000000000	56.00000000000000	80.00000000000000	0.000000000000000	0.000000000000000	1.000000000000000	1.000000000000000	1.000000000000000	60.00000000000000	61.00000000000000	1.000000000000000	62.00000000000000
64.00000000000000	58.50000000000000	0.000000000000000	0.000000000000000	3.100000000000000	0.000000000000000	0.000000000000000	1.000000000000000	60.00000000000000	61.00000000000000	1.000000000000000	62.00000000000000
65.00000000000000	0.000000000000000	80.00000000000000	0.000000000000000	0.000000000000000	1.000000000000000	1.000000000000000	1.000000000000000	62.00000000000000	52.00000000000000	1.000000000000000	60.00000000000000
65.00000000000000	8.000000000000000	80.00000000000000	0.000000000000000	0.000000000000000	1.000000000000000	1.000000000000000	1.000000000000000	62.00000000000000	52.00000000000000	1.000000000000000	60.00000000000000
65.00000000000000	16.00000000000000	80.00000000000000	0.000000000000000	0.000000000000000	1.000000000000000	1.000000000000000	1.000000000000000	62.00000000000000	52.00000000000000	1.000000000000000	60.00000000000000
65.00000000000000	24.00000000000000	80.00000000000000	0.000000000000000	0.000000000000000	1.000000000000000	1.000000000000000	1.000000000000000	62.00000000000000	52.00000000000000	1.000000000000000	60.00000000000000
65.00000000000000	32.00000000000000	80.00000000000000	0.000000000000000	0.000000000000000	1.000000000000000	1.000000000000000	1.000000000000000	62.00000000000000	52.00000000000000	1.000000000000000	60.00000000000000
65.00000000000000	40.00000000000000	80.00000000000000	0.000000000000000	0.000000000000000	1.000000000000000	1.000000000000000	1.000000000000000	62.00000000000000	52.00000000000000	1.000000000000000	60.00000000000000
65.00000000000000	48.00000000000000	80.00000000000000	0.000000000000000	0.000000000000000	1.000000000000000	1.000000000000000	1.000000000000000	62.00000000000000	52.00000000000000	1.000000000000000	60.00000000000000
65.00000000000000	50.50000000000000	0.000000000000000	0.000000000000000	3.400000000000000	0.000000000000000	0.000000000000000	1.000000000000000	62.00000000000000	52.00000000000000	1.000000000000000	60.00000000000000
65.00000000000000	56.00000000000000	80.00000000000000	0.000000000000000	0.000000000000000	1.000000000000000	1.000000000000000	1.000000000000000	62.00000000000000	52.00000000000000	1.000000000000000	60.00000000000000
65.00000000000000	58.50000000000000	0.000000000000000	0.000000000000000	2.100000000000000	0.000000000000000	0.000000000000000	1.000000000000000	62.00000000000000	52.00000000000000	1.000000000000000	60.00000000000000
66.00000000000000	0.000000000000000	80.00000000000000	0.000000000000000	0.000000000000000	1.000000000000000	1.000000000000000	1.000000000000000	72.00000000000000	73.00000000000000	1.000000000000000	60.00000000000000
66.00000000000000	12.00000000000000	80.00000000000000	0.000000000000000	0.000000000000000	1.000000000000000	1.000000000000000	1.000000000000000	72.00000000000000	73.00000000000000	1.000000000000000	60.00000000000000
66.00000000000000	14.50000000000000	0.000000000000000	0.000000000000000	2.300000000000000	0.000000000000000	0.000000000000000	1.000000000000000	72.00000000000000	73.00000000000000	1.000000000000000	60.00000000000000
66.00000000000000	24.00000000000000	80.00000000000000	0.000000000000000	0.000000000000000	1.000000000000000	1.000000000000000	1.000000000000000	72.00000000000000	73.00000000000000	1.000000000000000	60.00000000000000
66.00000000000000	36.00000000000000	80.00000000000000	0.000000000000000	0.000000000000000	1.000000000000000	1.000000000000000	1.000000000000000	72.00000000000000	73.00000000000000	1.000000000000000	60.00000000000000
66.00000000000000	38.50000000000000	0.000000000000000	0.000000000000000	2.600000000000000	0.000000000000000	0.000000000000000	1.000000000000000	72.00000000000000	73.00000000000000	1.000000000000000	60.00000000000000
67.00000000000000	0.000000000000000	120.0000000000000	0.000000000000000	0.000000000000000	1.000000000000000	1.000000000000000	1.000000000000000	73.00000000000000	67.00000000000000	1.000000000000000	60.00000000000000
67.00000000000000	12.00000000000000	120.0000000000000	0.000000000000000	0.000000000000000	1.000000000000000	1.000000000000000	1.000000000000000	73.00000000000000	67.00000000000000	1.000000000000000	60.00000000000000
67.00000000000000	14.50000000000000	0.000000000000000	0.000000000000000	4.200000000000000	0.000000000000000	0.000000000000000	1.000000000000000	73.00000000000000	67.00000000000000	1.000000000000000	60.00000000000000
67.00000000000000	24.00000000000000	120.0000000000000	0.000000000000000	0.000000000000000	1.000000000000000	1.000000000000000	1.000000000000000	73.00000000000000	67.00000000000000	1.000000000000000	60.00000000000000
67.00000000000000	26.50000000000000	0.000000000000000	0.000000000000000	3.300000000000000	0.000000000000000	0.000000000000000	1.000000000000000	73.00000000000000	67.00000000000000	1.000000000000000	60.00000000000000
68.00000000000000	0.000000000000000	80.00000000000000	0.000000000000000	0.000000000000000	1.000000000000000	1.000000000000000	1.000000000000000	62.00000000000000	61.00000000000000	1.000000000000000	65.00000000000000
68.00000000000000	8.000000000000000	80.00000000000000	0.000000000000000	0.000000000000000	1.000000000000000	1.000000000000000	1.000000000000000	62.00000000000000	61.00000000000000	1.000000000000000	65.00000000000000
68.00000000000000	16.00000000000000	80.00000000000000	0.000000000000000	0.000000000000000	1.000000000000000	1.000000000000000	1.000000000000000	62.00000000000000	61.00000000000000	1.000000000000000	65.00000000000000
68.00000000000000	18.50000000000000	0.000000000000000	0.000000000000000	3.100000000000000	0.000000000000000	0.000000000000000	1.000000000000000	62.00000000000000	61.00000000000000	1.000000000000000	65.00000000000000
68.00000000000000	24.00000000000000	80.00000000000000	0.000000000000000	0.000000000000000	1.000000000000000	1.000000000000000	1.000000000000000	62.00000000000000	61.00000000000000	1.000000000000000	65.00000000000000
68.00000000000000	26.50000000000000	0.000000000000000	0.000000000000000	3.400000000000000	0.000000000000000	0.000000000000000	1.000000000000000	62.00000000000000	61.00000000000000	1.000000000000000	65.00000000000000
69.00000000000000	0.000000000000000	120.0000000000000	0.000000000000000	0.000000000000000	1.000000000000000	1.000000000000000	1.000000000000000	58.40000000000000	71.00000000000000	1.000000000000000	58.00000000000000
69.00000000000000	8.000000000000000	120.0000000000000	0.000000000000000	0.000000000000000	1.000000000000000	1.000000000000000	1.000000000000000	58.40000000000000	71.00000000000000	1.000000000000000	58.00000000000000
69.00000000000000	16.00000000000000	120.0000000000000	0.000000000000000	0.000000000000000	1.000000000000000	1.000000000000000	1.000000000000000	58.40000000000000	71.00000000000000	1.000000000000000	58.00000000000000
69.00000000000000	24.00000000000000	120.0000000000000	0.000000000000000	0.000000000000000	1.000000000000000	1.000000000000000	1.000000000000000	58.40000000000000	71.00000000000000	1.000000000000000	58.00000000000000
69.00000000000000	32.00000000000000	120.0000000000000	0.000000000000000	0.000000000000000	1.000000000000000	1.000000000000000	1.000000000000000	58.40000000000000	71.00000000000000	1.000000000000000	58.00000000000000
69.00000000000000	40.00000000000000	120.0000000000000	0.000000000000000	0.000000000000000	1.000000000000000	1.000000000000000	1.000000000000000	58.40000000000000	71.00000000000000	1.000000000000000	58.00000000000000
69.00000000000000	48.00000000000000	120.0000000000000	0.000000000000000	0.000000000000000	1.000000000000000	1.000000000000000	1.000000000000000	58.40000000000000	71.00000000000000	1.000000000000000	58.00000000000000
69.00000000000000	56.00000000000000	120.0000000000000	0.000000000000000	0.000000000000000	1.000000000000000	1.000000000000000	1.000000000000000	58.40000000000000	71.00000000000000	1.000000000000000	58.00000000000000
69.00000000000000	64.00000000000000	120.0000000000000	0.000000000000000	0.000000000000000	1.000000000000000	1.000000000000000	1.000000000000000	58.40000000000000	71.00000000000000	1.000000000000000	58.00000000000000
69.00000000000000	72.00000000000000	120.0000000000000	0.000000000000000	0.000000000000000	1.000000000000000	1.000000000000000	1.000000000000000	58.40000000000000	71.00000000000000	1.000000000000000	58.00000000000000
69.00000000000000	80.00000000000000	120.0000000000000	0.000000000000000	0.000000000000000	1.000000000000000	1.000000000000000	1.000000000000000	58.40000000000000	71.00000000000000	1.000000000000000	58.00000000000000
69.00000000000000	88.00000000000000	120.0000000000000	0.000000000000000	0.000000000000000	1.000000000000000	1.000000000000000	1.000000000000000	58.40000000000000	71.00000000000000	1.000000000000000	58.00000000000000
69.00000000000000	96.00000000000000	120.0000000000000	0.000000000000000	0.000000000000000	1.000000000000000	1.000000000000000	1.000000000000000	58.40000000000000	71.00000000000000	1.000000000000000	58.00000000000000
69.00000000000000	104.0000000000000	120.0000000000000	0.000000000000000	0.000000000000000	1.000000000000000	1.000000000000000	1.000000000000000	58.40000000000000	71.00000000000000	1.000000000000000	58.00000000000000
69.00000000000000	112.0000000000000	120.0000000000000	0.000000000000000	0.000000000000000	1.000000000000000	1.000000000000000	1.000000000000000	58.40000000000000	71.00000000000000	1.000000000000000	58.00000000000000
69.00000000000000	120.0000000000000	120.0000000000000	0.000000000000000	0.000000000000000	1.000000000000000	1.000000000000000	1.000000000000000	58.40000000000000	71.00000000000000	1.000000000000000	58.00000000000000
69.00000000000000	128.0000000000000	120.0000000000000	0.000000000000000	0.000000000000000	1.000000000000000	1.000000000000000	1.000000000000000	58.40000000000000	71.00000000000000	1.000000000000000	58.00000000000000
69.00000000000000	136.0000000000000	120.0000000000000	0.000000000000000	0.000000000000000	1.000000000000000	1.000000000000000	1.000000000000000	58.40000000000000	71.00000000000000	1.000000000000000	58.00000000000000
69.00000000000000	144.0000000000000	120.0000000000000	0.000000000000000	0.000000000000000	1.000000000000000	1.000000000000000	1.000000000000000	58.40000000000000	71.00000000000000	1.000000000000000	58.00000000000000
69.00000000000000	152.0000000000000	120.0000000000000	0.000000000000000	0.000000000000000	1.000000000000000	1.000000000000000	1.000000000000000	58.40000000000000	71.00000000000000	1.000000000000000	58.00000000000000
69.00000000000000	160.0000000000000	120.0000000000000	0.000000000000000	0.000000000000000	1.000000000000000	1.000000000000000	1.000000000000000	58.40000000000000	71.00000000000000	1.000000000000000	58.00000000000000
69.00000000000000	168.0000000000000	120.0000000000000	0.000000000000000	0.000000000000000	1.000000000000000	1.000000000000000	1.000000000000000	58.40000000000000	71.00000000000000	1.000000000000000	58.00000000000000
69.00000000000000	176.0000000000000	120.0000000000000	0.000000000000000	0.000000000000000	1.000000000000000	1.000000000000000	1.000000000000000	58.40000000000000	71.00000000000000	1.000000000000000	58.00000000000000
69.00000000000000	184.0000000000000	120.0000000000000	0.000000000000000	0.000000000000000	1.000000000000000	1.000000000000000	1.000000000000000	58.40000000000000	71.00000000000000	1.000000000000000	58.00000000000000
69.00000000000000	192.0000000000000	120.0000000000000	0.000000000000000	0.000000000000000	1.000000000000000	1.000000000000000	1.000000000000000	58.40000000000000	71.00000000000000	1.000000000000000	58.00000000000000
69.00000000000000	200.0000000000000	120.0000000000000	0.000000000000000	0.000000000000000	1.000000000000000	1.000000000000000	1.000000000000000	58.40000000000000	71.00000000000000	1.000000000000000	58.00000000000000
69.00000000000000	208.0000000000000	120.0000000000000	0.000000000000000	0.000000000000000	1.000000000000000	1.000000000000000	1.000000000000000	58.40000000000000	71.00000000000000	1.000000000000000	58.00000000000000
69.00000000000000	216.0000000000000	120.0000000000000	0.000000000000000	0.000000000000000	1.000000000000000	1.000000000000000	1.000000000000000	58.40000000000000	71.00000000000000	1.000000000000000	58.00000000000000
69.00000000000000	224.0000000000000	120.0000000000000	0.000000000000000	0.000000000000000	1.000000000000000	1.000000000000000	1.000000000000000	58.40000000000000	71.00000000000000	1.000000000000000	58.00000000000000
69.00000000000000	232.0000000000000	120.0000000000000	0.000000000000000	0.000000000000000	1.000000000000000	1.000000000000000	1.000000000000000	58.40000000000000	71.00000000000000	1.000000000000000	58.00000000000000
69.00000000000000	240.0000000000000	120.0000000000000	0.000000000000000	0.000000000000000	1.000000000000000	1.000000000000000	1.000000000000000	58.40000000000000	71.00000000000000	1.000000000000000	58.00000000000000
69.00000000000000	248.0000000000000	120.0000000000000	0.000000000000000	0.000000000000000	1.000000000000000	1.000000000000000	1.000000000000000	58.40000000000000	71.00000000000000	1.000000000000000	58.00000000000000
69.00000000000000	256.0000000000000	120.0000000000000	0.000000000000000	0.000000000000000	1.000000000000000	1.000000000000000	1.000000000000000	58.40000000000000	71.00000000000000	1.000000000000000	58.00000000000000
69.00000000000000	258.5000000000000	0.000000000000000	0.000000000000000	7.550000000000000	0.000000000000000	0.000000000000000	1.000000000000000	58.40000000000000	71.00000000000000	1.000000000000000	58.00000000000000
69.00000000000000	263.1700000000000	0.000000000000000	0.000000000000000	6.010000000000000	0.000000000000000	0.000000000000000	1.000000000000000	58.40000000000000	71.00000000000000	1.000000000000000	58.00000000000000
69.00000000000000	264.0000000000000	120.0000000000000	0.000000000000000	0.000000000000000	1.000000000000000	1.000000000000000	1.000000000000000	58.40000000000000	71.00000000000000	1.000000000000000	58.00000000000000
70.00000000000000	0.000000000000000	180.0000000000000	0.000000000000000	0.000000000000000	1.000000000000000	1.000000000000000	1.000000000000000	69.50000000000000	72.00000000000000	0.000000000000000	39.00000000000000
70.00000000000000	24.00000000000000	180.0000000000000	0.000000000000000	0.000000000000000	1.000000000000000	1.000000000000000	1.000000000000000	69.50000000000000	72.00000000000000	0.000000000000000	39.00000000000000
70.00000000000000	26.00000000000000	0.000000000000000	0.000000000000000	7.120000000000000	0.000000000000000	0.000000000000000	1.000000000000000	69.50000000000000	72.00000000000000	0.000000000000000	39.00000000000000
70.00000000000000	48.00000000000000	180.0000000000000	0.000000000000000	0.000000000000000	1.000000000000000	1.000000000000000	1.000000000000000	69.50000000000000	72.00000000000000	0.000000000000000	39.00000000000000
70.00000000000000	72.00000000000000	180.0000000000000	0.000000000000000	0.000000000000000	1.000000000000000	1.000000000000000	1.000000000000000	69.50000000000000	72.00000000000000	0.000000000000000	39.00000000000000
70.00000000000000	74.00000000000000	0.000000000000000	0.000000000000000	7.200000000000000	0.000000000000000	0.000000000000000	1.000000000000000	69.50000000000000	72.00000000000000	0.000000000000000	39.00000000000000
71.00000000000000	0.000000000000000	80.00000000000000	0.000000000000000	0.000000000000000	1.000000000000000	1.000000000000000	1.000000000000000	64.20000000000000	34.00000000000000	1.000000000000000	90.00000000000000
71.00000000000000	8.000000000000000	80.00000000000000	0.000000000000000	0.000000000000000	1.000000000000000	1.000000000000000	1.000000000000000	64.20000000000000	34.00000000000000	1.000000000000000	90.00000000000000
71.00000000000000	16.00000000000000	80.00000000000000	0.000000000000000	0.000000000000000	1.000000000000000	1.000000000000000	1.000000000000000	64.20000000000000	34.00000000000000	1.000000000000000	90.00000000000000
71.00000000000000	24.00000000000000	80.00000000000000	0.000000000000000	0.000000000000000	1.000000000000000	1.000000000000000	1.000000000000000	64.20000000000000	34.00000000000000	1.000000000000000	90.00000000000000
71.00000000000000	32.00000000000000	80.00000000000000	0.000000000000000	0.000000000000000	1.000000000000000	1.000000000000000	1.000000000000000	64.20000000000000	34.00000000000000	1.000000000000000	90.00000000000000
71.00000000000000	40.00000000000000	80.00000000000000	0.000000000000000	0.000000000000000	1.000000000000000	1.000000000000000	1.000000000000000	64.20000000000000	34.00000000000000	1.000000000000000	90.00000000000000
71.00000000000000	42.50000000000000	0.000000000000000	0.000000000000000	1.250000000000000	0.000000000000000	0.000000000000000	1.000000000000000	64.20000000000000	34.00000000000000	1.000000000000000	90.00000000000000
71.00000000000000	48.00000000000000	80.00000000000000	0.000000000000000	0.000000000000000	1.000000000000000	1.000000000000000	1.000000000000000	64.20000000000000	34.00000000000000	1.000000000000000	90.00000000000000
71.00000000000000	50.75000000000000	0.000000000000000	0.000000000000000	4.610000000000000	0.000000000000000	0.000000000000000	1.000000000000000	64.20000000000000	34.00000000000000	1.000000000000000	90.00000000000000
71.00000000000000	56.00000000000000	80.00000000000000	0.000000000000000	0.000000000000000	1.000000000000000	1.000000000000000	1.000000000000000	64.20000000000000	34.00000000000000	1.000000000000000	90.00000000000000
71.00000000000000	64.00000000000000	80.00000000000000	0.000000000000000	0.000000000000000	1.000000000000000	1.000000000000000	1.000000000000000	64.20000000000000	34.00000000000000	1.000000000000000	90.00000000000000
71.00000000000000	65.00000000000000	0.000000000000000	0.000000000000000	5.770000000000000	0.000000000000000	0.000000000000000	1.000000000000000	64.20000000000000	34.00000000000000	1.000000000000000	90.00000000000000
71.00000000000000	70.50000000000000	0.000000000000000	0.000000000000000	1.300000000000000	0.000000000000000	0.000000000000000	1.000000000000000	64.20000000000000	34.00000000000000	1.000000000000000	90.00000000000000
72.00000000000000	0.000000000000000	100.0000000000000	0.000000000000000	0.000000000000000	1.000000000000000	1.000000000000000	1.000000000000000	62.00000000000000	63.00000000000000	1.000000000000000	95.00000000000000
72.00000000000000	12.00000000000000	100.0000000000000	0.000000000000000	0.000000000000000	1.000000000000000	1.000000000000000	1.000000000000000	62.00000000000000	63.00000000000000	1.000000000000000	95.00000000000000
72.00000000000000	14.50000000000000	0.000000000000000	0.000000000000000	3.370000000000000	0.000000000000000	0.000000000000000	1.000000000000000	62.00000000000000	63.00000000000000	1.000000000000000	95.00000000000000
72.00000000000000	24.00000000000000	100.0000000000000	0.000000000000000	0.000000000000000	1.000000000000000	1.000000000000000	1.000000000000000	62.00000000000000	63.00000000000000	1.000000000000000	95.00000000000000
72.00000000000000	36.00000000000000	100.0000000000000	0.000000000000000	0.000000000000000	1.000000000000000	1.000000000000000	1.000000000000000	62.00000000000000	63.00000000000000	1.000000000000000	95.00000000000000
72.00000000000000	48.00000000000000	100.0000000000000	0.000000000000000	0.000000000000000	1.000000000000000	1.000000000000000	1.000000000000000	62.00000000000000	63.00000000000000	1.000000000000000	95.00000000000000
72.00000000000000	52.50000000000000	0.000000000000000	0.000000000000000	2.150000000000000	0.000000000000000	0.000000000000000	1.000000000000000	62.00000000000000	63.00000000000000	1.000000000000000	95.00000000000000
72.00000000000000	60.00000000000000	100.0000000000000	0.000000000000000	0.000000000000000	1.000000000000000	1.000000000000000	1.000000000000000	62.00000000000000	63.00000000000000	1.000000000000000	95.00000000000000
72.00000000000000	72.00000000000000	100.0000000000000	0.000000000000000	0.000000000000000	1.000000000000000	1.000000000000000	1.000000000000000	62.00000000000000	63.00000000000000	1.000000000000000	95.00000000000000
72.00000000000000	74.50000000000000	0.000000000000000	0.000000000000000	2.370000000000000	0.000000000000000	0.000000000000000	1.000000000000000	62.00000000000000	63.00000000000000	1.000000000000000	95.00000000000000
72.00000000000000	84.00000000000000	100.0000000000000	0.000000000000000	0.000000000000000	1.000000000000000	1.000000000000000	1.000000000000000	62.00000000000000	63.00000000000000	1.000000000000000	95.00000000000000
72.00000000000000	87.00000000000000	0.000000000000000	0.000000000000000	4.420000000000000	0.000000000000000	0.000000000000000	1.000000000000000	62.00000000000000	63.00000000000000	1.000000000000000	95.00000000000000
72.00000000000000	96.00000000000000	100.0000000000000	0.000000000000000	0.000000000000000	1.000000000000000	1.000000000000000	1.000000000000000	62.00000000000000	63.00000000000000	1.000000000000000	95.00000000000000
72.00000000000000	108.0000000000000	100.0000000000000	0.000000000000000	0.000000000000000	1.000000000000000	1.000000000000000	1.000000000000000	62.00000000000000	63.00000000000000	1.000000000000000	95.00000000000000
72.00000000000000	120.0000000000000	100.0000000000000	0.000000000000000	0.000000000000000	1.000000000000000	1.000000000000000	1.000000000000000	62.00000000000000	63.00000000000000	1.000000000000000	95.00000000000000
72.00000000000000	132.0000000000000	100.0000000000000	0.000000000000000	0.000000000000000	1.000000000000000	1.000000000000000	1.000000000000000	62.00000000000000	63.00000000000000	1.000000000000000	95.00000000000000
72.00000000000000	144.0000000000000	100.0000000000000	0.000000000000000	0.000000000000000	1.000000000000000	1.000000000000000	1.000000000000000	62.00000000000000	63.00000000000000	1.000000000000000	95.00000000000000
72.00000000000000	156.0000000000000	100.0000000000000	0.000000000000000	0.000000000000000	1.000000000000000	1.000000000000000	1.000000000000000	62.00000000000000	63.00000000000000	1.000000000000000	95.00000000000000
72.00000000000000	168.0000000000000	100.0000000000000	0.000000000000000	0.000000000000000	1.000000000000000	1.000000000000000	1.000000000000000	62.00000000000000	63.00000000000000	1.000000000000000	95.00000000000000
72.00000000000000	180.0000000000000	100.0000000000000	0.000000000000000	0.000000000000000	1.000000000000000	1.000000000000000	1.000000000000000	62.00000000000000	63.00000000000000	1.000000000000000	95.00000000000000
72.00000000000000	192.0000000000000	100.0000000000000	0.000000000000000	0.000000000000000	1.000000000000000	1.000000000000000	1.000000000000000	62.00000000000000	63.00000000000000	1.000000000000000	95.00000000000000
72.00000000000000	204.0000000000000	100.0000000000000	0.000000000000000	0.000000000000000	1.000000000000000	1.000000000000000	1.000000000000000	62.00000000000000	63.00000000000000	1.000000000000000	95.00000000000000
72.00000000000000	216.0000000000000	100.0000000000000	0.000000000000000	0.000000000000000	1.000000000000000	1.000000000000000	1.000000000000000	62.00000000000000	63.00000000000000	1.000000000000000	95.00000000000000
72.00000000000000	228.0000000000000	100.0000000000000	0.000000000000000	0.000000000000000	1.000000000000000	1.000000000000000	1.000000000000000	62.00000000000000	63.00000000000000	1.000000000000000	95.00000000000000
72.00000000000000	240.0000000000000	100.0000000000000	0.000000000000000	0.000000000000000	1.000000000000000	1.000000000000000	1.000000000000000	62.00000000000000	63.00000000000000	1.000000000000000	95.00000000000000
72.00000000000000	252.0000000000000	100.0000000000000	0.000000000000000	0.000000000000000	1.000000000000000	1.000000000000000	1.000000000000000	62.00000000000000	63.00000000000000	1.000000000000000	95.00000000000000
72.00000000000000	264.0000000000000	100.0000000000000	0.000000000000000	0.000000000000000	1.000000000000000	1.000000000000000	1.000000000000000	62.00000000000000	63.00000000000000	1.000000000000000	95.00000000000000
72.00000000000000	276.0000000000000	100.0000000000000	0.000000000000000	0.000000000000000	1.000000000000000	1.000000000000000	1.000000000000000	62.00000000000000	63.00000000000000	1.000000000000000	95.00000000000000
72.00000000000000	288.0000000000000	100.0000000000000	0.000000000000000	0.000000000000000	1.000000000000000	1.000000000000000	1.000000000000000	62.00000000000000	63.00000000000000	1.000000000000000	95.00000000000000
72.00000000000000	300.0000000000000	100.0000000000000	0.000000000000000	0.000000000000000	1.000000000000000	1.000000000000000	1.000000000000000	62.00000000000000	63.00000000000000	1.000000000000000	95.00000000000000
72.00000000000000	312.0000000000000	100.0000000000000	0.000000000000000	0.000000000000000	1.000000000000000	1.000000000000000	1.000000000000000	62.00000000000000	63.00000000000000	1.000000000000000	95.00000000000000
72.00000000000000	324.0000000000000	100.0000000000000	0.000000000000000	0.000000000000000	1.000000000000000	1.000000000000000	1.000000000000000	62.00000000000000	63.00000000000000	1.000000000000000	95.00000000000000
72.00000000000000	336.0000000000000	100.0000000000000	0.000000000000000	0.000000000000000	1.000000000000000	1.000000000000000	1.000000000000000	62.00000000000000	63.00000000000000	1.000000000000000	95.00000000000000
72.00000000000000	348.0000000000000	100.0000000000000	0.000000000000000	0.000000000000000	1.000000000000000	1.000000000000000	1.000000000000000	62.00000000000000	63.00000000000000	1.000000000000000	95.00000000000000
72.00000000000000	360.0000000000000	100.0000000000000	0.000000000000000	0.000000000000000	1.000000000000000	1.000000000000000	1.000000000000000	62.00000000000000	63.00000000000000	1.000000000000000	95.00000000000000
72.00000000000000	372.0000000000000	100.0000000000000	0.000000000000000	0.000000000000000	1.000000000000000	1.000000000000000	1.000000000000000	62.00000000000000	63.00000000000000	1.000000000000000	95.00000000000000
72.00000000000000	384.0000000000000	100.0000000000000	0.000000000000000	0.000000000000000	1.000000000000000	1.000000000000000	1.000000000000000	62.00000000000000	63.00000000000000	1.000000000000000	95.00000000000000
72.00000000000000	396.0000000000000	100.0000000000000	0.000000000000000	0.000000000000000	1.000000000000000	1.000000000000000	1.000000000000000	62.00000000000000	63.00000000000000	1.000000000000000	95.00000000000000
72.00000000000000	408.0000000000000	100.0000000000000	0.000000000000000	0.000000000000000	1.000000000000000	1.000000000000000	1.000000000000000	62.00000000000000	63.00000000000000	1.000000000000000	95.00000000000000
72.00000000000000	420.0000000000000	100.0000000000000	0.000000000000000	0.000000000000000	1.000000000000000	1.000000000000000	1.000000000000000	62.00000000000000	63.00000000000000	1.000000000000000	95.00000000000000
72.00000000000000	432.0000000000000	100.0000000000000	0.000000000000000	0.000000000000000	1.000000000000000	1.000000000000000	1.000000000000000	62.00000000000000	63.00000000000000	1.000000000000000	95.00000000000000
72.00000000000000	444.0000000000000	100.0000000000000	0.000000000000000	0.000000000000000	1.000000000000000	1.000000000000000	1.000000000000000	62.00000000000000	63.00000000000000	1.000000000000000	95.00000000000000
72.00000000000000	456.0000000000000	100.0000000000000	0.000000000000000	0.000000000000000	1.000000000000000	1.000000000000000	1.000000000000000	62.00000000000000	63.00000000000000	1.000000000000000	95.00000000000000
72.00000000000000	468.0000000000000	100.0000000000000	0.000000000000000	0.000000000000000	1.000000000000000	1.000000000000000	1.000000000000000	62.00000000000000	63.00000000000000	1.000000000000000	95.00000000000000
72.00000000000000	480.0000000000000	100.0000000000000	0.000000000000000	0.000000000000000	1.000000000000000	1.000000000000000	1.000000000000000	62.00000000000000	63.00000000000000	1.000000000000000	95.00000000000000
72.00000000000000	492.0000000000000	100.0000000000000	0.000000000000000	0.000000000000000	1.000000000000000	1.000000000000000	1.000000000000000	62.00000000000000	63.00000000000000	1.000000000000000	95.00000000000000
72.00000000000000	504.0000000000000	100.0000000000000	0.000000000000000	0.000000000000000	1.000000000000000	1.000000000000000	1.000000000000000	62.00000000000000	63.00000000000000	1.000000000000000	95.00000000000000
72.00000000000000	516.0000000000000	100.0000000000000	0.000000000000000	0.000000000000000	1.000000000000000	1.000000000000000	1.000000000000000	62.00000000000000	63.00000000000000	1.000000000000000	95.00000000000000
72.00000000000000	528.0000000000000	100.0000000000000	0.000000000000000	0.000000000000000	1.000000000000000	1.000000000000000	1.000000000000000	62.00000000000000	63.00000000000000	1.000000000000000	95.00000000000000
72.00000000000000	540.0000000000000	100.0000000000000	0.000000000000000	0.000000000000000	1.000000000000000	1.000000000000000	1.000000000000000	62.00000000000000	63.00000000000000	1.000000000000000	95.00000000000000
72.00000000000000	552.0000000000000	100.0000000000000	0.000000000000000	0.000000000000000	1.000000000000000	1.000000000000000	1.000000000000000	62.00000000000000	63.00000000000000	1.000000000000000	95.00000000000000
72.00000000000000	564.0000000000000	100.0000000000000	0.000000000000000	0.000000000000000	1.000000000000000	1.000000000000000	1.000000000000000	62.00000000000000	63.00000000000000	1.000000000000000	95.00000000000000
72.00000000000000	576.0000000000000	100.0000000000000	0.000000000000000	0.000000000000000	1.000000000000000	1.000000000000000	1.000000000000000	62.00000000000000	63.00000000000000	1.000000000000000	95.00000000000000
72.00000000000000	588.0000000000000	100.0000000000000	0.000000000000000	0.000000000000000	1.000000000000000	1.000000000000000	1.000000000000000	62.00000000000000	63.00000000000000	1.000000000000000	95.00000000000000
72.00000000000000	600.0000000000000	100.0000000000000	0.000000000000000	0.000000000000000	1.000000000000000	1.000000000000000	1.000000000000000	62.00000000000000	63.00000000000000	1.000000000000000	95.00000000000000
72.00000000000000	612.0000000000000	100.0000000000000	0.000000000000000	0.000000000000000	1.000000000000000	1.000000000000000	1.000000000000000	62.00000000000000	63.00000000000000	1.000000000000000	95.00000000000000
72.00000000000000	624.0000000000000	100.0000000000000	0.000000000000000	0.000000000000000	1.000000000000000	1.000000000000000	1.000000000000000	62.00000000000000	63.00000000000000	1.000000000000000	95.00000000000000
72.00000000000000	636.0000000000000	100.0000000000000	0.000000000000000	0.000000000000000	1.000000000000000	1.000000000000000	1.000000000000000	62.00000000000000	63.00000000000000	1.000000000000000	95.00000000000000
72.00000000000000	648.0000000000000	100.0000000000000	0.000000000000000	0.000000000000000	1.000000000000000	1.000000000000000	1.000000000000000	62.00000000000000	63.00000000000000	1.000000000000000	95.00000000000000
72.00000000000000	650.0000000000000	0.000000000000000	0.000000000000000	2.370000000000000	0.000000000000000	0.000000000000000	1.000000000000000	62.00000000000000	63.00000000000000	1.000000000000000	95.00000000000000
72.00000000000000	660.0000000000000	100.0000000000000	0.000000000000000	0.000000000000000	1.000000000000000	1.000000000000000	1.000000000000000	62.00000000000000	63.00000000000000	1.000000000000000	95.00000000000000
72.00000000000000	662.0000000000000	0.000000000000000	0.000000000000000	2.830000000000000	0.000000000000000	0.000000000000000	1.000000000000000	62.00000000000000	63.00000000000000	1.000000000000000	95.00000000000000
73.00000000000000	0.000000000000000	80.00000000000000	0.000000000000000	0.000000000000000	1.000000000000000	1.000000000000000	1.000000000000000	55.00000000000000	73.00000000000000	1.000000000000000	55.00000000000000
73.00000000000000	8.000000000000000	80.00000000000000	0.000000000000000	0.000000000000000	1.000000000000000	1.000000000000000	1.000000000000000	55.00000000000000	73.00000000000000	1.000000000000000	55.00000000000000
73.00000000000000	16.00000000000000	80.00000000000000	0.000000000000000	0.000000000000000	1.000000000000000	1.000000000000000	1.000000000000000	55.00000000000000	73.00000000000000	1.000000000000000	55.00000000000000
73.00000000000000	24.00000000000000	80.00000000000000	0.000000000000000	0.000000000000000	1.000000000000000	1.000000000000000	1.000000000000000	55.00000000000000	73.00000000000000	1.000000000000000	55.00000000000000
73.00000000000000	32.00000000000000	80.00000000000000	0.000000000000000	0.000000000000000	1.000000000000000	1.000000000000000	1.000000000000000	55.00000000000000	73.00000000000000	1.000000000000000	55.00000000000000
73.00000000000000	40.00000000000000	80.00000000000000	0.000000000000000	0.000000000000000	1.000000000000000	1.000000000000000	1.000000000000000	55.00000000000000	73.00000000000000	1.000000000000000	55.00000000000000
73.00000000000000	48.00000000000000	80.00000000000000	0.000000000000000	0.000000000000000	1.000000000000000	1.000000000000000	1.000000000000000	55.00000000000000	73.00000000000000	1.000000000000000	55.00000000000000
73.00000000000000	56.00000000000000	80.00000000000000	0.000000000000000	0.000000000000000	1.000000000000000	1.000000000000000	1.000000000000000	55.00000000000000	73.00000000000000	1.000000000000000	55.00000000000000
73.00000000000000	64.00000000000000	80.00000000000000	0.000000000000000	0.000000000000000	1.000000000000000	1.000000000000000	1.000000000000000	55.00000000000000	73.00000000000000	1.000000000000000	55.00000000000000
73.00000000000000	72.00000000000000	80.00000000000000	0.000000000000000	0.000000000000000	1.000000000000000	1.000000000000000	1.000000000000000	55.00000000000000	73.00000000000000	1.000000000000000	55.00000000000000
73.00000000000000	80.00000000000000	80.00000000000000	0.000000000000000	0.000000000000000	1.000000000000000	1.000000000000000	1.000000000000000	55.00000000000000	73.00000000000000	1.000000000000000	55.00000000000000
73.00000000000000	82.50000000000000	0.000000000000000	0.000000000000000	4.000000000000000	0.000000000000000	0.000000000000000	1.000000000000000	55.00000000000000	73.00000000000000	1.000000000000000	55.00000000000000
73.00000000000000	88.00000000000000	80.00000000000000	0.000000000000000	0.000000000000000	1.000000000000000	1.000000000000000	1.000000000000000	55.00000000000000	73.00000000000000	1.000000000000000	55.00000000000000
73.00000000000000	90.50000000000000	0.000000000000000	0.000000000000000	4.300000000000000	0.000000000000000	0.000000000000000	1.000000000000000	55.00000000000000	73.00000000000000	1.000000000000000	55.00000000000000
73.00000000000000	96.00000000000000	80.00000000000000	0.000000000000000	0.000000000000000	1.000000000000000	1.000000000000000	1.000000000000000	55.00000000000000	73.00000000000000	1.000000000000000	55.00000000000000
73.00000000000000	98.50000000000000	0.000000000000000	0.000000000000000	3.300000000000000	0.000000000000000	0.000000000000000	1.000000000000000	55.00000000000000	73.00000000000000	1.000000000000000	55.00000000000000
73.00000000000000	104.0000000000000	80.00000000000000	0.000000000000000	0.000000000000000	1.000000000000000	1.000000000000000	1.000000000000000	55.00000000000000	73.00000000000000	1.000000000000000	55.00000000000000
73.00000000000000	112.0000000000000	80.00000000000000	0.000000000000000	0.000000000000000	1.000000000000000	1.000000000000000	1.000000000000000	55.00000000000000	73.00000000000000	1.000000000000000	55.00000000000000
73.00000000000000	120.0000000000000	80.00000000000000	0.000000000000000	0.000000000000000	1.000000000000000	1.000000000000000	1.000000000000000	55.00000000000000	73.00000000000000	1.000000000000000	55.00000000000000
73.00000000000000	122.5000000000000	0.000000000000000	0.000000000000000	3.600000000000000	0.000000000000000	0.000000000000000	1.000000000000000	55.00000000000000	73.00000000000000	1.000000000000000	55.00000000000000
73.00000000000000	128.0000000000000	80.00000000000000	0.000000000000000	0.000000000000000	1.000000000000000	1.000000000000000	1.000000000000000	55.00000000000000	73.00000000000000	1.000000000000000	55.00000000000000
74.00000000000000	0.000000000000000	80.00000000000000	0.000000000000000	0.000000000000000	1.000000000000000	1.000000000000000	1.000000000000000	53.20000000000000	77.00000000000000	1.000000000000000	52.00000000000000
74.00000000000000	8.000000000000000	80.00000000000000	0.000000000000000	0.000000000000000	1.000000000000000	1.000000000000000	1.000000000000000	53.20000000000000	77.00000000000000	1.000000000000000	52.00000000000000
74.00000000000000	16.00000000000000	80.00000000000000	0.000000000000000	0.000000000000000	1.000000000000000	1.000000000000000	1.000000000000000	53.20000000000000	77.00000000000000	1.000000000000000	52.00000000000000
74.00000000000000	24.00000000000000	80.00000000000000	0.000000000000000	0.000000000000000	1.000000000000000	1.000000000000000	1.000000000000000	53.20000000000000	77.00000000000000	1.000000000000000	52.00000000000000
74.00000000000000	32.00000000000000	80.00000000000000	0.000000000000000	0.000000000000000	1.000000000000000	1.000000000000000	1.000000000000000	53.20000000000000	77.00000000000000	1.000000000000000	52.00000000000000
74.00000000000000	40.00000000000000	80.00000000000000	0.000000000000000	0.000000000000000	1.000000000000000	1.000000000000000	1.000000000000000	53.20000000000000	77.00000000000000	1.000000000000000	52.00000000000000
74.00000000000000	48.00000000000000	80.00000000000000	0.000000000000000	0.000000000000000	1.000000000000000	1.000000000000000	1.000000000000000	53.20000000000000	77.00000000000000	1.000000000000000	52.00000000000000
74.00000000000000	56.00000000000000	80.00000000000000	0.000000000000000	0.000000000000000	1.000000000000000	1.000000000000000	1.000000000000000	53.20000000000000	77.00000000000000	1.000000000000000	52.00000000000000
74.00000000000000	64.00000000000000	80.00000000000000	0.000000000000000	0.000000000000000	1.000000000000000	1.000000000000000	1.000000000000000	53.20000000000000	77.00000000000000	1.000000000000000	52.00000000000000
74.00000000000000	72.00000000000000	80.00000000000000	0.000000000000000	0.000000000000000	1.000000000000000	1.000000000000000	1.000000000000000	53.20000000000000	77.00000000000000	1.000000000000000	52.00000000000000
74.00000000000000	80.00000000000000	80.00000000000000	0.000000000000000	0.000000000000000	1.000000000000000	1.000000000000000	1.000000000000000	53.20000000000000	77.00000000000000	1.000000000000000	52.00000000000000
74.00000000000000	88.00000000000000	80.00000000000000	0.000000000000000	0.000000000000000	1.000000000000000	1.000000000000000	1.000000000000000	53.20000000000000	77.00000000000000	1.000000000000000	52.00000000000000
74.00000000000000	96.00000000000000	80.00000000000000	0.000000000000000	0.000000000000000	1.000000000000000	1.000000000000000	1.000000000000000	53.20000000000000	77.00000000000000	1.000000000000000	52.00000000000000
74.00000000000000	104.0000000000000	80.00000000000000	0.000000000000000	0.000000000000000	1.000000000000000	1.000000000000000	1.000000000000000	53.20000000000000	77.00000000000000	1.000000000000000	52.00000000000000
74.00000000000000	112.0000000000000	80.00000000000000	0.000000000000000	0.000000000000000	1.000000000000000	1.000000000000000	1.000000000000000	53.20000000000000	77.00000000000000	1.000000000000000	52.00000000000000
74.00000000000000	114.5000000000000	0.000000000000000	0.000000000000000	3.370000000000000	0.000000000000000	0.000000000000000	1.000000000000000	53.20000000000000	77.00000000000000	1.000000000000000	52.00000000000000
74.00000000000000	120.0000000000000	80.00000000000000	0.000000000000000	0.000000000000000	1.000000000000000	1.000000000000000	1.000000000000000	53.20000000000000	77.00000000000000	1.000000000000000	52.00000000000000
74.00000000000000	122.5000000000000	0.000000000000000	0.000000000000000	2.370000000000000	0.000000000000000	0.000000000000000	1.000000000000000	53.20000000000000	77.00000000000000	1.000000000000000	52.00000000000000
74.00000000000000	128.0000000000000	80.00000000000000	0.000000000000000	0.000000000000000	1.000000000000000	1.000000000000000	1.000000000000000	53.20000000000000	77.00000000000000	1.000000000000000	52.00000000000000
74.00000000000000	136.0000000000000	80.00000000000000	0.000000000000000	0.000000000000000	1.000000000000000	1.000000000000000	1.000000000000000	53.20000000000000	77.00000000000000	1.000000000000000	52.00000000000000
74.00000000000000	144.0000000000000	80.00000000000000	0.000000000000000	0.000000000000000	1.000000000000000	1.000000000000000	1.000000000000000	53.20000000000000	77.00000000000000	1.000000000000000	52.00000000000000
74.00000000000000	146.5000000000000	0.000000000000000	0.000000000000000	3.950000000000000	0.000000000000000	0.000000000000000	1.000000000000000	53.20000000000000	77.00000000000000	1.000000000000000	52.00000000000000
74.00000000000000	152.0000000000000	80.00000000000000	0.000000000000000	0.000000000000000	1.000000000000000	1.000000000000000	1.000000000000000	53.20000000000000	77.00000000000000	1.000000000000000	52.00000000000000
74.00000000000000	154.5000000000000	0.000000000000000	0.000000000000000	2.770000000000000	0.000000000000000	0.000000000000000	1.000000000000000	53.20000000000000	77.00000000000000	1.000000000000000	52.00000000000000
75.00000000000000	0.000000000000000	100.0000000000000	0.000000000000000	0.000000000000000	1.000000000000000	1.000000000000000	1.000000000000000	72.00000000000000	64.00000000000000	1.000000000000000	105.0000000000000
75.00000000000000	12.00000000000000	100.0000000000000	0.000000000000000	0.000000000000000	1.000000000000000	1.000000000000000	1.000000000000000	72.00000000000000	64.00000000000000	1.000000000000000	105.0000000000000
75.00000000000000	14.50000000000000	0.000000000000000	0.000000000000000	2.300000000000000	0.000000000000000	0.000000000000000	1.000000000000000	72.00000000000000	64.00000000000000	1.000000000000000	105.0000000000000
75.00000000000000	24.00000000000000	100.0000000000000	0.000000000000000	0.000000000000000	1.000000000000000	1.000000000000000	1.000000000000000	72.00000000000000	64.00000000000000	1.000000000000000	105.0000000000000
75.00000000000000	36.00000000000000	100.0000000000000	0.000000000000000	0.000000000000000	1.000000000000000	1.000000000000000	1.000000000000000	72.00000000000000	64.00000000000000	1.000000000000000	105.0000000000000
75.00000000000000	48.00000000000000	100.0000000000000	0.000000000000000	0.000000000000000	1.000000000000000	1.000000000000000	1.000000000000000	72.00000000000000	64.00000000000000	1.000000000000000	105.0000000000000
75.00000000000000	50.50000000000000	0.000000000000000	0.000000000000000	2.300000000000000	0.000000000000000	0.000000000000000	1.000000000000000	72.00000000000000	64.00000000000000	1.000000000000000	105.0000000000000
75.00000000000000	60.00000000000000	100.0000000000000	0.000000000000000	0.000000000000000	1.000000000000000	1.000000000000000	1.000000000000000	72.00000000000000	64.00000000000000	1.000000000000000	105.0000000000000
75.00000000000000	62.50000000000000	0.000000000000000	0.000000000000000	3.300000000000000	0.000000000000000	0.000000000000000	1.000000000000000	72.00000000000000	64.00000000000000	1.000000000000000	105.0000000000000
76.00000000000000	0.000000000000000	100.0000000000000	0.000000000000000	0.000000000000000	1.000000000000000	1.000000000000000	1.000000000000000	69.00000000000000	73.00000000000000	1.000000000000000	50.00000000000000
76.00000000000000	12.00000000000000	100.0000000000000	0.000000000000000	0.000000000000000	1.000000000000000	1.000000000000000	1.000000000000000	69.00000000000000	73.00000000000000	1.000000000000000	50.00000000000000
76.00000000000000	24.00000000000000	100.0000000000000	0.000000000000000	0.000000000000000	1.000000000000000	1.000000000000000	1.000000000000000	69.00000000000000	73.00000000000000	1.000000000000000	50.00000000000000
76.00000000000000	36.00000000000000	100.0000000000000	0.000000000000000	0.000000000000000	1.000000000000000	1.000000000000000	1.000000000000000	69.00000000000000	73.00000000000000	1.000000000000000	50.00000000000000
76.00000000000000	48.00000000000000	100.0000000000000	0.000000000000000	0.000000000000000	1.000000000000000	1.000000000000000	1.000000000000000	69.00000000000000	73.00000000000000	1.000000000000000	50.00000000000000
76.00000000000000	50.50000000000000	0.000000000000000	0.000000000000000	4.300000000000000	0.000000000000000	0.000000000000000	1.000000000000000	69.00000000000000	73.00000000000000	1.000000000000000	50.00000000000000
76.00000000000000	60.00000000000000	100.0000000000000	0.000000000000000	0.000000000000000	1.000000000000000	1.000000000000000	1.000000000000000	69.00000000000000	73.00000000000000	1.000000000000000	50.00000000000000
76.00000000000000	62.50000000000000	0.000000000000000	0.000000000000000	4.500000000000000	0.000000000000000	0.000000000000000	1.000000000000000	69.00000000000000	73.00000000000000	1.000000000000000	50.00000000000000
77.00000000000000	0.000000000000000	80.00000000000000	0.000000000000000	0.000000000000000	1.000000000000000	1.000000000000000	1.000000000000000	72.00000000000000	73.00000000000000	1.000000000000000	60.00000000000000
77.00000000000000	12.00000000000000	80.00000000000000	0.000000000000000	0.000000000000000	1.000000000000000	1.000000000000000	1.000000000000000	72.00000000000000	73.00000000000000	1.000000000000000	60.00000000000000
77.00000000000000	14.50000000000000	0.000000000000000	0.000000000000000	2.500000000000000	0.000000000000000	0.000000000000000	1.000000000000000	72.00000000000000	73.00000000000000	1.000000000000000	60.00000000000000
77.00000000000000	24.00000000000000	80.00000000000000	0.000000000000000	0.000000000000000	1.000000000000000	1.000000000000000	1.000000000000000	72.00000000000000	73.00000000000000	1.000000000000000	60.00000000000000
77.00000000000000	26.50000000000000	0.000000000000000	0.000000000000000	2.700000000000000	0.000000000000000	0.000000000000000	1.000000000000000	72.00000000000000	73.00000000000000	1.000000000000000	60.00000000000000
77.00000000000000	36.00000000000000	80.00000000000000	0.000000000000000	0.000000000000000	1.000000000000000	1.000000000000000	1.000000000000000	72.00000000000000	73.00000000000000	1.000000000000000	60.00000000000000
77.00000000000000	48.00000000000000	80.00000000000000	0.000000000000000	0.000000000000000	1.000000000000000	1.000000000000000	1.000000000000000	72.00000000000000	73.00000000000000	1.000000000000000	60.00000000000000
77.00000000000000	50.50000000000000	0.000000000000000	0.000000000000000	2.300000000000000	0.000000000000000	0.000000000000000	1.000000000000000	72.00000000000000	73.00000000000000	1.000000000000000	60.00000000000000
77.00000000000000	60.00000000000000	80.00000000000000	0.000000000000000	0.000000000000000	1.000000000000000	1.000000000000000	1.000000000000000	72.00000000000000	73.00000000000000	1.000000000000000	60.00000000000000
77.00000000000000	72.00000000000000	80.00000000000000	0.000000000000000	0.000000000000000	1.000000000000000	1.000000000000000	1.000000000000000	72.00000000000000	73.00000000000000	1.000000000000000	60.00000000000000
77.00000000000000	84.00000000000000	80.00000000000000	0.000000000000000	0.000000000000000	1.000000000000000	1.000000000000000	1.000000000000000	72.00000000000000	73.00000000000000	1.000000000000000	60.00000000000000
77.00000000000000	86.50000000000000	0.000000000000000	0.000000000000000	2.500000000000000	0.000000000000000	0.000000000000000	1.000000000000000	72.00000000000000	73.00000000000000	1.000000000000000	60.00000000000000
78.00000000000000	0.000000000000000	80.00000000000000	0.000000000000000	0.000000000000000	1.000000000000000	1.000000000000000	1.000000000000000	70.00000000000000	61.00000000000000	1.000000000000000	50.00000000000000
78.00000000000000	8.000000000000000	80.00000000000000	0.000000000000000	0.000000000000000	1.000000000000000	1.000000000000000	1.000000000000000	70.00000000000000	61.00000000000000	1.000000000000000	50.00000000000000
78.00000000000000	16.00000000000000	80.00000000000000	0.000000000000000	0.000000000000000	1.000000000000000	1.000000000000000	1.000000000000000	70.00000000000000	61.00000000000000	1.000000000000000	50.00000000000000
78.00000000000000	24.00000000000000	80.00000000000000	0.000000000000000	0.000000000000000	1.000000000000000	1.000000000000000	1.000000000000000	70.00000000000000	61.00000000000000	1.000000000000000	50.00000000000000
78.00000000000000	32.00000000000000	80.00000000000000	0.000000000000000	0.000000000000000	1.000000000000000	1.000000000000000	1.000000000000000	70.00000000000000	61.00000000000000	1.000000000000000	50.00000000000000
78.00000000000000	40.00000000000000	80.00000000000000	0.000000000000000	0.000000000000000	1.000000000000000	1.000000000000000	1.000000000000000	70.00000000000000	61.00000000000000	1.000000000000000	50.00000000000000
78.00000000000000	48.00000000000000	80.00000000000000	0.000000000000000	0.000000000000000	1.000000000000000	1.000000000000000	1.000000000000000	70.00000000000000	61.00000000000000	1.000000000000000	50.00000000000000
78.00000000000000	50.50000000000000	0.000000000000000	0.000000000000000	3.900000000000000	0.000000000000000	0.000000000000000	1.000000000000000	70.00000000000000	61.00000000000000	1.000000000000000	50.00000000000000
78.00000000000000	56.00000000000000	80.00000000000000	0.000000000000000	0.000000000000000	1.000000000000000	1.000000000000000	1.000000000000000	70.00000000000000	61.00000000000000	1.000000000000000	50.00000000000000
78.00000000000000	64.00000000000000	80.00000000000000	0.000000000000000	0.000000000000000	1.000000000000000	1.000000000000000	1.000000000000000	70.00000000000000	61.00000000000000	1.000000000000000	50.00000000000000
78.00000000000000	72.00000000000000	80.00000000000000	0.000000000000000	0.000000000000000	1.000000000000000	1.000000000000000	1.000000000000000	70.00000000000000	61.00000000000000	1.000000000000000	50.00000000000000
78.00000000000000	74.50000000000000	0.000000000000000	0.000000000000000	3.900000000000000	0.000000000000000	0.000000000000000	1.000000000000000	70.00000000000000	61.00000000000000	1.000000000000000	50.00000000000000
79.00000000000000	0.000000000000000	100.0000000000000	0.000000000000000	0.000000000000000	1.000000000000000	1.000000000000000	1.000000000000000	70.00000000000000	50.00000000000000	1.000000000000000	58.00000000000000
79.00000000000000	8.000000000000000	100.0000000000000	0.000000000000000	0.000000000000000	1.000000000000000	1.000000000000000	1.000000000000000	70.00000000000000	50.00000000000000	1.000000000000000	58.00000000000000
79.00000000000000	10.50000000000000	0.000000000000000	0.000000000000000	3.600000000000000	0.000000000000000	0.000000000000000	1.000000000000000	70.00000000000000	50.00000000000000	1.000000000000000	58.00000000000000
79.00000000000000	16.00000000000000	100.0000000000000	0.000000000000000	0.000000000000000	1.000000000000000	1.000000000000000	1.000000000000000	70.00000000000000	50.00000000000000	1.000000000000000	58.00000000000000
79.00000000000000	24.00000000000000	100.0000000000000	0.000000000000000	0.000000000000000	1.000000000000000	1.000000000000000	1.000000000000000	70.00000000000000	50.00000000000000	1.000000000000000	58.00000000000000
79.00000000000000	32.00000000000000	100.0000000000000	0.000000000000000	0.000000000000000	1.000000000000000	1.000000000000000	1.000000000000000	70.00000000000000	50.00000000000000	1.000000000000000	58.00000000000000
79.00000000000000	34.50000000000000	0.000000000000000	0.000000000000000	3.600000000000000	0.000000000000000	0.000000000000000	1.000000000000000	70.00000000000000	50.00000000000000	1.000000000000000	58.00000000000000
80.00000000000000	0.000000000000000	120.0000000000000	0.000000000000000	0.000000000000000	1.000000000000000	1.000000000000000	1.000000000000000	73.00000000000000	67.00000000000000	1.000000000000000	60.00000000000000
80.00000000000000	12.00000000000000	120.0000000000000	0.000000000000000	0.000000000000000	1.000000000000000	1.000000000000000	1.000000000000000	73.00000000000000	67.00000000000000	1.000000000000000	60.00000000000000
80.00000000000000	14.50000000000000	0.000000000000000	0.000000000000000	3.900000000000000	0.000000000000000	0.000000000000000	1.000000000000000	73.00000000000000	67.00000000000000	1.000000000000000	60.00000000000000
80.00000000000000	24.00000000000000	120.0000000000000	0.000000000000000	0.000000000000000	1.000000000000000	1.000000000000000	1.000000000000000	73.00000000000000	67.00000000000000	1.000000000000000	60.00000000000000
80.00000000000000	36.00000000000000	120.0000000000000	0.000000000000000	0.000000000000000	1.000000000000000	1.000000000000000	1.000000000000000	73.00000000000000	67.00000000000000	1.000000000000000	60.00000000000000
80.00000000000000	38.50000000000000	0.000000000000000	0.000000000000000	4.200000000000000	0.000000000000000	0.000000000000000	1.000000000000000	73.00000000000000	67.00000000000000	1.000000000000000	60.00000000000000
81.00000000000000	0.000000000000000	80.00000000000000	0.000000000000000	0.000000000000000	1.000000000000000	1.000000000000000	1.000000000000000	57.00000000000000	73.00000000000000	1.000000000000000	38.00000000000000
81.00000000000000	8.000000000000000	80.00000000000000	0.000000000000000	0.000000000000000	1.000000000000000	1.000000000000000	1.000000000000000	57.00000000000000	73.00000000000000	1.000000000000000	38.00000000000000
81.00000000000000	10.50000000000000	0.000000000000000	0.000000000000000	3.600000000000000	0.000000000000000	0.000000000000000	1.000000000000000	57.00000000000000	73.00000000000000	1.000000000000000	38.00000000000000
81.00000000000000	16.00000000000000	80.00000000000000	0.000000000000000	0.000000000000000	1.000000000000000	1.000000000000000	1.000000000000000	57.00000000000000	73.00000000000000	1.000000000000000	38.00000000000000
81.00000000000000	24.00000000000000	80.00000000000000	0.000000000000000	0.000000000000000	1.000000000000000	1.000000000000000	1.000000000000000	57.00000000000000	73.00000000000000	1.000000000000000	38.00000000000000
81.00000000000000	26.50000000000000	0.000000000000000	0.000000000000000	3.900000000000000	0.000000000000000	0.000000000000000	1.000000000000000	57.00000000000000	73.00000000000000	1.000000000000000	38.00000000000000
82.00000000000000	0.000000000000000	80.00000000000000	0.000000000000000	0.000000000000000	1.000000000000000	1.000000000000000	1.000000000000000	53.20000000000000	77.00000000000000	1.000000000000000	39.00000000000000
82.00000000000000	12.00000000000000	80.00000000000000	0.000000000000000	0.000000000000000	1.000000000000000	1.000000000000000	1.000000000000000	53.20000000000000	77.00000000000000	1.000000000000000	39.00000000000000
82.00000000000000	14.50000000000000	0.000000000000000	0.000000000000000	2.100000000000000	0.000000000000000	0.000000000000000	1.000000000000000	53.20000000000000	77.00000000000000	1.000000000000000	39.00000000000000
82.00000000000000	24.00000000000000	80.00000000000000	0.000000000000000	0.000000000000000	1.000000000000000	1.000000000000000	1.000000000000000	53.20000000000000	77.00000000000000	1.000000000000000	39.00000000000000
82.00000000000000	26.50000000000000	0.000000000000000	0.000000000000000	2.100000000000000	0.000000000000000	0.000000000000000	1.000000000000000	53.20000000000000	77.00000000000000	1.000000000000000	39.00000000000000
83.00000000000000	0.000000000000000	100.0000000000000	0.000000000000000	0.000000000000000	1.000000000000000	1.000000000000000	1.000000000000000	67.00000000000000	74.00000000000000	1.000000000000000	57.00000000000000
83.00000000000000	12.00000000000000	100.0000000000000	0.000000000000000	0.000000000000000	1.000000000000000	1.000000000000000	1.000000000000000	67.00000000000000	74.00000000000000	1.000000000000000	57.00000000000000
83.00000000000000	14.50000000000000	0.000000000000000	0.000000000000000	3.400000000000000	0.000000000000000	0.000000000000000	1.000000000000000	67.00000000000000	74.00000000000000	1.000000000000000	57.00000000000000
83.00000000000000	24.00000000000000	100.0000000000000	0.000000000000000	0.000000000000000	1.000000000000000	1.000000000000000	1.000000000000000	67.00000000000000	74.00000000000000	1.000000000000000	57.00000000000000
83.00000000000000	36.00000000000000	100.0000000000000	0.000000000000000	0.000000000000000	1.000000000000000	1.000000000000000	1.000000000000000	67.00000000000000	74.00000000000000	1.000000000000000	57.00000000000000
83.00000000000000	38.50000000000000	0.000000000000000	0.000000000000000	3.400000000000000	0.000000000000000	0.000000000000000	1.000000000000000	67.00000000000000	74.00000000000000	1.000000000000000	57.00000000000000
84.00000000000000	0.000000000000000	80.00000000000000	0.000000000000000	0.000000000000000	1.000000000000000	1.000000000000000	1.000000000000000	60.00000000000000	63.00000000000000	1.000000000000000	72.00000000000000
84.00000000000000	8.000000000000000	80.00000000000000	0.000000000000000	0.000000000000000	1.000000000000000	1.000000000000000	1.000000000000000	60.00000000000000	63.00000000000000	1.000000000000000	72.00000000000000
84.00000000000000	16.00000000000000	80.00000000000000	0.000000000000000	0.000000000000000	1.000000000000000	1.000000000000000	1.000000000000000	60.00000000000000	63.00000000000000	1.000000000000000	72.00000000000000
84.00000000000000	24.00000000000000	80.00000000000000	0.000000000000000	0.000000000000000	1.000000000000000	1.000000000000000	1.000000000000000	60.00000000000000	63.00000000000000	1.000000000000000	72.00000000000000
84.00000000000000	26.50000000000000	0.000000000000000	0.000000000000000	2.300000000000000	0.000000000000000	0.000000000000000	1.000000000000000	60.00000000000000	63.00000000000000	1.000000000000000	72.00000000000000
84.00000000000000	32.00000000000000	80.00000000000000	0.000000000000000	0.000000000000000	1.000000000000000	1.000000000000000	1.000000000000000	60.00000000000000	63.00000000000000	1.000000000000000	72.00000000000000
84.00000000000000	34.50000000000000	0.000000000000000	0.000000000000000	2.600000000000000	0.000000000000000	0.000000000000000	1.000000000000000	60.00000000000000	63.00000000000000	1.000000000000000	72.00000000000000
85.00000000000000	0.000000000000000	100.0000000000000	0.000000000000000	0.000000000000000	1.000000000000000	1.000000000000000	1.000000000000000	72.00000000000000	77.00000000000000	1.000000000000000	52.00000000000000
85.00000000000000	8.000000000000000	100.0000000000000	0.000000000000000	0.000000000000000	1.000000000000000	1.000000000000000	1.000000000000000	72.00000000000000	77.00000000000000	1.000000000000000	52.00000000000000
85.00000000000000	16.00000000000000	100.0000000000000	0.000000000000000	0.000000000000000	1.000000000000000	1.000000000000000	1.000000000000000	72.00000000000000	77.00000000000000	1.000000000000000	52.00000000000000
85.00000000000000	24.00000000000000	100.0000000000000	0.000000000000000	0.000000000000000	1.000000000000000	1.000000000000000	1.000000000000000	72.00000000000000	77.00000000000000	1.000000000000000	52.00000000000000
85.00000000000000	32.00000000000000	100.0000000000000	0.000000000000000	0.000000000000000	1.000000000000000	1.000000000000000	1.000000000000000	72.00000000000000	77.00000000000000	1.000000000000000	52.00000000000000
85.00000000000000	40.00000000000000	100.0000000000000	0.000000000000000	0.000000000000000	1.000000000000000	1.000000000000000	1.000000000000000	72.00000000000000	77.00000000000000	1.000000000000000	52.00000000000000
85.00000000000000	48.00000000000000	100.0000000000000	0.000000000000000	0.000000000000000	1.000000000000000	1.000000000000000	1.000000000000000	72.00000000000000	77.00000000000000	1.000000000000000	52.00000000000000
85.00000000000000	50.50000000000000	0.000000000000000	0.000000000000000	3.400000000000000	0.000000000000000	0.000000000000000	1.000000000000000	72.00000000000000	77.00000000000000	1.000000000000000	52.00000000000000
85.00000000000000	56.00000000000000	100.0000000000000	0.000000000000000	0.000000000000000	1.000000000000000	1.000000000000000	1.000000000000000	72.00000000000000	77.00000000000000	1.000000000000000	52.00000000000000
85.00000000000000	58.50000000000000	0.000000000000000	0.000000000000000	3.100000000000000	0.000000000000000	0.000000000000000	1.000000000000000	72.00000000000000	77.00000000000000	1.000000000000000	52.00000000000000
86.00000000000000	0.000000000000000	100.0000000000000	0.000000000000000	0.000000000000000	1.000000000000000	1.000000000000000	1.000000000000000	72.00000000000000	77.00000000000000	1.000000000000000	52.00000000000000
86.00000000000000	8.000000000000000	100.0000000000000	0.000000000000000	0.000000000000000	1.000000000000000	1.000000000000000	1.000000000000000	72.00000000000000	77.00000000000000	1.000000000000000	52.00000000000000
86.00000000000000	16.00000000000000	100.0000000000000	0.000000000000000	0.000000000000000	1.000000000000000	1.000000000000000	1.000000000000000	72.00000000000000	77.00000000000000	1.000000000000000	52.00000000000000
86.00000000000000	24.00000000000000	100.0000000000000	0.000000000000000	0.000000000000000	1.000000000000000	1.000000000000000	1.000000000000000	72.00000000000000	77.00000000000000	1.000000000000000	52.00000000000000
86.00000000000000	32.00000000000000	100.0000000000000	0.000000000000000	0.000000000000000	1.000000000000000	1.000000000000000	1.000000000000000	72.00000000000000	77.00000000000000	1.000000000000000	52.00000000000000
86.00000000000000	34.50000000000000	0.000000000000000	0.000000000000000	2.300000000000000	0.000000000000000	0.000000000000000	1.000000000000000	72.00000000000000	77.00000000000000	1.000000000000000	52.00000000000000
86.00000000000000	40.00000000000000	100.0000000000000	0.000000000000000	0.000000000000000	1.000000000000000	1.000000000000000	1.000000000000000	72.00000000000000	77.00000000000000	1.000000000000000	52.00000000000000
86.00000000000000	48.00000000000000	100.0000000000000	0.000000000000000	0.000000000000000	1.000000000000000	1.000000000000000	1.000000000000000	72.00000000000000	77.00000000000000	1.000000000000000	52.00000000000000
86.00000000000000	50.50000000000000	0.000000000000000	0.000000000000000	3.300000000000000	0.000000000000000	0.000000000000000	1.000000000000000	72.00000000000000	77.00000000000000	1.000000000000000	52.00000000000000
87.00000000000000	0.000000000000000	100.0000000000000	0.000000000000000	0.000000000000000	1.000000000000000	1.000000000000000	1.000000000000000	75.00000000000000	73.00000000000000	1.000000000000000	63.00000000000000
87.00000000000000	12.00000000000000	100.0000000000000	0.000000000000000	0.000000000000000	1.000000000000000	1.000000000000000	1.000000000000000	75.00000000000000	73.00000000000000	1.000000000000000	63.00000000000000
87.00000000000000	14.50000000000000	0.000000000000000	0.000000000000000	4.200000000000000	0.000000000000000	0.000000000000000	1.000000000000000	75.00000000000000	73.00000000000000	1.000000000000000	63.00000000000000
87.00000000000000	24.00000000000000	100.0000000000000	0.000000000000000	0.000000000000000	1.000000000000000	1.000000000000000	1.000000000000000	75.00000000000000	73.00000000000000	1.000000000000000	63.00000000000000
87.00000000000000	26.50000000000000	0.000000000000000	0.000000000000000	3.900000000000000	0.000000000000000	0.000000000000000	1.000000000000000	75.00000000000000	73.00000000000000	1.000000000000000	63.00000000000000
88.00000000000000	0.000000000000000	100.0000000000000	0.000000000000000	0.000000000000000	1.000000000000000	1.000000000000000	1.000000000000000	65.00000000000000	63.00000000000000	1.000000000000000	55.00000000000000
88.00000000000000	12.00000000000000	100.0000000000000	0.000000000000000	0.000000000000000	1.000000000000000	1.000000000000000	1.000000000000000	65.00000000000000	63.00000000000000	1.000000000000000	55.00000000000000
88.00000000000000	14.50000000000000	0.000000000000000	0.000000000000000	4.700000000000000	0.000000000000000	0.000000000000000	1.000000000000000	65.00000000000000	63.00000000000000	1.000000000000000	55.00000000000000
88.00000000000000	24.00000000000000	100.0000000000000	0.000000000000000	0.000000000000000	1.000000000000000	1.000000000000000	1.000000000000000	65.00000000000000	63.00000000000000	1.000000000000000	55.00000000000000
88.00000000000000	36.00000000000000	100.0000000000000	0.000000000000000	0.000000000000000	1.000000000000000	1.000000000000000	1.000000000000000	65.00000000000000	63.00000000000000	1.000000000000000	55.00000000000000
88.00000000000000	38.50000000000000	0.000000000000000	0.000000000000000	4.700000000000000	0.000000000000000	0.000000000000000	1.000000000000000	65.00000000000000	63.00000000000000	1.000000000000000	55.00000000000000
89.00000000000000	0.000000000000000	100.0000000000000	0.000000000000000	0.000000000000000	1.000000000000000	1.000000000000000	1.000000000000000	70.00000000000000	61.00000000000000	1.000000000000000	52.00000000000000
89.00000000000000	8.000000000000000	100.0000000000000	0.000000000000000	0.000000000000000	1.000000000000000	1.000000000000000	1.000000000000000	70.00000000000000	61.00000000000000	1.000000000000000	52.00000000000000
89.00000000000000	16.00000000000000	100.0000000000000	0.000000000000000	0.000000000000000	1.000000000000000	1.000000000000000	1.000000000000000	70.00000000000000	61.00000000000000	1.000000000000000	52.00000000000000
89.00000000000000	24.00000000000000	100.0000000000000	0.000000000000000	0.000000000000000	1.000000000000000	1.000000000000000	1.000000000000000	70.00000000000000	61.00000000000000	1.000000000000000	52.00000000000000
89.00000000000000	32.00000000000000	100.0000000000000	0.000000000000000	0.000000000000000	1.000000000000000	1.000000000000000	1.000000000000000	70.00000000000000	61.00000000000000	1.000000000000000	52.00000000000000
89.00000000000000	40.00000000000000	100.0000000000000	0.000000000000000	0.000000000000000	1.000000000000000	1.000000000000000	1.000000000000000	70.00000000000000	61.00000000000000	1.000000000000000	52.00000000000000
89.00000000000000	48.00000000000000	100.0000000000000	0.000000000000000	0.000000000000000	1.000000000000000	1.000000000000000	1.000000000000000	70.00000000000000	61.00000000000000	1.000000000000000	52.00000000000000
89.00000000000000	50.50000000000000	0.000000000000000	0.000000000000000	4.600000000000000	0.000000000000000	0.000000000000000	1.000000000000000	70.00000000000000	61.00000000000000	1.000000000000000	52.00000000000000
89.00000000000000	56.00000000000000	100.0000000000000	0.000000000000000	0.000000000000000	1.000000000000000	1.000000000000000	1.000000000000000	70.00000000000000	61.00000000000000	1.000000000000000	52.00000000000000
89.00000000000000	64.00000000000000	100.0000000000000	0.000000000000000	0.000000000000000	1.000000000000000	1.000000000000000	1.000000000000000	70.00000000000000	61.00000000000000	1.000000000000000	52.00000000000000
89.00000000000000	72.00000000000000	100.0000000000000	0.000000000000000	0.000000000000000	1.000000000000000	1.000000000000000	1.000000000000000	70.00000000000000	61.00000000000000	1.000000000000000	52.00000000000000
89.00000000000000	74.50000000000000	0.000000000000000	0.000000000000000	3.900000000000000	0.000000000000000	0.000000000000000	1.000000000000000	70.00000000000000	61.00000000000000	1.000000000000000	52.00000000000000
90.00000000000000	0.000000000000000	80.00000000000000	0.000000000000000	0.000000000000000	1.000000000000000	1.000000000000000	1.000000000000000	58.00000000000000	61.00000000000000	1.000000000000000	60.00000000000000
90.00000000000000	8.000000000000000	80.00000000000000	0.000000000000000	0.000000000000000	1.000000000000000	1.000000000000000	1.000000000000000	58.00000000000000	61.00000000000000	1.000000000000000	60.00000000000000
90.00000000000000	16.00000000000000	80.00000000000000	0.000000000000000	0.000000000000000	1.000000000000000	1.000000000000000	1.000000000000000	58.00000000000000	61.00000000000000	1.000000000000000	60.00000000000000
90.00000000000000	24.00000000000000	80.00000000000000	0.000000000000000	0.000000000000000	1.000000000000000	1.000000000000000	1.000000000000000	58.00000000000000	61.00000000000000	1.000000000000000	60.00000000000000
90.00000000000000	32.00000000000000	80.00000000000000	0.000000000000000	0.000000000000000	1.000000000000000	1.000000000000000	1.000000000000000	58.00000000000000	61.00000000000000	1.000000000000000	60.00000000000000
90.00000000000000	40.00000000000000	80.00000000000000	0.000000000000000	0.000000000000000	1.000000000000000	1.000000000000000	1.000000000000000	58.00000000000000	61.00000000000000	1.000000000000000	60.00000000000000
90.00000000000000	48.00000000000000	80.00000000000000	0.000000000000000	0.000000000000000	1.000000000000000	1.000000000000000	1.000000000000000	58.00000000000000	61.00000000000000	1.000000000000000	60.00000000000000
90.00000000000000	50.50000000000000	0.000000000000000	0.000000000000000	2.300000000000000	0.000000000000000	0.000000000000000	1.000000000000000	58.00000000000000	61.00000000000000	1.000000000000000	60.00000000000000
90.00000000000000	56.00000000000000	80.00000000000000	0.000000000000000	0.000000000000000	1.000000000000000	1.000000000000000	1.000000000000000	58.00000000000000	61.00000000000000	1.000000000000000	60.00000000000000
90.00000000000000	58.50000000000000	0.000000000000000	0.000000000000000	2.100000000000000	0.000000000000000	0.000000000000000	1.000000000000000	58.00000000000000	61.00000000000000	1.000000000000000	60.00000000000000
91.00000000000000	0.000000000000000	80.00000000000000	0.000000000000000	0.000000000000000	1.000000000000000	1.000000000000000	1.000000000000000	55.00000000000000	76.00000000000000	1.000000000000000	38.00000000000000
91.00000000000000	8.000000000000000	80.00000000000000	0.000000000000000	0.000000000000000	1.000000000000000	1.000000000000000	1.000000000000000	55.00000000000000	76.00000000000000	1.000000000000000	38.00000000000000
91.00000000000000	16.00000000000000	80.00000000000000	0.000000000000000	0.000000000000000	1.000000000000000	1.000000000000000	1.000000000000000	55.00000000000000	76.00000000000000	1.000000000000000	38.00000000000000
91.00000000000000	18.50000000000000	0.000000000000000	0.000000000000000	2.300000000000000	0.000000000000000	0.000000000000000	1.000000000000000	55.00000000000000	76.00000000000000	1.000000000000000	38.00000000000000
91.00000000000000	24.00000000000000	80.00000000000000	0.000000000000000	0.000000000000000	1.000000000000000	1.000000000000000	1.000000000000000	55.00000000000000	76.00000000000000	1.000000000000000	38.00000000000000
91.00000000000000	26.50000000000000	0.000000000000000	0.000000000000000	2.600000000000000	0.000000000000000	0.000000000000000	1.000000000000000	55.00000000000000	76.00000000000000	1.000000000000000	38.00000000000000
92.00000000000000	0.000000000000000	100.0000000000000	0.000000000000000	0.000000000000000	1.000000000000000	1.000000000000000	1.000000000000000	72.00000000000000	52.00000000000000	1.000000000000000	105.0000000000000
92.00000000000000	8.000000000000000	100.0000000000000	0.000000000000000	0.000000000000000	1.000000000000000	1.000000000000000	1.000000000000000	72.00000000000000	52.00000000000000	1.000000000000000	105.0000000000000
92.00000000000000	16.00000000000000	100.0000000000000	0.000000000000000	0.000000000000000	1.000000000000000	1.000000000000000	1.000000000000000	72.00000000000000	52.00000000000000	1.000000000000000	105.0000000000000
92.00000000000000	24.00000000000000	100.0000000000000	0.000000000000000	0.000000000000000	1.000000000000000	1.000000000000000	1.000000000000000	72.00000000000000	52.00000000000000	1.000000000000000	105.0000000000000
92.00000000000000	32.00000000000000	100.0000000000000	0.000000000000000	0.000000000000000	1.000000000000000	1.000000000000000	1.000000000000000	72.00000000000000	52.00000000000000	1.000000000000000	105.0000000000000
92.00000000000000	34.50000000000000	0.000000000000000	0.000000000000000	3.300000000000000	0.000000000000000	0.000000000000000	1.000000000000000	72.00000000000000	52.00000000000000	1.000000000000000	105.0000000000000
92.00000000000000	40.00000000000000	100.0000000000000	0.000000000000000	0.000000000000000	1.000000000000000	1.000000000000000	1.000000000000000	72.00000000000000	52.00000000000000	1.000000000000000	105.0000000000000
92.00000000000000	42.50000000000000	0.000000000000000	0.000000000000000	3.100000000000000	0.000000000000000	0.000000000000000	1.000000000000000	72.00000000000000	52.00000000000000	1.000000000000000	105.0000000000000
93.00000000000000	0.000000000000000	100.0000000000000	0.000000000000000	0.000000000000000	1.000000000000000	1.000000000000000	1.000000000000000	50.00000000000000	71.00000000000000	1.000000000000000	32.00000000000000
93.00000000000000	8.000000000000000	100.0000000000000	0.000000000000000	0.000000000000000	1.000000000000000	1.000000000000000	1.000000000000000	50.00000000000000	71.00000000000000	1.000000000000000	32.00000000000000
93.00000000000000	16.00000000000000	100.0000000000000	0.000000000000000	0.000000000000000	1.000000000000000	1.000000000000000	1.000000000000000	50.00000000000000	71.00000000000000	1.000000000000000	32.00000000000000
93.00000000000000	24.00000000000000	100.0000000000000	0.000000000000000	0.000000000000000	1.000000000000000	1.000000000000000	1.000000000000000	50.00000000000000	71.00000000000000	1.000000000000000	32.00000000000000
93.00000000000000	32.00000000000000	100.0000000000000	0.000000000000000	0.000000000000000	1.000000000000000	1.000000000000000	1.000000000000000	50.00000000000000	71.00000000000000	1.000000000000000	32.00000000000000
93.00000000000000	34.50000000000000	0.000000000000000	0.000000000000000	4.700000000000000	0.000000000000000	0.000000000000000	1.000000000000000	50.00000000000000	71.00000000000000	1.000000000000000	32.00000000000000
93.00000000000000	40.00000000000000	100.0000000000000	0.000000000000000	0.000000000000000	1.000000000000000	1.000000000000000	1.000000000000000	50.00000000000000	71.00000000000000	1.000000000000000	32.00000000000000
93.00000000000000	42.50000000000000	0.000000000000000	0.000000000000000	3.100000000000000	0.000000000000000	0.000000000000000	1.000000000000000	50.00000000000000	71.00000000000000	1.000000000000000	32.00000000000000
94.00000000000000	0.000000000000000	80.00000000000000	0.000000000000000	0.000000000000000	1.000000000000000	1.000000000000000	1.000000000000000	60.00000000000000	74.00000000000000	1.000000000000000	45.00000000000000
94.00000000000000	12.00000000000000	80.00000000000000	0.000000000000000	0.000000000000000	1.000000000000000	1.000000000000000	1.000000000000000	60.00000000000000	74.00000000000000	1.000000000000000	45.00000000000000
94.00000000000000	14.50000000000000	0.000000000000000	0.000000000000000	2.300000000000000	0.000000000000000	0.000000000000000	1.000000000000000	60.00000000000000	74.00000000000000	1.000000000000000	45.00000000000000
94.00000000000000	24.00000000000000	80.00000000000000	0.000000000000000	0.000000000000000	1.000000000000000	1.000000000000000	1.000000000000000	60.00000000000000	74.00000000000000	1.000000000000000	45.00000000000000
94.00000000000000	26.50000000000000	0.000000000000000	0.000000000000000	2.600000000000000	0.000000000000000	0.000000000000000	1.000000000000000	60.00000000000000	74.00000000000000	1.000000000000000	45.00000000000000
95.00000000000000	0.000000000000000	80.00000000000000	0.000000000000000	0.000000000000000	1.000000000000000	1.000000000000000	1.000000000000000	65.00000000000000	71.00000000000000	1.000000000000000	50.00000000000000
95.00000000000000	8.000000000000000	80.00000000000000	0.000000000000000	0.000000000000000	1.000000000000000	1.000000000000000	1.000000000000000	65.00000000000000	71.00000000000000	1.000000000000000	50.00000000000000
95.00000000000000	16.00000000000000	80.00000000000000	0.000000000000000	0.000000000000000	1.000000000000000	1.000000000000000	1.000000000000000	65.00000000000000	71.00000000000000	1.000000000000000	50.00000000000000
95.00000000000000	24.00000000000000	80.00000000000000	0.000000000000000	0.000000000000000	1.000000000000000	1.000000000000000	1.000000000000000	65.00000000000000	71.00000000000000	1.000000000000000	50.00000000000000
95.00000000000000	26.50000000000000	0.000000000000000	0.000000000000000	4.700000000000000	0.000000000000000	0.000000000000000	1.000000000000000	65.00000000000000	71.00000000000000	1.000000000000000	50.00000000000000
95.00000000000000	32.00000000000000	80.00000000000000	0.000000000000000	0.000000000000000	1.000000000000000	1.000000000000000	1.000000000000000	65.00000000000000	71.00000000000000	1.000000000000000	50.00000000000000
95.00000000000000	34.50000000000000	0.000000000000000	0.000000000000000	3.400000000000000	0.000000000000000	0.000000000000000	1.000000000000000	65.00000000000000	71.00000000000000	1.000000000000000	50.00000000000000
96.00000000000000	0.000000000000000	80.00000000000000	0.000000000000000	0.000000000000000	1.000000000000000	1.000000000000000	1.000000000000000	55.00000000000000	61.00000000000000	1.000000000000000	60.00000000000000
96.00000000000000	12.00000000000000	80.00000000000000	0.000000000000000	0.000000000000000	1.000000000000000	1.000000000000000	1.000000000000000	55.00000000000000	61.00000000000000	1.000000000000000	60.00000000000000
96.00000000000000	14.50000000000000	0.000000000000000	0.000000000000000	2.300000000000000	0.000000000000000	0.000000000000000	1.000000000000000	55.00000000000000	61.00000000000000	1.000000000000000	60.00000000000000
96.00000000000000	24.00000000000000	80.00000000000000	0.000000000000000	0.000000000000000	1.000000000000000	1.000000000000000	1.000000000000000	55.00000000000000	61.00000000000000	1.000000000000000	60.00000000000000
96.00000000000000	26.50000000000000	0.000000000000000	0.000000000000000	2.300000000000000	0.000000000000000	0.000000000000000	1.000000000000000	55.00000000000000	61.00000000000000	1.000000000000000	60.00000000000000
97.00000000000000	0.000000000000000	100.0000000000000	0.000000000000000	0.000000000000000	1.000000000000000	1.000000000000000	1.000000000000000	72.00000000000000	64.00000000000000	1.000000000000000	105.0000000000000
97.00000000000000	8.000000000000000	100.0000000000000	0.000000000000000	0.000000000000000	1.000000000000000	1.000000000000000	1.000000000000000	72.00000000000000	64.00000000000000	1.000000000000000	105.0000000000000
97.00000000000000	16.00000000000000	100.0000000000000	0.000000000000000	0.000000000000000	1.000000000000000	1.000000000000000	1.000000000000000	72.00000000000000	64.00000000000000	1.000000000000000	105.0000000000000
97.00000000000000	24.00000000000000	100.0000000000000	0.000000000000000	0.000000000000000	1.000000000000000	1.000000000000000	1.000000000000000	72.00000000000000	64.00000000000000	1.000000000000000	105.0000000000000
97.00000000000000	32.00000000000000	100.0000000000000	0.000000000000000	0.000000000000000	1.000000000000000	1.000000000000000	1.000000000000000	72.00000000000000	64.00000000000000	1.000000000000000	105.0000000000000
97.00000000000000	34.50000000000000	0.000000000000000	0.000000000000000	2.300000000000000	0.000000000000000	0.000000000000000	1.000000000000000	72.00000000000000	64.00000000000000	1.000000000000000	105.0000000000000
97.00000000000000	40.00000000000000	100.0000000000000	0.000000000000000	0.000000000000000	1.000000000000000	1.000000000000000	1.000000000000000	72.00000000000000	64.00000000000000	1.000000000000000	105.0000000000000
97.00000000000000	42.50000000000000	0.000000000000000	0.000000000000000	2.600000000000000	0.000000000000000	0.000000000000000	1.000000000000000	72.00000000000000	64.00000000000000	1.000000000000000	105.0000000000000
