# Supplementary material for: PKGPT: Expert-Orchestrated Recursive LLM Agent for Automated NONMEM PopPK Modeling with Human Benchmarking
Source: Pharmaceutics. 2026 Apr 18;18(4):501. doi: 10.3390/pharmaceutics18040501 (PMC13118610; doi:10.3390/pharmaceutics18040501)
Supplement: Supplementary file 1 [file pharmaceutics-18-00501-s001.zip › File S1. PKGPT Iteration Log Files (Wafarin, Theophyline, and Tobramycin)/tobra1/FMSG]

 
 AN ERROR WAS FOUND IN THE CONTROL STATEMENTS.
 
AN ERROR WAS FOUND ON LINE 54 AT THE APPROXIMATE POSITION NOTED:
 ```
 X
 THE CHARACTERS IN ERROR ARE: `
   20  UNKNOWN OPTION.
