# Supplementary material for: PKGPT: Expert-Orchestrated Recursive LLM Agent for Automated NONMEM PopPK Modeling with Human Benchmarking
Source: Pharmaceutics. 2026 Apr 18;18(4):501. doi: 10.3390/pharmaceutics18040501 (PMC13118610; doi:10.3390/pharmaceutics18040501)
Supplement: Supplementary file 1 [file pharmaceutics-18-00501-s001.zip › File S1. PKGPT Iteration Log Files (Wafarin, Theophyline, and Tobramycin)/tobra1/nmprd4p.mod]

GFORTRAN module version '6' created from FSUBS.f90 on Sun Feb 08 20:58:55 2026
MD5:4657ed19d4d0c4da98e11f760c9a1d09 -- If you edit this, you'll get what you deserve.

(() () () () () () () () () () () () () () () () () () () () () () ()
() () () ())

()

()

()

()

()

(2 'a000032' 'nmprd4p' 'a000032' 1 ((VARIABLE UNKNOWN-INTENT
UNKNOWN-PROC UNKNOWN EXPLICIT-SAVE 0 0 POINTER) (REAL 8 0 0 REAL ()) 0 0
() () 0 () () () 0 0)
3 'a000034' 'nmprd4p' 'a000034' 1 ((VARIABLE UNKNOWN-INTENT UNKNOWN-PROC
UNKNOWN EXPLICIT-SAVE 0 0 POINTER) (REAL 8 0 0 REAL ()) 0 0 () () 0 () ()
() 0 0)
4 'a000036' 'nmprd4p' 'a000036' 1 ((VARIABLE UNKNOWN-INTENT UNKNOWN-PROC
UNKNOWN EXPLICIT-SAVE 0 0 POINTER) (REAL 8 0 0 REAL ()) 0 0 () () 0 () ()
() 0 0)
5 'a000038' 'nmprd4p' 'a000038' 1 ((VARIABLE UNKNOWN-INTENT UNKNOWN-PROC
UNKNOWN EXPLICIT-SAVE 0 0 POINTER) (REAL 8 0 0 REAL ()) 0 0 () () 0 () ()
() 0 0)
6 'a000039' 'nmprd4p' 'a000039' 1 ((VARIABLE UNKNOWN-INTENT UNKNOWN-PROC
UNKNOWN EXPLICIT-SAVE 0 0 POINTER) (REAL 8 0 0 REAL ()) 0 0 () () 0 () ()
() 0 0)
7 'a000040' 'nmprd4p' 'a000040' 1 ((VARIABLE UNKNOWN-INTENT UNKNOWN-PROC
UNKNOWN EXPLICIT-SAVE 0 0 POINTER) (REAL 8 0 0 REAL ()) 0 0 () () 0 () ()
() 0 0)
8 'assocnmprd4' 'nmprd4p' 'assocnmprd4' 1 ((PROCEDURE UNKNOWN-INTENT
MODULE-PROC DECL UNKNOWN 0 0 SUBROUTINE) (UNKNOWN 0 0 0 UNKNOWN ()) 0 0
() () 0 () () () 0 0)
9 'c000031' 'nmprd4p' 'c000031' 1 ((VARIABLE UNKNOWN-INTENT UNKNOWN-PROC
UNKNOWN EXPLICIT-SAVE 0 0 POINTER) (REAL 8 0 0 REAL ()) 0 0 () () 0 () ()
() 0 0)
10 'cl' 'nmprd4p' 'cl' 1 ((VARIABLE UNKNOWN-INTENT UNKNOWN-PROC UNKNOWN
EXPLICIT-SAVE 0 0 POINTER) (REAL 8 0 0 REAL ()) 0 0 () () 0 () () () 0 0)
11 'com' 'nmprd4p' 'com' 1 ((VARIABLE UNKNOWN-INTENT UNKNOWN-PROC
UNKNOWN EXPLICIT-SAVE 0 0 DIMENSION POINTER) (REAL 8 0 0 REAL ()) 0 0 ()
(1 0 DEFERRED () ()) 0 () () () 0 0)
12 'd000001' 'nmprd4p' 'd000001' 1 ((VARIABLE UNKNOWN-INTENT
UNKNOWN-PROC UNKNOWN EXPLICIT-SAVE 0 0 POINTER) (REAL 8 0 0 REAL ()) 0 0
() () 0 () () () 0 0)
13 'd000002' 'nmprd4p' 'd000002' 1 ((VARIABLE UNKNOWN-INTENT
UNKNOWN-PROC UNKNOWN EXPLICIT-SAVE 0 0 POINTER) (REAL 8 0 0 REAL ()) 0 0
() () 0 () () () 0 0)
14 'd000003' 'nmprd4p' 'd000003' 1 ((VARIABLE UNKNOWN-INTENT
UNKNOWN-PROC UNKNOWN EXPLICIT-SAVE 0 0 POINTER) (REAL 8 0 0 REAL ()) 0 0
() () 0 () () () 0 0)
15 'd000004' 'nmprd4p' 'd000004' 1 ((VARIABLE UNKNOWN-INTENT
UNKNOWN-PROC UNKNOWN EXPLICIT-SAVE 0 0 POINTER) (REAL 8 0 0 REAL ()) 0 0
() () 0 () () () 0 0)
16 'd000005' 'nmprd4p' 'd000005' 1 ((VARIABLE UNKNOWN-INTENT
UNKNOWN-PROC UNKNOWN EXPLICIT-SAVE 0 0 POINTER) (REAL 8 0 0 REAL ()) 0 0
() () 0 () () () 0 0)
17 'd000080' 'nmprd4p' 'd000080' 1 ((VARIABLE UNKNOWN-INTENT
UNKNOWN-PROC UNKNOWN EXPLICIT-SAVE 0 0 POINTER) (REAL 8 0 0 REAL ()) 0 0
() () 0 () () () 0 0)
18 'd000081' 'nmprd4p' 'd000081' 1 ((VARIABLE UNKNOWN-INTENT
UNKNOWN-PROC UNKNOWN EXPLICIT-SAVE 0 0 POINTER) (REAL 8 0 0 REAL ()) 0 0
() () 0 () () () 0 0)
19 'd000086' 'nmprd4p' 'd000086' 1 ((VARIABLE UNKNOWN-INTENT
UNKNOWN-PROC UNKNOWN EXPLICIT-SAVE 0 0 POINTER) (REAL 8 0 0 REAL ()) 0 0
() () 0 () () () 0 0)
20 'd000089' 'nmprd4p' 'd000089' 1 ((VARIABLE UNKNOWN-INTENT
UNKNOWN-PROC UNKNOWN EXPLICIT-SAVE 0 0 POINTER) (REAL 8 0 0 REAL ()) 0 0
() () 0 () () () 0 0)
21 'd000090' 'nmprd4p' 'd000090' 1 ((VARIABLE UNKNOWN-INTENT
UNKNOWN-PROC UNKNOWN EXPLICIT-SAVE 0 0 POINTER) (REAL 8 0 0 REAL ()) 0 0
() () 0 () () () 0 0)
22 'd000091' 'nmprd4p' 'd000091' 1 ((VARIABLE UNKNOWN-INTENT
UNKNOWN-PROC UNKNOWN EXPLICIT-SAVE 0 0 POINTER) (REAL 8 0 0 REAL ()) 0 0
() () 0 () () () 0 0)
23 'd000092' 'nmprd4p' 'd000092' 1 ((VARIABLE UNKNOWN-INTENT
UNKNOWN-PROC UNKNOWN EXPLICIT-SAVE 0 0 POINTER) (REAL 8 0 0 REAL ()) 0 0
() () 0 () () () 0 0)
24 'd000093' 'nmprd4p' 'd000093' 1 ((VARIABLE UNKNOWN-INTENT
UNKNOWN-PROC UNKNOWN EXPLICIT-SAVE 0 0 POINTER) (REAL 8 0 0 REAL ()) 0 0
() () 0 () () () 0 0)
25 'd000094' 'nmprd4p' 'd000094' 1 ((VARIABLE UNKNOWN-INTENT
UNKNOWN-PROC UNKNOWN EXPLICIT-SAVE 0 0 POINTER) (REAL 8 0 0 REAL ()) 0 0
() () 0 () () () 0 0)
26 'd000095' 'nmprd4p' 'd000095' 1 ((VARIABLE UNKNOWN-INTENT
UNKNOWN-PROC UNKNOWN EXPLICIT-SAVE 0 0 POINTER) (REAL 8 0 0 REAL ()) 0 0
() () 0 () () () 0 0)
27 'd000096' 'nmprd4p' 'd000096' 1 ((VARIABLE UNKNOWN-INTENT
UNKNOWN-PROC UNKNOWN EXPLICIT-SAVE 0 0 POINTER) (REAL 8 0 0 REAL ()) 0 0
() () 0 () () () 0 0)
28 'd000097' 'nmprd4p' 'd000097' 1 ((VARIABLE UNKNOWN-INTENT
UNKNOWN-PROC UNKNOWN EXPLICIT-SAVE 0 0 POINTER) (REAL 8 0 0 REAL ()) 0 0
() () 0 () () () 0 0)
29 'd000100' 'nmprd4p' 'd000100' 1 ((VARIABLE UNKNOWN-INTENT
UNKNOWN-PROC UNKNOWN EXPLICIT-SAVE 0 0 POINTER) (REAL 8 0 0 REAL ()) 0 0
() () 0 () () () 0 0)
30 'd000101' 'nmprd4p' 'd000101' 1 ((VARIABLE UNKNOWN-INTENT
UNKNOWN-PROC UNKNOWN EXPLICIT-SAVE 0 0 POINTER) (REAL 8 0 0 REAL ()) 0 0
() () 0 () () () 0 0)
31 'd000122' 'nmprd4p' 'd000122' 1 ((VARIABLE UNKNOWN-INTENT
UNKNOWN-PROC UNKNOWN EXPLICIT-SAVE 0 0 POINTER) (REAL 8 0 0 REAL ()) 0 0
() () 0 () () () 0 0)
32 'd000127' 'nmprd4p' 'd000127' 1 ((VARIABLE UNKNOWN-INTENT
UNKNOWN-PROC UNKNOWN EXPLICIT-SAVE 0 0 POINTER) (REAL 8 0 0 REAL ()) 0 0
() () 0 () () () 0 0)
33 'd000128' 'nmprd4p' 'd000128' 1 ((VARIABLE UNKNOWN-INTENT
UNKNOWN-PROC UNKNOWN EXPLICIT-SAVE 0 0 POINTER) (REAL 8 0 0 REAL ()) 0 0
() () 0 () () () 0 0)
34 'dpsize' 'sizes' 'dpsize' 1 ((PARAMETER UNKNOWN-INTENT UNKNOWN-PROC
UNKNOWN IMPLICIT-SAVE 0 0) (INTEGER 4 0 0 INTEGER ()) 0 0 () (CONSTANT (
INTEGER 4 0 0 INTEGER ()) 0 '8') () 0 () () () 0 0)
35 'ipred' 'nmprd4p' 'ipred' 1 ((VARIABLE UNKNOWN-INTENT UNKNOWN-PROC
UNKNOWN EXPLICIT-SAVE 0 0 POINTER) (REAL 8 0 0 REAL ()) 0 0 () () 0 () ()
() 0 0)
36 'ires' 'nmprd4p' 'ires' 1 ((VARIABLE UNKNOWN-INTENT UNKNOWN-PROC
UNKNOWN EXPLICIT-SAVE 0 0 POINTER) (REAL 8 0 0 REAL ()) 0 0 () () 0 () ()
() 0 0)
37 'iwres' 'nmprd4p' 'iwres' 1 ((VARIABLE UNKNOWN-INTENT UNKNOWN-PROC
UNKNOWN EXPLICIT-SAVE 0 0 POINTER) (REAL 8 0 0 REAL ()) 0 0 () () 0 () ()
() 0 0)
38 'nmprd4' 'nmprd4' 'nmprd4' 1 ((MODULE UNKNOWN-INTENT UNKNOWN-PROC
UNKNOWN UNKNOWN 0 0) (UNKNOWN 0 0 0 UNKNOWN ()) 0 0 () () 0 () () () 0 0)
39 'nmprd4p' 'nmprd4p' 'nmprd4p' 1 ((MODULE UNKNOWN-INTENT UNKNOWN-PROC
UNKNOWN UNKNOWN 0 0) (UNKNOWN 0 0 0 UNKNOWN ()) 0 0 () () 0 () () () 0 0)
40 'q' 'nmprd4p' 'q' 1 ((VARIABLE UNKNOWN-INTENT UNKNOWN-PROC UNKNOWN
EXPLICIT-SAVE 0 0 POINTER) (REAL 8 0 0 REAL ()) 0 0 () () 0 () () () 0 0)
41 's1' 'nmprd4p' 's1' 1 ((VARIABLE UNKNOWN-INTENT UNKNOWN-PROC UNKNOWN
EXPLICIT-SAVE 0 0 POINTER) (REAL 8 0 0 REAL ()) 0 0 () () 0 () () () 0 0)
42 'sizes' 'sizes' 'sizes' 1 ((MODULE UNKNOWN-INTENT UNKNOWN-PROC
UNKNOWN UNKNOWN 0 0) (UNKNOWN 0 0 0 UNKNOWN ()) 0 0 () () 0 () () () 0 0)
43 'tvcl' 'nmprd4p' 'tvcl' 1 ((VARIABLE UNKNOWN-INTENT UNKNOWN-PROC
UNKNOWN EXPLICIT-SAVE 0 0 POINTER) (REAL 8 0 0 REAL ()) 0 0 () () 0 () ()
() 0 0)
44 'tvq' 'nmprd4p' 'tvq' 1 ((VARIABLE UNKNOWN-INTENT UNKNOWN-PROC
UNKNOWN EXPLICIT-SAVE 0 0 POINTER) (REAL 8 0 0 REAL ()) 0 0 () () 0 () ()
() 0 0)
45 'tvv1' 'nmprd4p' 'tvv1' 1 ((VARIABLE UNKNOWN-INTENT UNKNOWN-PROC
UNKNOWN EXPLICIT-SAVE 0 0 POINTER) (REAL 8 0 0 REAL ()) 0 0 () () 0 () ()
() 0 0)
46 'tvv2' 'nmprd4p' 'tvv2' 1 ((VARIABLE UNKNOWN-INTENT UNKNOWN-PROC
UNKNOWN EXPLICIT-SAVE 0 0 POINTER) (REAL 8 0 0 REAL ()) 0 0 () () 0 () ()
() 0 0)
47 'v1' 'nmprd4p' 'v1' 1 ((VARIABLE UNKNOWN-INTENT UNKNOWN-PROC UNKNOWN
EXPLICIT-SAVE 0 0 POINTER) (REAL 8 0 0 REAL ()) 0 0 () () 0 () () () 0 0)
48 'v2' 'nmprd4p' 'v2' 1 ((VARIABLE UNKNOWN-INTENT UNKNOWN-PROC UNKNOWN
EXPLICIT-SAVE 0 0 POINTER) (REAL 8 0 0 REAL ()) 0 0 () () 0 () () () 0 0)
49 'vrbl' 'nmprd4' 'vrbl' 1 ((VARIABLE UNKNOWN-INTENT UNKNOWN-PROC
UNKNOWN EXPLICIT-SAVE 0 0 ALLOCATABLE DIMENSION TARGET) (REAL 8 0 0 REAL
()) 0 0 () (1 0 DEFERRED () ()) 0 () () () 0 0)
50 'w' 'nmprd4p' 'w' 1 ((VARIABLE UNKNOWN-INTENT UNKNOWN-PROC UNKNOWN
EXPLICIT-SAVE 0 0 POINTER) (REAL 8 0 0 REAL ()) 0 0 () () 0 () () () 0 0)
51 'y' 'nmprd4p' 'y' 1 ((VARIABLE UNKNOWN-INTENT UNKNOWN-PROC UNKNOWN
EXPLICIT-SAVE 0 0 POINTER) (REAL 8 0 0 REAL ()) 0 0 () () 0 () () () 0 0)
)

('a000032' 0 2 'a000034' 0 3 'a000036' 0 4 'a000038' 0 5 'a000039' 0 6
'a000040' 0 7 'assocnmprd4' 0 8 'c000031' 0 9 'cl' 0 10 'com' 0 11
'd000001' 0 12 'd000002' 0 13 'd000003' 0 14 'd000004' 0 15 'd000005' 0
16 'd000080' 0 17 'd000081' 0 18 'd000086' 0 19 'd000089' 0 20 'd000090'
0 21 'd000091' 0 22 'd000092' 0 23 'd000093' 0 24 'd000094' 0 25 'd000095'
0 26 'd000096' 0 27 'd000097' 0 28 'd000100' 0 29 'd000101' 0 30 'd000122'
0 31 'd000127' 0 32 'd000128' 0 33 'dpsize' 0 34 'ipred' 0 35 'ires' 0
36 'iwres' 0 37 'nmprd4' 0 38 'nmprd4p' 0 39 'q' 0 40 's1' 0 41 'sizes'
0 42 'tvcl' 0 43 'tvq' 0 44 'tvv1' 0 45 'tvv2' 0 46 'v1' 0 47 'v2' 0 48
'vrbl' 0 49 'w' 0 50 'y' 0 51)
