# Supplementary material for: PKGPT: Expert-Orchestrated Recursive LLM Agent for Automated NONMEM PopPK Modeling with Human Benchmarking
Source: Pharmaceutics. 2026 Apr 18;18(4):501. doi: 10.3390/pharmaceutics18040501 (PMC13118610; doi:10.3390/pharmaceutics18040501)
Supplement: Supplementary file 1 [file pharmaceutics-18-00501-s001.zip › File S1. PKGPT Iteration Log Files (Wafarin, Theophyline, and Tobramycin)/tobra1/output_tobra1_iter1.ext]

TABLE NO.     1: First Order Conditional Estimation with Interaction: Goal Function=MINIMUM VALUE OF OBJECTIVE FUNCTION: Problem=1 Subproblem=0 Superproblem1=0 Iteration1=0 Superproblem2=0 Iteration2=0
 ITERATION    THETA1       THETA2       THETA3       THETA4       THETA5       THETA6       SIGMA(1,1)   OMEGA(1,1)   OMEGA(2,1)   OMEGA(2,2)   OMEGA(3,1)   OMEGA(3,2)   OMEGA(3,3)   OMEGA(4,1)   OMEGA(4,2)   OMEGA(4,3)   OMEGA(4,4)   OBJ
            0  3.00000E+00  2.00000E+01  5.00000E+00  3.00000E+01  1.00000E-01  1.00000E-01  1.00000E+00  1.00000E-01  1.00000E-02  1.00000E-01  0.00000E+00  0.00000E+00  1.00000E-01  0.00000E+00  0.00000E+00  0.00000E+00  1.00000E-01    528.41717304570125
            5  3.48844E+00  1.64046E+01  2.40110E+00  2.47859E+01  1.01219E-01  1.77592E-01  1.00000E+00  6.35188E-02  7.69814E-03  1.03672E-01  0.00000E+00  0.00000E+00  1.02718E-01  0.00000E+00  0.00000E+00  0.00000E+00  1.09387E-01    198.60913368209864
           10  3.70730E+00  2.02041E+01  6.30627E-01  4.70527E+01  2.08197E-02  2.03100E-01  1.00000E+00  6.63552E-02 -4.61547E-02  1.62475E-01  0.00000E+00  0.00000E+00  1.58084E-02  0.00000E+00  0.00000E+00  0.00000E+00  1.12273E-02    166.26667566291610
           15  3.23552E+00  2.05484E+01  1.22944E+00  8.72322E+01  1.99610E-02  2.18525E-01  1.00000E+00  4.57690E-02 -2.92287E-02  1.10140E-01  0.00000E+00  0.00000E+00  2.70602E-01  0.00000E+00  0.00000E+00  0.00000E+00  1.24984E-01    161.45145480010893
           20  2.89965E+00  2.00685E+01  1.66985E+00  1.53564E+02  5.67312E-02  2.17707E-01  1.00000E+00  4.78378E-02 -2.43067E-02  1.14606E-01  0.00000E+00  0.00000E+00  1.82980E-01  0.00000E+00  0.00000E+00  0.00000E+00  1.61196E-02    159.91746653907316
           25  2.86935E+00  2.01029E+01  1.71278E+00  1.58999E+02  2.34353E-02  2.17646E-01  1.00000E+00  4.63271E-02 -2.41751E-02  1.13444E-01  0.00000E+00  0.00000E+00  1.85854E-01  0.00000E+00  0.00000E+00  0.00000E+00  6.21429E-05    159.77079316955573
           30  2.87105E+00  2.00449E+01  1.70874E+00  1.59156E+02  1.09622E-02  2.17491E-01  1.00000E+00  4.69849E-02 -2.36398E-02  1.12014E-01  0.00000E+00  0.00000E+00  1.79269E-01  0.00000E+00  0.00000E+00  0.00000E+00  1.00000E-05    159.75561297370248
           35  2.86109E+00  2.00000E+01  1.72721E+00  1.60364E+02  1.09000E-02  2.17712E-01  1.00000E+00  4.69831E-02 -2.31645E-02  1.11260E-01  0.00000E+00  0.00000E+00  1.76324E-01  0.00000E+00  0.00000E+00  0.00000E+00  1.00000E-05    159.75428762593509
           39  2.86086E+00  2.00008E+01  1.72744E+00  1.60447E+02  1.09000E-02  2.17712E-01  1.00000E+00  4.69563E-02 -2.31524E-02  1.11264E-01  0.00000E+00  0.00000E+00  1.76321E-01  0.00000E+00  0.00000E+00  0.00000E+00  1.00000E-05    159.75428384776924
  -1000000000  2.86080E+00  2.00003E+01  1.72740E+00  1.60415E+02  1.09000E-02  2.17714E-01  1.00000E+00  4.69580E-02 -2.31505E-02  1.11282E-01  0.00000E+00  0.00000E+00  1.76357E-01  0.00000E+00  0.00000E+00  0.00000E+00  1.00000E-05    159.75428384776924
  -1000000004  0.00000E+00  0.00000E+00  0.00000E+00  0.00000E+00  0.00000E+00  0.00000E+00  1.00000E+00  2.16698E-01 -3.20253E-01  3.33590E-01  0.00000E+00  0.00000E+00  4.19949E-01  0.00000E+00  0.00000E+00  0.00000E+00  3.16228E-03    0.0000000000000000
  -1000000006  0.00000E+00  0.00000E+00  0.00000E+00  0.00000E+00  0.00000E+00  0.00000E+00  1.00000E+00  0.00000E+00  0.00000E+00  0.00000E+00  1.00000E+00  1.00000E+00  0.00000E+00  1.00000E+00  1.00000E+00  1.00000E+00  0.00000E+00    0.0000000000000000
  -1000000007  1.34000E+02  5.00000E+01  5.40000E+01  3.90000E+01  4.00000E+01  0.00000E+00  0.00000E+00  0.00000E+00  0.00000E+00  0.00000E+00  0.00000E+00  0.00000E+00  0.00000E+00  0.00000E+00  0.00000E+00  0.00000E+00  0.00000E+00    0.0000000000000000
