# Supplementary material for: PKGPT: Expert-Orchestrated Recursive LLM Agent for Automated NONMEM PopPK Modeling with Human Benchmarking
Source: Pharmaceutics. 2026 Apr 18;18(4):501. doi: 10.3390/pharmaceutics18040501 (PMC13118610; doi:10.3390/pharmaceutics18040501)
Supplement: Supplementary file 1 [file pharmaceutics-18-00501-s001.zip › File S1. PKGPT Iteration Log Files (Wafarin, Theophyline, and Tobramycin)/tobra1/output_tobra1_iter1.grd]

TABLE NO.     1: First Order Conditional Estimation with Interaction: Problem=1 Subproblem=0 Superproblem1=0 Iteration1=0 Superproblem2=0 Iteration2=0
 ITERATION    GRD(1)       GRD(2)       GRD(3)       GRD(4)       GRD(5)       GRD(6)       GRD(7)       GRD(8)       GRD(9)       GRD(10)      GRD(11)
            0 -2.33106E+01  6.01624E+01  9.40895E+01  3.81355E+01 -7.42522E+01 -6.49705E+02  3.43647E+01 -1.56480E+01 -1.03743E+01 -2.83015E+01 -7.53129E+01
            5  4.44543E+00 -1.37948E+01  1.92078E+01 -1.22024E+00 -2.55729E+00 -8.37512E+01  2.30039E+01  3.99276E+00 -2.13211E+00  3.73679E-01 -1.76329E-01
           10  3.31069E+01 -3.74771E+00 -1.00499E+00  3.61161E-01  3.21098E-03 -1.58279E+01  1.34538E+01  1.25121E+00  9.60088E-01  1.18246E-02  1.12073E-02
           15 -1.05420E+01 -2.58287E+00 -1.61394E+00 -2.46164E+00  1.16141E-02  2.88965E+00 -7.19636E-01  4.29766E-01 -1.26702E+00  8.72291E-01  4.89732E-01
           20 -1.49656E+00 -6.87189E-01 -4.63836E-01 -1.10670E-01  1.53318E-01  1.73424E+00  1.01961E+00  1.94693E-01  2.95625E-01  3.67420E-01  1.17965E-01
           25  7.81685E-01  3.50929E-01  4.08839E-01  2.30136E-02  1.66993E-02  1.85177E-01 -2.76374E-01 -1.90082E-01 -1.50045E-02  1.17389E-01  4.61836E-04
           30  1.85769E-01  6.60139E-02  1.94388E-02  1.34078E-02  5.52568E-04 -4.39823E-02 -5.78058E-02 -4.05775E-02 -1.66096E-02 -5.15907E-03  0.00000E+00
           35  2.78002E-02  4.92325E-03  1.52359E-02 -6.33628E-04  0.00000E+00 -1.04433E-03  1.64798E-02 -2.79286E-03 -2.76192E-03  4.03213E-04  0.00000E+00
           39 -4.51882E-03 -1.15765E-03 -7.17518E-04 -3.17706E-04  0.00000E+00  4.31737E-04  2.17340E-04  1.29623E-04  2.38516E-04  2.51871E-04  0.00000E+00
