# Supplementary material for: PKGPT: Expert-Orchestrated Recursive LLM Agent for Automated NONMEM PopPK Modeling with Human Benchmarking
Source: Pharmaceutics. 2026 Apr 18;18(4):501. doi: 10.3390/pharmaceutics18040501 (PMC13118610; doi:10.3390/pharmaceutics18040501)
Supplement: Supplementary file 1 [file pharmaceutics-18-00501-s001.zip › File S1. PKGPT Iteration Log Files (Wafarin, Theophyline, and Tobramycin)/tobra1/output_tobra1_iter1.phi]

TABLE NO.     1: First Order Conditional Estimation with Interaction: Problem=1 Subproblem=0 Superproblem1=0 Iteration1=0 Superproblem2=0 Iteration2=0
 SUBJECT_NO   ID           ETA(1)       ETA(2)       ETA(3)       ETA(4)       ETC(1,1)     ETC(2,1)     ETC(2,2)     ETC(3,1)     ETC(3,2)     ETC(3,3)     ETC(4,1)     ETC(4,2)     ETC(4,3)     ETC(4,4)     OBJ
            1            1 -4.96783E-01  3.92664E-01  3.80154E-01 -8.63782E-06  1.15992E-02 -2.27568E-03  8.23473E-02 -2.90218E-03 -8.78018E-04  1.61737E-01 -2.49351E-06  1.27019E-06 -9.77408E-07  9.99978E-06    27.415935886506876
            2            2 -1.84842E-02 -1.31784E-01 -7.46455E-02 -8.38285E-07  4.60600E-02 -2.89172E-02  7.14293E-02 -3.06960E-03 -2.21830E-02  1.63700E-01 -4.50396E-08 -2.70093E-07 -1.37186E-07  1.00000E-05    2.8887584961448867
            3            3 -6.91740E-02 -2.72407E-01 -2.05712E-01 -2.00268E-06  1.43882E-02  5.23939E-03  4.12842E-02 -2.01233E-02  7.63878E-05  1.50436E-01 -9.50972E-07  7.25768E-07 -4.77605E-07  9.99997E-06    13.695254647374306
            4            4  6.66644E-02  1.31267E-01 -1.51036E-01 -5.48552E-06  1.87201E-02 -1.99226E-02  7.79687E-02 -1.65005E-02  3.06006E-03  1.44276E-01 -5.59246E-07  2.33642E-07 -5.13087E-07  9.99998E-06    10.396023440396888
            5            5 -1.03623E-01  1.48159E-02 -8.63548E-02 -4.22199E-06  1.90335E-02 -1.79598E-02  1.10289E-01 -1.48640E-02  2.56734E-03  1.67085E-01 -1.19177E-06  2.22660E-07 -6.26455E-07  9.99995E-06   0.99427413605868431
            6            6  1.00838E-01 -3.33081E-02  2.85967E-02  3.73313E-06  1.44725E-02 -1.22493E-02  1.07616E-01 -7.84580E-03  2.57074E-03  1.73976E-01 -1.18606E-06  3.97143E-07 -2.93199E-07  9.99996E-06    1.4850844917347408
            7            7  1.18580E-01  9.55106E-02  2.45543E-01  3.80757E-06  3.49888E-02 -3.01097E-02  1.05956E-01 -1.69128E-02 -1.34963E-02  1.41972E-01 -5.03943E-07 -2.33455E-07 -5.41831E-07  9.99998E-06   0.49695719331169119
            8            8 -1.29638E-01 -9.39700E-02 -1.74007E-01 -4.63795E-06  3.72114E-02 -3.02517E-02  1.06086E-01 -1.31983E-02 -9.68757E-03  1.58256E-01 -3.46786E-07 -2.51485E-07 -4.65832E-07  9.99999E-06    1.8515793419967976
            9            9  6.58442E-02  2.21838E-02  3.16433E-02  3.14748E-06  3.31349E-02 -3.15624E-02  1.04474E-01 -1.79760E-02 -1.55402E-02  1.40170E-01 -4.69686E-07 -2.11453E-07 -4.05484E-07  9.99998E-06   -3.1272330104691544
           10           10 -1.27853E-01  1.38323E-02 -1.34525E-01 -4.43162E-06  2.92671E-02 -2.10858E-02  1.11022E-01 -1.73892E-02  1.87022E-03  1.57970E-01 -6.34568E-07  7.68384E-08 -6.01168E-07  9.99998E-06   0.83598669052345542
           11           11  1.19080E-02 -1.18530E-02 -6.33986E-04  6.18815E-07  3.41657E-02 -2.31842E-02  1.09579E-01 -2.15525E-02 -3.02281E-03  1.34880E-01 -2.72397E-07  5.16247E-08 -3.67783E-07  9.99999E-06  -0.18886955122825130
           12           12 -1.06508E-02 -8.01533E-03 -1.75157E-02 -3.42976E-07  3.96194E-02 -2.99645E-02  1.04271E-01 -1.46839E-02 -1.50198E-02  1.44170E-01 -1.89223E-07 -1.50749E-07 -3.28092E-07  9.99999E-06   9.69364716631765377E-002
           13           13 -1.38155E-01 -4.43339E-02 -2.65090E-01 -1.71245E-06  3.59155E-02 -2.54890E-02  1.07221E-01 -2.01783E-02 -7.26215E-03  1.36980E-01 -1.48804E-07  3.79716E-09 -2.42322E-07  1.00000E-05    1.4551424473507435
           14           14  7.99244E-02  7.59072E-02  1.90342E-01  2.10002E-06  4.03212E-02 -2.94270E-02  1.05047E-01 -1.57499E-02 -1.55198E-02  1.37676E-01 -1.75358E-07 -1.54880E-07 -3.93261E-07  9.99999E-06   -1.4605249512295426
           15           15 -1.10497E-02 -1.53260E-02 -3.23625E-02 -8.72336E-08  3.95235E-02 -2.99727E-02  1.04360E-01 -1.47263E-02 -1.48509E-02  1.44486E-01 -1.86456E-07 -1.46858E-07 -3.20374E-07  9.99999E-06  -0.56734011797304695
           16           16  1.13992E-01 -3.03327E-02  1.72732E-01  3.00765E-06  3.06894E-02 -1.87471E-02  1.10087E-01 -2.37424E-02  6.38667E-03  1.41223E-01 -4.48859E-07  1.22347E-07 -6.44611E-07  9.99999E-06  -0.81340789878608755
           17           17  1.28369E-01 -4.04454E-02  1.11670E-01  4.45924E-06  2.65848E-02 -1.67722E-02  1.09284E-01 -1.82940E-02  5.71457E-03  1.59750E-01 -6.98474E-07  2.18883E-07 -6.24275E-07  9.99998E-06   0.29257820962637171
           18           18  1.76193E-01 -6.78811E-02  2.17363E-01  5.26047E-06  2.72829E-02 -1.54477E-02  1.08264E-01 -2.15219E-02  8.37159E-03  1.51599E-01 -6.38252E-07  2.50878E-07 -6.75691E-07  9.99998E-06    1.7564058227822485
           19           19 -9.28958E-02 -1.05326E-01 -2.12120E-01 -1.23659E-06  3.99520E-02 -3.02875E-02  1.03646E-01 -1.48989E-02 -1.56758E-02  1.43994E-01 -1.11923E-07 -1.05556E-07 -2.26491E-07  1.00000E-05    1.3997431191720227
           20           20 -1.66977E-01 -1.74012E-01 -3.35549E-01 -2.62878E-06  3.94136E-02 -3.04664E-02  1.03500E-01 -1.43116E-02 -1.49469E-02  1.47547E-01 -1.34228E-07 -1.10713E-07 -2.24400E-07  1.00000E-05    3.9774998582511838
           21           21 -3.69373E-02  3.07589E-03 -6.15496E-02 -8.49819E-07  2.82060E-02 -1.99800E-02  1.10730E-01 -1.69151E-02  2.71846E-03  1.59838E-01 -6.68310E-07  1.15335E-07 -5.82012E-07  9.99998E-06   0.91052013716908198
           22           22  2.31152E-01 -1.10196E-01  1.88722E-01  7.43964E-06  2.42064E-02 -1.23101E-02  1.06117E-01 -1.88209E-02  8.96347E-03  1.60615E-01 -7.28507E-07  3.47174E-07 -6.00001E-07  9.99998E-06   0.67000057844706196
           23           23  9.38108E-02 -1.77748E-02  1.72994E-01  1.95830E-06  3.28511E-02 -2.02610E-02  1.10667E-01 -2.48233E-02  4.95735E-03  1.31977E-01 -3.20542E-07  6.84401E-08 -5.48743E-07  9.99999E-06  -0.99110271446136156
           24           24  1.08611E-01 -2.97931E-02  1.30649E-01  3.36847E-06  2.92586E-02 -1.83401E-02  1.09973E-01 -2.18956E-02  5.92600E-03  1.48936E-01 -5.36755E-07  1.46380E-07 -6.57260E-07  9.99998E-06   2.29766531306710986E-002
           25           25 -3.04841E-02  7.99873E-04 -6.52578E-02 -2.98554E-07  3.10097E-02 -2.11850E-02  1.11036E-01 -2.13694E-02  2.59922E-03  1.47440E-01 -4.28487E-07  5.35413E-08 -5.68083E-07  9.99999E-06    2.1021683335374650
           26           26  2.15197E-02  2.79069E-02  6.07251E-02  3.06679E-07  4.03860E-02 -2.98108E-02  1.04186E-01 -1.52480E-02 -1.60669E-02  1.39893E-01 -1.50505E-07 -1.41945E-07 -3.30456E-07  1.00000E-05   -1.7286248983019181
           27           27 -1.87823E-01 -1.17580E-02 -3.23394E-01 -2.62907E-06  3.29902E-02 -2.32480E-02  1.11243E-01 -2.20043E-02 -2.55717E-04  1.41423E-01 -2.38291E-07  4.75262E-10 -3.69768E-07  1.00000E-05    3.8597134743178247
           28           28  4.86269E-02  4.70332E-02  1.12302E-01  1.19018E-06  4.03113E-02 -2.96521E-02  1.04602E-01 -1.54886E-02 -1.57594E-02  1.39106E-01 -1.60266E-07 -1.46143E-07 -3.53254E-07  1.00000E-05   -1.7900499738538946
           29           29  2.64597E-01 -1.58333E-01  2.94153E-01  7.61949E-06  2.53435E-02 -1.02206E-02  1.03547E-01 -2.36919E-02  1.41769E-02  1.50033E-01 -6.28880E-07  3.76119E-07 -6.82510E-07  9.99998E-06    2.3033525106032156
           30           30 -8.22287E-03  3.42239E-04 -1.88667E-02 -8.54749E-08  2.92557E-02 -2.01685E-02  1.10771E-01 -1.91353E-02  3.13728E-03  1.54849E-01 -5.85691E-07  1.00270E-07 -6.17700E-07  9.99998E-06  -0.69596622348908888
           31           31  6.00813E-02 -1.56586E-02  4.00832E-02  2.34996E-06  2.77575E-02 -1.86412E-02  1.10222E-01 -1.82364E-02  4.26653E-03  1.58857E-01 -6.58372E-07  1.54902E-07 -6.22247E-07  9.99998E-06    1.3780960155922068
           32           32  2.75481E-02  3.20273E-02  7.12798E-02  5.11616E-07  3.96520E-02 -2.97774E-02  1.04592E-01 -1.48306E-02 -1.49347E-02  1.43017E-01 -2.08307E-07 -1.62514E-07 -3.65180E-07  9.99999E-06   -1.7478995663548111
           33           33  1.65073E-02  9.09525E-04  1.06072E-02  8.07206E-07  4.00609E-02 -2.98367E-02  1.04486E-01 -1.54174E-02 -1.54940E-02  1.40939E-01 -1.44022E-07 -1.29978E-07 -3.05145E-07  1.00000E-05   0.61875018499410628
           34           34 -5.49416E-02  2.19756E-03 -9.30591E-02 -1.05756E-06  3.41745E-02 -2.32594E-02  1.11163E-01 -2.29530E-02 -4.44403E-04  1.34623E-01 -2.20884E-07  2.93858E-09 -3.86494E-07  1.00000E-05  -0.43306405169539086
           35           35 -3.13991E-01  2.81177E-01  5.79181E-02 -1.24254E-05  1.55298E-02 -3.17812E-04  8.62196E-02  4.77238E-03 -5.10236E-03  1.75317E-01 -1.28694E-06  8.65951E-07  1.82105E-07  9.99995E-06    5.8135532156502689
           36           36 -1.84842E-02 -1.31784E-01 -7.46455E-02 -8.38285E-07  4.60600E-02 -2.89172E-02  7.14293E-02 -3.06960E-03 -2.21830E-02  1.63700E-01 -4.50396E-08 -2.70093E-07 -1.37186E-07  1.00000E-05    2.8887584961448867
           37           37 -6.91740E-02 -2.72407E-01 -2.05712E-01 -2.00268E-06  1.43882E-02  5.23939E-03  4.12842E-02 -2.01233E-02  7.63878E-05  1.50436E-01 -9.50972E-07  7.25768E-07 -4.77605E-07  9.99997E-06    13.695254647374306
           38           38  6.66644E-02  1.31267E-01 -1.51036E-01 -5.48552E-06  1.87201E-02 -1.99226E-02  7.79687E-02 -1.65005E-02  3.06006E-03  1.44276E-01 -5.59246E-07  2.33642E-07 -5.13087E-07  9.99998E-06    10.396023440396888
           39           39 -1.03623E-01  1.48159E-02 -8.63548E-02 -4.22199E-06  1.90335E-02 -1.79598E-02  1.10289E-01 -1.48640E-02  2.56734E-03  1.67085E-01 -1.19177E-06  2.22660E-07 -6.26455E-07  9.99995E-06   0.99427413605868431
           40           40  1.00838E-01 -3.33081E-02  2.85967E-02  3.73313E-06  1.44725E-02 -1.22493E-02  1.07616E-01 -7.84580E-03  2.57074E-03  1.73976E-01 -1.18606E-06  3.97143E-07 -2.93199E-07  9.99996E-06    1.4850844917347408
           41           41  1.18580E-01  9.55106E-02  2.45543E-01  3.80757E-06  3.49888E-02 -3.01097E-02  1.05956E-01 -1.69128E-02 -1.34963E-02  1.41972E-01 -5.03943E-07 -2.33455E-07 -5.41831E-07  9.99998E-06   0.49695719331169119
           42           42 -1.29638E-01 -9.39700E-02 -1.74007E-01 -4.63795E-06  3.72114E-02 -3.02517E-02  1.06086E-01 -1.31983E-02 -9.68757E-03  1.58256E-01 -3.46786E-07 -2.51485E-07 -4.65832E-07  9.99999E-06    1.8515793419967976
           43           43  6.58442E-02  2.21838E-02  3.16433E-02  3.14748E-06  3.31349E-02 -3.15624E-02  1.04474E-01 -1.79760E-02 -1.55402E-02  1.40170E-01 -4.69686E-07 -2.11453E-07 -4.05484E-07  9.99998E-06   -3.1272330104691544
           44           44 -1.27853E-01  1.38323E-02 -1.34525E-01 -4.43162E-06  2.92671E-02 -2.10858E-02  1.11022E-01 -1.73892E-02  1.87022E-03  1.57970E-01 -6.34568E-07  7.68384E-08 -6.01168E-07  9.99998E-06   0.83598669052345542
           45           45  1.19080E-02 -1.18530E-02 -6.33986E-04  6.18815E-07  3.41657E-02 -2.31842E-02  1.09579E-01 -2.15525E-02 -3.02281E-03  1.34880E-01 -2.72397E-07  5.16247E-08 -3.67783E-07  9.99999E-06  -0.18886955122825130
           46           46 -1.06508E-02 -8.01533E-03 -1.75157E-02 -3.42976E-07  3.96194E-02 -2.99645E-02  1.04271E-01 -1.46839E-02 -1.50198E-02  1.44170E-01 -1.89223E-07 -1.50749E-07 -3.28092E-07  9.99999E-06   9.69364716631765377E-002
           47           47 -1.38155E-01 -4.43339E-02 -2.65090E-01 -1.71245E-06  3.59155E-02 -2.54890E-02  1.07221E-01 -2.01783E-02 -7.26215E-03  1.36980E-01 -1.48804E-07  3.79716E-09 -2.42322E-07  1.00000E-05    1.4551424473507435
           48           48  7.99244E-02  7.59072E-02  1.90342E-01  2.10002E-06  4.03212E-02 -2.94270E-02  1.05047E-01 -1.57499E-02 -1.55198E-02  1.37676E-01 -1.75358E-07 -1.54880E-07 -3.93261E-07  9.99999E-06   -1.4605249512295426
           49           49 -1.10497E-02 -1.53260E-02 -3.23625E-02 -8.72336E-08  3.95235E-02 -2.99727E-02  1.04360E-01 -1.47263E-02 -1.48509E-02  1.44486E-01 -1.86456E-07 -1.46858E-07 -3.20374E-07  9.99999E-06  -0.56734011797304695
           50           50  1.13992E-01 -3.03327E-02  1.72732E-01  3.00765E-06  3.06894E-02 -1.87471E-02  1.10087E-01 -2.37424E-02  6.38667E-03  1.41223E-01 -4.48859E-07  1.22347E-07 -6.44611E-07  9.99999E-06  -0.81340789878608755
           51           51  1.28369E-01 -4.04454E-02  1.11670E-01  4.45924E-06  2.65848E-02 -1.67722E-02  1.09284E-01 -1.82940E-02  5.71457E-03  1.59750E-01 -6.98474E-07  2.18883E-07 -6.24275E-07  9.99998E-06   0.29257820962637171
           52           52  1.76193E-01 -6.78811E-02  2.17363E-01  5.26047E-06  2.72829E-02 -1.54477E-02  1.08264E-01 -2.15219E-02  8.37159E-03  1.51599E-01 -6.38252E-07  2.50878E-07 -6.75691E-07  9.99998E-06    1.7564058227822485
           53           53 -9.28958E-02 -1.05326E-01 -2.12120E-01 -1.23659E-06  3.99520E-02 -3.02875E-02  1.03646E-01 -1.48989E-02 -1.56758E-02  1.43994E-01 -1.11923E-07 -1.05556E-07 -2.26491E-07  1.00000E-05    1.3997431191720227
           54           54 -1.66977E-01 -1.74012E-01 -3.35549E-01 -2.62878E-06  3.94136E-02 -3.04664E-02  1.03500E-01 -1.43116E-02 -1.49469E-02  1.47547E-01 -1.34228E-07 -1.10713E-07 -2.24400E-07  1.00000E-05    3.9774998582511838
           55           55 -3.69373E-02  3.07589E-03 -6.15496E-02 -8.49819E-07  2.82060E-02 -1.99800E-02  1.10730E-01 -1.69151E-02  2.71846E-03  1.59838E-01 -6.68310E-07  1.15335E-07 -5.82012E-07  9.99998E-06   0.91052013716908198
           56           56  2.31152E-01 -1.10196E-01  1.88722E-01  7.43964E-06  2.42064E-02 -1.23101E-02  1.06117E-01 -1.88209E-02  8.96347E-03  1.60615E-01 -7.28507E-07  3.47174E-07 -6.00001E-07  9.99998E-06   0.67000057844706196
           57           57  9.38108E-02 -1.77748E-02  1.72994E-01  1.95830E-06  3.28511E-02 -2.02610E-02  1.10667E-01 -2.48233E-02  4.95735E-03  1.31977E-01 -3.20542E-07  6.84401E-08 -5.48743E-07  9.99999E-06  -0.99110271446136156
           58           58  1.08611E-01 -2.97931E-02  1.30649E-01  3.36847E-06  2.92586E-02 -1.83401E-02  1.09973E-01 -2.18956E-02  5.92600E-03  1.48936E-01 -5.36755E-07  1.46380E-07 -6.57260E-07  9.99998E-06   2.29766531306710986E-002
           59           59 -3.04841E-02  7.99873E-04 -6.52578E-02 -2.98554E-07  3.10097E-02 -2.11850E-02  1.11036E-01 -2.13694E-02  2.59922E-03  1.47440E-01 -4.28487E-07  5.35413E-08 -5.68083E-07  9.99999E-06    2.1021683335374650
           60           60  2.15197E-02  2.79069E-02  6.07251E-02  3.06679E-07  4.03860E-02 -2.98108E-02  1.04186E-01 -1.52480E-02 -1.60669E-02  1.39893E-01 -1.50505E-07 -1.41945E-07 -3.30456E-07  1.00000E-05   -1.7286248983019181
           61           61 -1.87823E-01 -1.17580E-02 -3.23394E-01 -2.62907E-06  3.29902E-02 -2.32480E-02  1.11243E-01 -2.20043E-02 -2.55717E-04  1.41423E-01 -2.38291E-07  4.75262E-10 -3.69768E-07  1.00000E-05    3.8597134743178247
           62           62  4.86269E-02  4.70332E-02  1.12302E-01  1.19018E-06  4.03113E-02 -2.96521E-02  1.04602E-01 -1.54886E-02 -1.57594E-02  1.39106E-01 -1.60266E-07 -1.46143E-07 -3.53254E-07  1.00000E-05   -1.7900499738538946
           63           63  2.64597E-01 -1.58333E-01  2.94153E-01  7.61949E-06  2.53435E-02 -1.02206E-02  1.03547E-01 -2.36919E-02  1.41769E-02  1.50033E-01 -6.28880E-07  3.76119E-07 -6.82510E-07  9.99998E-06    2.3033525106032156
           64           64 -8.22287E-03  3.42239E-04 -1.88667E-02 -8.54749E-08  2.92557E-02 -2.01685E-02  1.10771E-01 -1.91353E-02  3.13728E-03  1.54849E-01 -5.85691E-07  1.00270E-07 -6.17700E-07  9.99998E-06  -0.69596622348908888
           65           65  6.00813E-02 -1.56586E-02  4.00832E-02  2.34996E-06  2.77575E-02 -1.86412E-02  1.10222E-01 -1.82364E-02  4.26653E-03  1.58857E-01 -6.58372E-07  1.54902E-07 -6.22247E-07  9.99998E-06    1.3780960155922068
           66           66  2.75481E-02  3.20273E-02  7.12798E-02  5.11616E-07  3.96520E-02 -2.97774E-02  1.04592E-01 -1.48306E-02 -1.49347E-02  1.43017E-01 -2.08307E-07 -1.62514E-07 -3.65180E-07  9.99999E-06   -1.7478995663548111
           67           67  1.65073E-02  9.09525E-04  1.06072E-02  8.07206E-07  4.00609E-02 -2.98367E-02  1.04486E-01 -1.54174E-02 -1.54940E-02  1.40939E-01 -1.44022E-07 -1.29978E-07 -3.05145E-07  1.00000E-05   0.61875018499410628
           68           68 -5.49416E-02  2.19756E-03 -9.30591E-02 -1.05756E-06  3.41745E-02 -2.32594E-02  1.11163E-01 -2.29530E-02 -4.44403E-04  1.34623E-01 -2.20884E-07  2.93858E-09 -3.86494E-07  1.00000E-05  -0.43306405169539086
           69           69 -3.13991E-01  2.81177E-01  5.79181E-02 -1.24254E-05  1.55298E-02 -3.17812E-04  8.62196E-02  4.77238E-03 -5.10236E-03  1.75317E-01 -1.28694E-06  8.65951E-07  1.82105E-07  9.99995E-06    5.8135532156502689
           70           70 -1.84842E-02 -1.31784E-01 -7.46455E-02 -8.38285E-07  4.60600E-02 -2.89172E-02  7.14293E-02 -3.06960E-03 -2.21830E-02  1.63700E-01 -4.50396E-08 -2.70093E-07 -1.37186E-07  1.00000E-05    2.8887584961448867
           71           71 -6.91740E-02 -2.72407E-01 -2.05712E-01 -2.00268E-06  1.43882E-02  5.23939E-03  4.12842E-02 -2.01233E-02  7.63878E-05  1.50436E-01 -9.50972E-07  7.25768E-07 -4.77605E-07  9.99997E-06    13.695254647374306
           72           72  6.66644E-02  1.31267E-01 -1.51036E-01 -5.48552E-06  1.87201E-02 -1.99226E-02  7.79687E-02 -1.65005E-02  3.06006E-03  1.44276E-01 -5.59246E-07  2.33642E-07 -5.13087E-07  9.99998E-06    10.396023440396888
           73           73 -1.03623E-01  1.48159E-02 -8.63548E-02 -4.22199E-06  1.90335E-02 -1.79598E-02  1.10289E-01 -1.48640E-02  2.56734E-03  1.67085E-01 -1.19177E-06  2.22660E-07 -6.26455E-07  9.99995E-06   0.99427413605868431
           74           74  1.00838E-01 -3.33081E-02  2.85967E-02  3.73313E-06  1.44725E-02 -1.22493E-02  1.07616E-01 -7.84580E-03  2.57074E-03  1.73976E-01 -1.18606E-06  3.97143E-07 -2.93199E-07  9.99996E-06    1.4850844917347408
           75           75  1.18580E-01  9.55106E-02  2.45543E-01  3.80757E-06  3.49888E-02 -3.01097E-02  1.05956E-01 -1.69128E-02 -1.34963E-02  1.41972E-01 -5.03943E-07 -2.33455E-07 -5.41831E-07  9.99998E-06   0.49695719331169119
           76           76 -1.29638E-01 -9.39700E-02 -1.74007E-01 -4.63795E-06  3.72114E-02 -3.02517E-02  1.06086E-01 -1.31983E-02 -9.68757E-03  1.58256E-01 -3.46786E-07 -2.51485E-07 -4.65832E-07  9.99999E-06    1.8515793419967976
           77           77  6.58442E-02  2.21838E-02  3.16433E-02  3.14748E-06  3.31349E-02 -3.15624E-02  1.04474E-01 -1.79760E-02 -1.55402E-02  1.40170E-01 -4.69686E-07 -2.11453E-07 -4.05484E-07  9.99998E-06   -3.1272330104691544
           78           78 -1.27853E-01  1.38323E-02 -1.34525E-01 -4.43162E-06  2.92671E-02 -2.10858E-02  1.11022E-01 -1.73892E-02  1.87022E-03  1.57970E-01 -6.34568E-07  7.68384E-08 -6.01168E-07  9.99998E-06   0.83598669052345542
           79           79  1.19080E-02 -1.18530E-02 -6.33986E-04  6.18815E-07  3.41657E-02 -2.31842E-02  1.09579E-01 -2.15525E-02 -3.02281E-03  1.34880E-01 -2.72397E-07  5.16247E-08 -3.67783E-07  9.99999E-06  -0.18886955122825130
           80           80 -1.06508E-02 -8.01533E-03 -1.75157E-02 -3.42976E-07  3.96194E-02 -2.99645E-02  1.04271E-01 -1.46839E-02 -1.50198E-02  1.44170E-01 -1.89223E-07 -1.50749E-07 -3.28092E-07  9.99999E-06   9.69364716631765377E-002
           81           81 -1.38155E-01 -4.43339E-02 -2.65090E-01 -1.71245E-06  3.59155E-02 -2.54890E-02  1.07221E-01 -2.01783E-02 -7.26215E-03  1.36980E-01 -1.48804E-07  3.79716E-09 -2.42322E-07  1.00000E-05    1.4551424473507435
           82           82  7.99244E-02  7.59072E-02  1.90342E-01  2.10002E-06  4.03212E-02 -2.94270E-02  1.05047E-01 -1.57499E-02 -1.55198E-02  1.37676E-01 -1.75358E-07 -1.54880E-07 -3.93261E-07  9.99999E-06   -1.4605249512295426
           83           83 -1.10497E-02 -1.53260E-02 -3.23625E-02 -8.72336E-08  3.95235E-02 -2.99727E-02  1.04360E-01 -1.47263E-02 -1.48509E-02  1.44486E-01 -1.86456E-07 -1.46858E-07 -3.20374E-07  9.99999E-06  -0.56734011797304695
           84           84  1.13992E-01 -3.03327E-02  1.72732E-01  3.00765E-06  3.06894E-02 -1.87471E-02  1.10087E-01 -2.37424E-02  6.38667E-03  1.41223E-01 -4.48859E-07  1.22347E-07 -6.44611E-07  9.99999E-06  -0.81340789878608755
           85           85  1.28369E-01 -4.04454E-02  1.11670E-01  4.45924E-06  2.65848E-02 -1.67722E-02  1.09284E-01 -1.82940E-02  5.71457E-03  1.59750E-01 -6.98474E-07  2.18883E-07 -6.24275E-07  9.99998E-06   0.29257820962637171
           86           86  1.76193E-01 -6.78811E-02  2.17363E-01  5.26047E-06  2.72829E-02 -1.54477E-02  1.08264E-01 -2.15219E-02  8.37159E-03  1.51599E-01 -6.38252E-07  2.50878E-07 -6.75691E-07  9.99998E-06    1.7564058227822485
           87           87 -9.28958E-02 -1.05326E-01 -2.12120E-01 -1.23659E-06  3.99520E-02 -3.02875E-02  1.03646E-01 -1.48989E-02 -1.56758E-02  1.43994E-01 -1.11923E-07 -1.05556E-07 -2.26491E-07  1.00000E-05    1.3997431191720227
           88           88 -1.66977E-01 -1.74012E-01 -3.35549E-01 -2.62878E-06  3.94136E-02 -3.04664E-02  1.03500E-01 -1.43116E-02 -1.49469E-02  1.47547E-01 -1.34228E-07 -1.10713E-07 -2.24400E-07  1.00000E-05    3.9774998582511838
           89           89 -3.69373E-02  3.07589E-03 -6.15496E-02 -8.49819E-07  2.82060E-02 -1.99800E-02  1.10730E-01 -1.69151E-02  2.71846E-03  1.59838E-01 -6.68310E-07  1.15335E-07 -5.82012E-07  9.99998E-06   0.91052013716908198
           90           90  2.31152E-01 -1.10196E-01  1.88722E-01  7.43964E-06  2.42064E-02 -1.23101E-02  1.06117E-01 -1.88209E-02  8.96347E-03  1.60615E-01 -7.28507E-07  3.47174E-07 -6.00001E-07  9.99998E-06   0.67000057844706196
           91           91  9.38108E-02 -1.77748E-02  1.72994E-01  1.95830E-06  3.28511E-02 -2.02610E-02  1.10667E-01 -2.48233E-02  4.95735E-03  1.31977E-01 -3.20542E-07  6.84401E-08 -5.48743E-07  9.99999E-06  -0.99110271446136156
           92           92  1.08611E-01 -2.97931E-02  1.30649E-01  3.36847E-06  2.92586E-02 -1.83401E-02  1.09973E-01 -2.18956E-02  5.92600E-03  1.48936E-01 -5.36755E-07  1.46380E-07 -6.57260E-07  9.99998E-06   2.29766531306710986E-002
           93           93 -3.04841E-02  7.99873E-04 -6.52578E-02 -2.98554E-07  3.10097E-02 -2.11850E-02  1.11036E-01 -2.13694E-02  2.59922E-03  1.47440E-01 -4.28487E-07  5.35413E-08 -5.68083E-07  9.99999E-06    2.1021683335374650
           94           94  2.15197E-02  2.79069E-02  6.07251E-02  3.06679E-07  4.03860E-02 -2.98108E-02  1.04186E-01 -1.52480E-02 -1.60669E-02  1.39893E-01 -1.50505E-07 -1.41945E-07 -3.30456E-07  1.00000E-05   -1.7286248983019181
           95           95 -1.87823E-01 -1.17580E-02 -3.23394E-01 -2.62907E-06  3.29902E-02 -2.32480E-02  1.11243E-01 -2.20043E-02 -2.55717E-04  1.41423E-01 -2.38291E-07  4.75262E-10 -3.69768E-07  1.00000E-05    3.8597134743178247
           96           96  4.86269E-02  4.70332E-02  1.12302E-01  1.19018E-06  4.03113E-02 -2.96521E-02  1.04602E-01 -1.54886E-02 -1.57594E-02  1.39106E-01 -1.60266E-07 -1.46143E-07 -3.53254E-07  1.00000E-05   -1.7900499738538946
           97           97  2.64597E-01 -1.58333E-01  2.94153E-01  7.61949E-06  2.53435E-02 -1.02206E-02  1.03547E-01 -2.36919E-02  1.41769E-02  1.50033E-01 -6.28880E-07  3.76119E-07 -6.82510E-07  9.99998E-06    2.3033525106032156
