# Supplementary material for: PKGPT: Expert-Orchestrated Recursive LLM Agent for Automated NONMEM PopPK Modeling with Human Benchmarking
Source: Pharmaceutics. 2026 Apr 18;18(4):501. doi: 10.3390/pharmaceutics18040501 (PMC13118610; doi:10.3390/pharmaceutics18040501)
Supplement: Supplementary file 1 [file pharmaceutics-18-00501-s001.zip › File S1. PKGPT Iteration Log Files (Wafarin, Theophyline, and Tobramycin)/tobra1/output_tobra1_iter1.shk]

TABLE NO.     1: First Order Conditional Estimation with Interaction: Problem=1 Subproblem=0 Superproblem1=0 Iteration1=0 Superproblem2=0 Iteration2=0
TYPE          SUBPOP       ETA(1)       ETA(2)       ETA(3)       ETA(4)
            1            1  4.92613E-03 -1.83391E-02 -3.18338E-04  2.20657E-07
            2            1  1.31422E-02  1.01185E-02  1.69649E-02  3.88797E-07
            3            1  7.07785E-01  6.99172E-02  9.85029E-01  5.70349E-01
            4            1  4.02689E+01  7.01264E+01  6.02131E+01  9.98789E+01
            5            1  1.22657E+01  0.00000E+00  0.00000E+00  0.00000E+00
            6            1  4.23366E+01  7.21595E+01  6.06303E+01  9.98662E+01
            7            1  9.70000E+01  9.70000E+01  9.70000E+01  9.70000E+01
            8            1  6.43220E+01  9.10757E+01  8.41700E+01  9.99999E+01
            9            1  6.67494E+01  9.22491E+01  8.45002E+01  9.99998E+01
           10            1  2.30270E+01  0.00000E+00  0.00000E+00  0.00000E+00
           11            1  2.19172E+00  5.73947E+00  2.57361E+00  2.25165E-05
