# Supplementary material for: PKGPT: Expert-Orchestrated Recursive LLM Agent for Automated NONMEM PopPK Modeling with Human Benchmarking
Source: Pharmaceutics. 2026 Apr 18;18(4):501. doi: 10.3390/pharmaceutics18040501 (PMC13118610; doi:10.3390/pharmaceutics18040501)
Supplement: Supplementary file 1 [file pharmaceutics-18-00501-s001.zip › File S1. PKGPT Iteration Log Files (Wafarin, Theophyline, and Tobramycin)/tobra1/output_tobra1_iter1.txt]

$PROBLEM Tobramycin 2-Compartment Base PopPK Model

$DATA C:/Users/JIYEON/Desktop/test/dataset/tobramycin.csv IGNORE=@

$INPUT ID TIME AMT RATE DV MDV EVID CMT WT AGE SEX CLCR

$SUBROUTINE ADVAN3 TRANS4

$PK
  ; Typical Value Definitions
  TVCL = THETA(1)
  TVV1 = THETA(2)
  TVQ  = THETA(3)
  TVV2 = THETA(4)

  ; Parameter equations with IIV (Exponential model)
  ; Using BLOCK(2) for CL and V1 as N=97 supports correlation estimation
  CL   = TVCL * EXP(ETA(1))
  V1   = TVV1 * EXP(ETA(2))
  Q    = TVQ  * EXP(ETA(3))
  V2   = TVV2 * EXP(ETA(4))

  ; Scaling factor for central compartment
  S1   = V1

$ERROR
  IPRED = F
  ; Combined Residual Error Model (Additive + Proportional)
  ; THETA(5) = Additive component (SD)
  ; THETA(6) = Proportional component (CV)
  W = SQRT(THETA(5)**2 + (THETA(6) * IPRED)**2)
  Y = IPRED + W * EPS(1)

  ; For diagnostics
  IRES  = DV - IPRED
  IWRES = IRES / W

$THETA
  (0.1, 3, 20)    ; 1 CL (L/h)
  (1, 20, 100)    ; 2 V1 (L)
  (0.1, 5, 50)    ; 3 Q (L/h)
  (1, 30, 200)    ; 4 V2 (L)
  (0.01, 0.1, 5)  ; 5 Additive Error (mg/L)
  (0.01, 0.1, 0.5); 6 Proportional Error (fraction)

$OMEGA BLOCK(2)
  0.1             ; IIV CL
  0.01 0.1        ; Covariance CL-V1, IIV V1

$OMEGA
  0.1             ; IIV Q
  0.1             ; IIV V2

$SIGMA
  1 FIX           ; Residual variance (fixed as error is in W)

$ESTIMATION METHOD=1 INTER MAXEVAL=9999 PRINT=5 POSTHOC NOABORT

$COVARIANCE PRINT=E

$TABLE ID TIME AMT RATE DV MDV EVID CMT WT AGE SEX CLCR
       IPRED IWRES CWRES
       ONEHEADER NOPRINT FILE=sdtab001

$TABLE ID CL V1 Q V2 ETA(1) ETA(2) ETA(3) ETA(4)
       ONEHEADER NOPRINT FILE=patab001
