# Supplementary material for: PKGPT: Expert-Orchestrated Recursive LLM Agent for Automated NONMEM PopPK Modeling with Human Benchmarking
Source: Pharmaceutics. 2026 Apr 18;18(4):501. doi: 10.3390/pharmaceutics18040501 (PMC13118610; doi:10.3390/pharmaceutics18040501)
Supplement: Supplementary file 1 [file pharmaceutics-18-00501-s001.zip › File S1. PKGPT Iteration Log Files (Wafarin, Theophyline, and Tobramycin)/tobra1/output_tobra1_iter1.xml]

<?xml version="1.0" encoding="ASCII"?>
<!DOCTYPE nm:output SYSTEM "output.dtd">
<nm:output
xmlns:xsi="http://www.w3.org/2001/XMLSchema-instance"
xsi:schemaLocation="http://namespaces.oreilly.com/xmlnut/address output.xsd"
xmlns:nm="http://namespaces.oreilly.com/xmlnut/address"
>
<nm:start_datetime>2026-02-08T20:56:23.593</nm:start_datetime>
<nm:control_stream><![CDATA[
$PROBLEM Tobramycin 2-Compartment Base PopPK Model

$DATA C:/Users/JIYEON/Desktop/test/dataset/tobramycin.csv IGNORE=@

$INPUT ID TIME AMT RATE DV MDV EVID CMT WT AGE SEX CLCR

$SUBROUTINE ADVAN3 TRANS4

$PK
  ; Typical Value Definitions
  TVCL = THETA(1)
  TVV1 = THETA(2)
  TVQ  = THETA(3)
  TVV2 = THETA(4)

  ; Parameter equations with IIV (Exponential model)
  ; Using BLOCK(2) for CL and V1 as N=97 supports correlation estimation
  CL   = TVCL * EXP(ETA(1))
  V1   = TVV1 * EXP(ETA(2))
  Q    = TVQ  * EXP(ETA(3))
  V2   = TVV2 * EXP(ETA(4))

  ; Scaling factor for central compartment
  S1   = V1

$ERROR
  IPRED = F
  ; Combined Residual Error Model (Additive + Proportional)
  ; THETA(5) = Additive component (SD)
  ; THETA(6) = Proportional component (CV)
  W = SQRT(THETA(5)**2 + (THETA(6) * IPRED)**2)
  Y = IPRED + W * EPS(1)

  ; For diagnostics
  IRES  = DV - IPRED
  IWRES = IRES / W

$THETA
  (0.1, 3, 20)    ; 1 CL (L/h)
  (1, 20, 100)    ; 2 V1 (L)
  (0.1, 5, 50)    ; 3 Q (L/h)
  (1, 30, 200)    ; 4 V2 (L)
  (0.01, 0.1, 5)  ; 5 Additive Error (mg/L)
  (0.01, 0.1, 0.5); 6 Proportional Error (fraction)

$OMEGA BLOCK(2)
  0.1             ; IIV CL
  0.01 0.1        ; Covariance CL-V1, IIV V1

$OMEGA
  0.1             ; IIV Q
  0.1             ; IIV V2

$SIGMA
  1 FIX           ; Residual variance (fixed as error is in W)

$ESTIMATION METHOD=1 INTER MAXEVAL=9999 PRINT=5 POSTHOC NOABORT

$COVARIANCE PRINT=E

$TABLE ID TIME AMT RATE DV MDV EVID CMT WT AGE SEX CLCR
       IPRED IWRES CWRES
       ONEHEADER NOPRINT FILE=sdtab001

$TABLE ID CL V1 Q V2 ETA(1) ETA(2) ETA(3) ETA(4)
       ONEHEADER NOPRINT FILE=patab001
]]></nm:control_stream>
<nm:nmtran><![CDATA[

 WARNINGS AND ERRORS (IF ANY) FOR PROBLEM    1

 (WARNING  2) NM-TRAN INFERS THAT THE DATA ARE POPULATION.

Note: Analytical 2nd Derivatives are constructed in FSUBS but are never used.
      You may insert $ABBR DERIV2=NO after the first $PROB to save FSUBS construction and compilation time

]]></nm:nmtran>
<nm:nonmem nm:version='7.5.1'>
<nm:license_information><![CDATA[
License Registered to: Yonsei University College of Medicine
Expiration Date:    14 NOV 2026
Current Date:        8 FEB 2026
Days until program expires : 276
]]></nm:license_information>
<nm:program_information><![CDATA[
1NONLINEAR MIXED EFFECTS MODEL PROGRAM (NONMEM) VERSION 7.5.1
 ORIGINALLY DEVELOPED BY STUART BEAL, LEWIS SHEINER, AND ALISON BOECKMANN
 CURRENT DEVELOPERS ARE ROBERT BAUER, ICON DEVELOPMENT SOLUTIONS,
 AND ALISON BOECKMANN. IMPLEMENTATION, EFFICIENCY, AND STANDARDIZATION
 PERFORMED BY NOUS INFOSYSTEMS.
]]></nm:program_information>
<nm:problem nm:number='1' nm:subproblem='0' nm:superproblem1='0' nm:iteration1='0' nm:superproblem2='0' nm:iteration2='0'>
<nm:problem_title>Tobramycin 2-Compartment Base PopPK Model</nm:problem_title>
<nm:problem_information><![CDATA[

 PROBLEM NO.:         1
 Tobramycin 2-Compartment Base PopPK Model
0DATA CHECKOUT RUN:              NO
 DATA SET LOCATED ON UNIT NO.:    2
 THIS UNIT TO BE REWOUND:        NO
 NO. OF DATA RECS IN DATA SET:     1094
 NO. OF DATA ITEMS IN DATA SET:  12
 ID DATA ITEM IS DATA ITEM NO.:   1
 DEP VARIABLE IS DATA ITEM NO.:   5
 MDV DATA ITEM IS DATA ITEM NO.:  6
0INDICES PASSED TO SUBROUTINE PRED:
   7   2   3   4   0   0   8   0   0   0   0
0LABELS FOR DATA ITEMS:
 ID TIME AMT RATE DV MDV EVID CMT WT AGE SEX CLCR
0(NONBLANK) LABELS FOR PRED-DEFINED ITEMS:
 CL V1 Q V2 IPRED IWRES
0FORMAT FOR DATA:
 (E3.0,E7.0,E4.0,E2.0,E5.0,3E2.0,E5.0,E3.0,E2.0,E6.0)

 TOT. NO. OF OBS RECS:      236
 TOT. NO. OF INDIVIDUALS:       97
0LENGTH OF THETA:   6
0DEFAULT THETA BOUNDARY TEST OMITTED:    NO
0OMEGA HAS BLOCK FORM:
  1
  1  1
  0  0  2
  0  0  0  3
0DEFAULT OMEGA BOUNDARY TEST OMITTED:    NO
0SIGMA HAS SIMPLE DIAGONAL FORM WITH DIMENSION:   1
0DEFAULT SIGMA BOUNDARY TEST OMITTED:    NO
0INITIAL ESTIMATE OF THETA:
 LOWER BOUND    INITIAL EST    UPPER BOUND
  0.1000E+00     0.3000E+01     0.2000E+02
  0.1000E+01     0.2000E+02     0.1000E+03
  0.1000E+00     0.5000E+01     0.5000E+02
  0.1000E+01     0.3000E+02     0.2000E+03
  0.1000E-01     0.1000E+00     0.5000E+01
  0.1000E-01     0.1000E+00     0.5000E+00
0INITIAL ESTIMATE OF OMEGA:
 BLOCK SET NO.   BLOCK                                                                    FIXED
        1                                                                                   NO
                  0.1000E+00
                  0.1000E-01   0.1000E+00
        2                                                                                   NO
                  0.1000E+00
        3                                                                                   NO
                  0.1000E+00
0INITIAL ESTIMATE OF SIGMA:
 0.1000E+01
0SIGMA CONSTRAINED TO BE THIS INITIAL ESTIMATE
0COVARIANCE STEP OMITTED:        NO
 EIGENVLS. PRINTED:             YES
 SPECIAL COMPUTATION:            NO
 COMPRESSED FORMAT:              NO
 GRADIENT METHOD USED:     NOSLOW
 SIGDIGITS ETAHAT (SIGLO):                  -1
 SIGDIGITS GRADIENTS (SIGL):                -1
 EXCLUDE COV FOR FOCE (NOFCOV):              NO
 Cholesky Transposition of R Matrix (CHOLROFF):0
 KNUTHSUMOFF:                                -1
 RESUME COV ANALYSIS (RESUME):               NO
 SIR SAMPLE SIZE (SIRSAMPLE):
 NON-LINEARLY TRANSFORM THETAS DURING COV (THBND): 1
 PRECONDTIONING CYCLES (PRECOND):        0
 PRECONDTIONING TYPES (PRECONDS):        TOS
 FORCED PRECONDTIONING CYCLES (PFCOND):0
 PRECONDTIONING TYPE (PRETYPE):        0
 FORCED POS. DEFINITE SETTING DURING PRECONDITIONING: (FPOSDEF):0
 SIMPLE POS. DEFINITE SETTING: (POSDEF):-1
0TABLES STEP OMITTED:    NO
 NO. OF TABLES:           2
 SEED NUMBER (SEED):    11456
 NPDTYPE:    0
 INTERPTYPE:    0
 RANMETHOD:             3U
 MC SAMPLES (ESAMPLE):    300
 WRES SQUARE ROOT TYPE (WRESCHOL): EIGENVALUE
0-- TABLE   1 --
0RECORDS ONLY:    ALL
04 COLUMNS APPENDED:    YES
 PRINTED:                NO
 HEADERS:               ONE
 FILE TO BE FORWARDED:   NO
 FORMAT:                S1PE11.4
 IDFORMAT:
 LFORMAT:
 RFORMAT:
 FIXED_EFFECT_ETAS:
0USER-CHOSEN ITEMS:
 ID TIME AMT RATE DV MDV EVID CMT WT AGE SEX CLCR IPRED IWRES CWRES
0-- TABLE   2 --
0RECORDS ONLY:    ALL
04 COLUMNS APPENDED:    YES
 PRINTED:                NO
 HEADERS:               ONE
 FILE TO BE FORWARDED:   NO
 FORMAT:                S1PE11.4
 IDFORMAT:
 LFORMAT:
 RFORMAT:
 FIXED_EFFECT_ETAS:
0USER-CHOSEN ITEMS:
 ID CL V1 Q V2 ETA1 ETA2 ETA3 ETA4
1DOUBLE PRECISION PREDPP VERSION 7.5.1

 TWO COMPARTMENT MODEL (ADVAN3)
0MAXIMUM NO. OF BASIC PK PARAMETERS:   4
0BASIC PK PARAMETERS (AFTER TRANSLATION):
   BASIC PK PARAMETER NO.  1: ELIMINATION RATE (K)
   BASIC PK PARAMETER NO.  2: CENTRAL-TO-PERIPH. RATE (K12)
   BASIC PK PARAMETER NO.  3: PERIPH.-TO-CENTRAL RATE (K21)
 TRANSLATOR WILL CONVERT PARAMETERS
 CL, V1, Q, V2 TO K, K12, K21 (TRANS4)
0COMPARTMENT ATTRIBUTES
 COMPT. NO.   FUNCTION   INITIAL    ON/OFF      DOSE      DEFAULT    DEFAULT
                         STATUS     ALLOWED    ALLOWED    FOR DOSE   FOR OBS.
    1         CENTRAL      ON         NO         YES        YES        YES
    2         PERIPH.      ON         NO         YES        NO         NO
    3         OUTPUT       OFF        YES        NO         NO         NO
1
 ADDITIONAL PK PARAMETERS - ASSIGNMENT OF ROWS IN GG
 COMPT. NO.                             INDICES
              SCALE      BIOAVAIL.   ZERO-ORDER  ZERO-ORDER  ABSORB
                         FRACTION    RATE        DURATION    LAG
    1            5           *           *           *           *
    2            *           *           *           *           *
    3            *           -           -           -           -
             - PARAMETER IS NOT ALLOWED FOR THIS MODEL
             * PARAMETER IS NOT SUPPLIED BY PK SUBROUTINE;
               WILL DEFAULT TO ONE IF APPLICABLE
0DATA ITEM INDICES USED BY PRED ARE:
   EVENT ID DATA ITEM IS DATA ITEM NO.:      7
   TIME DATA ITEM IS DATA ITEM NO.:          2
   DOSE AMOUNT DATA ITEM IS DATA ITEM NO.:   3
   DOSE RATE DATA ITEM IS DATA ITEM NO.:     4
   COMPT. NO. DATA ITEM IS DATA ITEM NO.:    8

0PK SUBROUTINE CALLED WITH EVERY EVENT RECORD.
 PK SUBROUTINE NOT CALLED AT NONEVENT (ADDITIONAL OR LAGGED) DOSE TIMES.
0ERROR SUBROUTINE CALLED WITH EVERY EVENT RECORD.
]]></nm:problem_information>
<nm:problem_options
 nm:data_checkout_run='no' nm:data_unit='2' nm:data_rewind='no' nm:data_nrec='1094' nm:data_nitems='12' nm:data_id='1'
 nm:data_l2='0' nm:data_dv='5' nm:data_mdv='6' nm:data_mrg='0' nm:data_raw='0' nm:data_rpt='0' nm:data_sub_array1='0'
 nm:data_sub_array2='0' nm:data_sub_array3='0' nm:data_pred_indices='7,2,3,4,0,0,8,0,0,0,0'
 nm:data_format='(e3.0,e7.0,e4.0,e2.0,e5.0,3e2.0,e5.0,e3.0,e2.0,e6.0)' nm:data_nobs='236' nm:data_nind='97'
 nm:data_mdv100='0' nm:nthetat='6' nm:theta_bound_test_omitted='no' nm:omega_blockdim='4'
 nm:omega_bound_test_omitted='no' nm:sigma_diagdim='1' nm:sigma_bound_test_omitted='no' nm:cov_omitted='no'
 nm:cov_matrix='rsr' nm:cov_eigen_print='yes' nm:cov_special='no' nm:cov_compressed='no'
 nm:cov_slow_gradient='noslow' nm:cov_siglocov='-1' nm:cov_siglcov='-1' nm:cov_tol='-1' nm:cov_atol='-1'
 nm:cov_nofcov='no' nm:cov_cholroff='0' nm:cov_knuthsumoff='-1' nm:cov_resume='no' nm:cov_sirsample='BLANK'
 nm:cov_thbnd='1' nm:cov_precond='0' nm:cov_preconds='tos' nm:cov_pfcond='0' nm:cov_pretype='0' nm:cov_fposdef='0'
 nm:cov_posdef='-1' nm:tab_omitted='no' nm:tab_number='2' nm:tab_seed='11456' nm:tab_npdtype='0' nm:tab_interptype='0'
 nm:tab_ranmethod='3u' nm:tab_esample='300' nm:tab_wres='eigenvalue' nm:tab_fixedetas_01='BLANK'
 nm:tab_fixedetas_02='BLANK' nm:pred_advan='3' nm:pred_evid='7' nm:pred_time='2' nm:pred_amt='3' nm:pred_rate='4'
 nm:pred_cmt='8'
/>
<nm:theta_lb>
<nm:val nm:name='1'>0.10000000000000001</nm:val>
<nm:val nm:name='2'>1.0000000000000000</nm:val>
<nm:val nm:name='3'>0.10000000000000001</nm:val>
<nm:val nm:name='4'>1.0000000000000000</nm:val>
<nm:val nm:name='5'>1.00000000000000002E-002</nm:val>
<nm:val nm:name='6'>1.00000000000000002E-002</nm:val>
</nm:theta_lb>
<nm:theta_in>
<nm:val nm:name='1'>3.0000000000000000</nm:val>
<nm:val nm:name='2'>20.000000000000000</nm:val>
<nm:val nm:name='3'>5.0000000000000000</nm:val>
<nm:val nm:name='4'>30.000000000000000</nm:val>
<nm:val nm:name='5'>0.10000000000000001</nm:val>
<nm:val nm:name='6'>0.10000000000000001</nm:val>
</nm:theta_in>
<nm:theta_ub>
<nm:val nm:name='1'>20.000000000000000</nm:val>
<nm:val nm:name='2'>100.00000000000000</nm:val>
<nm:val nm:name='3'>50.000000000000000</nm:val>
<nm:val nm:name='4'>200.00000000000000</nm:val>
<nm:val nm:name='5'>5.0000000000000000</nm:val>
<nm:val nm:name='6'>0.50000000000000000</nm:val>
</nm:theta_ub>
<nm:estimation nm:number='1' nm:type='0'>
<nm:table_series>1</nm:table_series>
<nm:estimation_method>focei</nm:estimation_method>
<nm:estimation_title>First Order Conditional Estimation with Interaction</nm:estimation_title>
<nm:estimation_information><![CDATA[
 ESTIMATION STEP OMITTED:                 NO
 ANALYSIS TYPE:                           POPULATION
 NUMBER OF SADDLE POINT RESET ITERATIONS:      0
 GRADIENT METHOD USED:               NOSLOW
 CONDITIONAL ESTIMATES USED:              YES
 CENTERED ETA:                            NO
 EPS-ETA INTERACTION:                     YES
 LAPLACIAN OBJ. FUNC.:                    NO
 NO. OF FUNCT. EVALS. ALLOWED:            9999
 NO. OF SIG. FIGURES REQUIRED:            3
 INTERMEDIATE PRINTOUT:                   YES
 ESTIMATE OUTPUT TO MSF:                  NO
 ABORT WITH PRED EXIT CODE 1:             NO
 IND. OBJ. FUNC. VALUES SORTED:           NO
 NUMERICAL DERIVATIVE
       FILE REQUEST (NUMDER):               NONE
 MAP (ETAHAT) ESTIMATION METHOD (OPTMAP):   0
 ETA HESSIAN EVALUATION METHOD (ETADER):    0
 INITIAL ETA FOR MAP ESTIMATION (MCETA):    0
 SIGDIGITS FOR MAP ESTIMATION (SIGLO):      100
 GRADIENT SIGDIGITS OF
       FIXED EFFECTS PARAMETERS (SIGL):     100
 NOPRIOR SETTING (NOPRIOR):                 0
 NOCOV SETTING (NOCOV):                     OFF
 DERCONT SETTING (DERCONT):                 OFF
 FINAL ETA RE-EVALUATION (FNLETA):          1
 EXCLUDE NON-INFLUENTIAL (NON-INFL.) ETAS
       IN SHRINKAGE (ETASTYPE):             NO
 NON-INFL. ETA CORRECTION (NONINFETA):      0
 RAW OUTPUT FILE (FILE): output_tobra1_iter1.ext
 EXCLUDE TITLE (NOTITLE):                   NO
 EXCLUDE COLUMN LABELS (NOLABEL):           NO
 FORMAT FOR ADDITIONAL FILES (FORMAT):      S1PE12.5
 PARAMETER ORDER FOR OUTPUTS (ORDER):       TSOL
 KNUTHSUMOFF:                               0
 INCLUDE LNTWOPI:                           NO
 INCLUDE CONSTANT TERM TO PRIOR (PRIORC):   NO
 INCLUDE CONSTANT TERM TO OMEGA (ETA) (OLNTWOPI):NO
 ADDITIONAL CONVERGENCE TEST (CTYPE=4)?:    NO
 EM OR BAYESIAN METHOD USED:                 NONE

]]></nm:estimation_information>
<nm:estimation_options
 nm:estim_omitted='no' nm:analysis_type='pop' nm:saddle_reset='0' nm:saddle_hess='0' nm:slow_gradient='noslow'
 nm:cond_estim='yes' nm:centered_eta='no' nm:epseta_interaction='yes' nm:laplace='no' nm:predflag='0' nm:maxfn='9999'
 nm:nsig='3' nm:msfo='no' nm:abort='no' nm:objsort='no' nm:numder='0' nm:optmap='0' nm:etader='0' nm:mceta='0' nm:siglo='100'
 nm:sigl='100' nm:noprior='0' nm:nocov='0' nm:dercont='0' nm:atol='0' nm:fnleta='1' nm:etastype='0' nm:noninfeta='0'
 nm:file='output_tobra1_iter1.ext' nm:notitle='0' nm:nolabel='0' nm:format='s1pe12.5' nm:order='tsol'
 nm:knuthsumoff='0' nm:lntwopi='0' nm:priorc='0' nm:olntwopi='0' nm:ctype='0'
/>
<nm:monitor>
<nm:obj nm:iteration='0'>528.41717304570125</nm:obj>
<nm:obj nm:iteration='5'>198.60913368209864</nm:obj>
<nm:obj nm:iteration='10'>166.26667566291610</nm:obj>
<nm:obj nm:iteration='15'>161.45145480010893</nm:obj>
<nm:obj nm:iteration='20'>159.91746653907316</nm:obj>
<nm:obj nm:iteration='25'>159.77079316955573</nm:obj>
<nm:obj nm:iteration='30'>159.75561297370248</nm:obj>
<nm:obj nm:iteration='35'>159.75428762593509</nm:obj>
<nm:obj nm:iteration='39'>159.75428384776924</nm:obj>
</nm:monitor>
<nm:termination_status>134</nm:termination_status>
<nm:termination_nfuncevals>454</nm:termination_nfuncevals>
<nm:termination_sigdigits>0.0000000000000000</nm:termination_sigdigits>
<nm:termination_information><![CDATA[
0MINIMIZATION TERMINATED
 DUE TO ROUNDING ERRORS (ERROR=134)
 NO. OF FUNCTION EVALUATIONS USED:      454
 NO. OF SIG. DIGITS UNREPORTABLE
0PARAMETER ESTIMATE IS NEAR ITS BOUNDARY
]]></nm:termination_information>
<nm:termination_txtmsg>
<nm:val nm:name='1'>50</nm:val>
<nm:val nm:name='2'>54</nm:val>
<nm:val nm:name='3'>39</nm:val>
<nm:val nm:name='4'>40</nm:val>
</nm:termination_txtmsg>
<nm:etabar>
<nm:row nm:rname='SUBPOP1'>
<nm:col nm:cname='ETA1'>4.92613457088206252E-003</nm:col>
<nm:col nm:cname='ETA2'>-1.83391488542921574E-002</nm:col>
<nm:col nm:cname='ETA3'>-3.18337678848854163E-004</nm:col>
<nm:col nm:cname='ETA4'>2.20657048274741175E-007</nm:col>
</nm:row>
</nm:etabar>
<nm:etabarse>
<nm:row nm:rname='SUBPOP1'>
<nm:col nm:cname='ETA1'>1.31422324669537242E-002</nm:col>
<nm:col nm:cname='ETA2'>1.01184524142523477E-002</nm:col>
<nm:col nm:cname='ETA3'>1.69648826773126753E-002</nm:col>
<nm:col nm:cname='ETA4'>3.88797021198566527E-007</nm:col>
</nm:row>
</nm:etabarse>
<nm:etabarn>
<nm:row nm:rname='SUBPOP1'>
<nm:col nm:cname='ETA1'>97</nm:col>
<nm:col nm:cname='ETA2'>97</nm:col>
<nm:col nm:cname='ETA3'>97</nm:col>
<nm:col nm:cname='ETA4'>97</nm:col>
</nm:row>
</nm:etabarn>
<nm:etabarpval>
<nm:row nm:rname='SUBPOP1'>
<nm:col nm:cname='ETA1'>0.70778522174058256</nm:col>
<nm:col nm:cname='ETA2'>6.99171950333583592E-002</nm:col>
<nm:col nm:cname='ETA3'>0.98502888834718105</nm:col>
<nm:col nm:cname='ETA4'>0.57034869788577580</nm:col>
</nm:row>
</nm:etabarpval>
<nm:etashrinksd>
<nm:row nm:rname='SUBPOP1'>
<nm:col nm:cname='ETA1'>40.268916218991926</nm:col>
<nm:col nm:cname='ETA2'>70.126433560675380</nm:col>
<nm:col nm:cname='ETA3'>60.213097218172493</nm:col>
<nm:col nm:cname='ETA4'>99.878909855899792</nm:col>
</nm:row>
</nm:etashrinksd>
<nm:etashrinkvr>
<nm:row nm:rname='SUBPOP1'>
<nm:col nm:cname='ETA1'>64.321976303461938</nm:col>
<nm:col nm:cname='ETA2'>91.075700281952578</nm:col>
<nm:col nm:cname='ETA3'>84.170023670294071</nm:col>
<nm:col nm:cname='ETA4'>99.999853371770016</nm:col>
</nm:row>
</nm:etashrinkvr>
<nm:ebvshrinksd>
<nm:row nm:rname='SUBPOP1'>
<nm:col nm:cname='EBV1'>42.336627465824407</nm:col>
<nm:col nm:cname='EBV2'>72.159514388075067</nm:col>
<nm:col nm:cname='EBV3'>60.630260791826117</nm:col>
<nm:col nm:cname='EBV4'>99.866245883886791</nm:col>
</nm:row>
</nm:ebvshrinksd>
<nm:ebvshrinkvr>
<nm:row nm:rname='SUBPOP1'>
<nm:col nm:cname='EBV1'>66.749354679848835</nm:col>
<nm:col nm:cname='EBV2'>92.249073608922004</nm:col>
<nm:col nm:cname='EBV3'>84.500236346803760</nm:col>
<nm:col nm:cname='EBV4'>99.999821098364222</nm:col>
</nm:row>
</nm:ebvshrinkvr>
<nm:relativeinf>
<nm:row nm:rname='SUBPOP1'>
<nm:col nm:cname='REL1'>2.1917229074060862</nm:col>
<nm:col nm:cname='REL2'>5.7394718356540713</nm:col>
<nm:col nm:cname='REL3'>2.5736125519261606</nm:col>
<nm:col nm:cname='REL4'>2.25164539675210209E-005</nm:col>
</nm:row>
</nm:relativeinf>
<nm:epsshrinksd>
<nm:row nm:rname='SUBPOP1'>
<nm:col nm:cname='EPS1'>12.265740513920775</nm:col>
</nm:row>
</nm:epsshrinksd>
<nm:epsshrinkvr>
<nm:row nm:rname='SUBPOP1'>
<nm:col nm:cname='EPS1'>23.026997124293182</nm:col>
</nm:row>
</nm:epsshrinkvr>
<nm:estimation_elapsed_time>3.59</nm:estimation_elapsed_time>
<nm:final_objective_function_text>MINIMUM VALUE OF OBJECTIVE FUNCTION</nm:final_objective_function_text>
<nm:final_objective_function>159.75428384776924</nm:final_objective_function>
<nm:theta>
<nm:val nm:name='1'>2.8608032401035510</nm:val>
<nm:val nm:name='2'>20.000274594171390</nm:val>
<nm:val nm:name='3'>1.7273971369555365</nm:val>
<nm:val nm:name='4'>160.41538725742541</nm:val>
<nm:val nm:name='5'>1.09000000000000000E-002</nm:val>
<nm:val nm:name='6'>0.21771355353807387</nm:val>
</nm:theta>
<nm:omega>
<nm:row nm:rname='1'>
<nm:col nm:cname='1'>4.69579614089570621E-002</nm:col>
</nm:row>
<nm:row nm:rname='2'>
<nm:col nm:cname='1'>-2.31505110393262527E-002</nm:col>
<nm:col nm:cname='2'>0.11128221823485916</nm:col>
</nm:row>
<nm:row nm:rname='3'>
<nm:col nm:cname='1'>0.0000000000000000</nm:col>
<nm:col nm:cname='2'>0.0000000000000000</nm:col>
<nm:col nm:cname='3'>0.17635719795957536</nm:col>
</nm:row>
<nm:row nm:rname='4'>
<nm:col nm:cname='1'>0.0000000000000000</nm:col>
<nm:col nm:cname='2'>0.0000000000000000</nm:col>
<nm:col nm:cname='3'>0.0000000000000000</nm:col>
<nm:col nm:cname='4'>1.00000000000000008E-005</nm:col>
</nm:row>
</nm:omega>
<nm:sigma>
<nm:row nm:rname='1'>
<nm:col nm:cname='1'>1.0000000000000000</nm:col>
</nm:row>
</nm:sigma>
<nm:omegac>
<nm:row nm:rname='1'>
<nm:col nm:cname='1'>0.21669785741662759</nm:col>
</nm:row>
<nm:row nm:rname='2'>
<nm:col nm:cname='1'>-0.32025290510795001</nm:col>
<nm:col nm:cname='2'>0.33358989528290445</nm:col>
</nm:row>
<nm:row nm:rname='3'>
<nm:col nm:cname='1'>0.0000000000000000</nm:col>
<nm:col nm:cname='2'>0.0000000000000000</nm:col>
<nm:col nm:cname='3'>0.41994904209865197</nm:col>
</nm:row>
<nm:row nm:rname='4'>
<nm:col nm:cname='1'>0.0000000000000000</nm:col>
<nm:col nm:cname='2'>0.0000000000000000</nm:col>
<nm:col nm:cname='3'>0.0000000000000000</nm:col>
<nm:col nm:cname='4'>3.16227766016837939E-003</nm:col>
</nm:row>
</nm:omegac>
<nm:sigmac>
<nm:row nm:rname='1'>
<nm:col nm:cname='1'>1.0000000000000000</nm:col>
</nm:row>
</nm:sigmac>
</nm:estimation>
<nm:post_process_times>
<nm:post_elapsed_time>0.02</nm:post_elapsed_time>
<nm:finaloutput_elapsed_time>0.16</nm:finaloutput_elapsed_time>
</nm:post_process_times>
</nm:problem>
</nm:nonmem>
<nm:stop_datetime>2026-02-08T20:56:27.551</nm:stop_datetime>
<nm:total_cputime>3.766</nm:total_cputime>
</nm:output>
