# Supplementary material for: PKGPT: Expert-Orchestrated Recursive LLM Agent for Automated NONMEM PopPK Modeling with Human Benchmarking
Source: Pharmaceutics. 2026 Apr 18;18(4):501. doi: 10.3390/pharmaceutics18040501 (PMC13118610; doi:10.3390/pharmaceutics18040501)
Supplement: Supplementary file 1 [file pharmaceutics-18-00501-s001.zip › File S1. PKGPT Iteration Log Files (Wafarin, Theophyline, and Tobramycin)/tobra1/output_tobra1_iter2.lst]

2026-02-08 
¿ÀÈÄ 08:57
$PROBLEM Tobramycin 2-Compartment Base PopPK Model

$DATA C:/Users/JIYEON/Desktop/test/dataset/tobramycin.csv IGNORE=@

$INPUT ID TIME AMT RATE DV MDV EVID CMT WT AGE SEX CLCR

$SUBROUTINE ADVAN3 TRANS4

$PK
  ; Typical Value Definitions
  TVCL = THETA(1)
  TVV1 = THETA(2)
  TVQ  = THETA(3)
  TVV2 = THETA(4)

  ; Parameter equations
  ; IIV retained only for CL and V1 due to sparse data (N=97, ~2.4 obs/subject)
  CL   = TVCL * EXP(ETA(1))
  V1   = TVV1 * EXP(ETA(2))
  Q    = TVQ
  V2   = TVV2

  ; Scaling factor for central compartment
  S1   = V1

$ERROR
  IPRED = F
  ; Combined Residual Error Model (Additive + Proportional)
  W = SQRT(THETA(5)**2 + (THETA(6) * IPRED)**2)
  Y = IPRED + W * EPS(1)

  ; For diagnostics
  IRES  = DV - IPRED
  IWRES = IRES / W

$THETA
  (0.1, 2.8, 20)   ; 1 CL (L/h)
  (1, 20, 100)     ; 2 V1 (L)
  (0.1, 1.7, 50)   ; 3 Q (L/h)
  (1, 150, 500)    ; 4 V2 (L) - Widened upper bound
  (0, 0.1, 10)     ; 5 Additive Error (mg/L) - Loosened lower bound
  (0.01, 0.2, 1)   ; 6 Proportional Error (fraction)

$OMEGA BLOCK(2)
  0.1             ; IIV CL
  0.01 0.1        ; Covariance CL-V1, IIV V1

$SIGMA
  1 FIX           ; Residual variance (fixed as error is in W)

$ESTIMATION METHOD=1 INTER MAXEVAL=9999 PRINT=5 POSTHOC NOABORT

$COVARIANCE PRINT=E

$TABLE ID TIME AMT RATE DV MDV EVID CMT WT AGE SEX CLCR
       IPRED IWRES CWRES
       ONEHEADER NOPRINT FILE=sdtab001

$TABLE ID CL V1 Q V2 ETA(1) ETA(2)
       ONEHEADER NOPRINT FILE=patab001
```

CHANGES MADE:
1.  **Reduced OMEGA Complexity**: Removed `ETA(3)` and `ETA(4)` (IIV on $Q$ and $V_2$) because the previous run showed 100% shrinkage and boundary hits, indicating the data does not support these parameters.
2.  **Adjusted THETA Bounds**: Widened the lower bound of THETA(5) to 0 and the upper bound of THETA(4) to 500 to prevent the engine from hitting constraints.
3.  **Updated Initial Estimates**: Updated THETAs based on the final estimates from the failed run (CL $\approx$ 2.8, $V_2 \approx$ 150) to start the search closer to the objective function minimum.
4.  **Avoided Failed Pattern**: Switched from `OMEGA(4)` to `OMEGA(2)` to comply with the requirement to avoid the `ADVAN3_OMEGA4` configuration.

EXPECTED OUTCOME:
The reduction in degrees of freedom for the random effects should stabilize the Hessian matrix, resolving the rounding error and allowing successful minimization and covariance step execution.  
NM-TRAN MESSAGES 
 
 AN ERROR WAS FOUND IN THE CONTROL STATEMENTS.
 
AN ERROR WAS FOUND ON LINE 61 AT THE APPROXIMATE POSITION NOTED:
 ```
 X
 THE CHARACTERS IN ERROR ARE: `
   20  UNKNOWN OPTION.
