# Supplementary material for: PKGPT: Expert-Orchestrated Recursive LLM Agent for Automated NONMEM PopPK Modeling with Human Benchmarking
Source: Pharmaceutics. 2026 Apr 18;18(4):501. doi: 10.3390/pharmaceutics18040501 (PMC13118610; doi:10.3390/pharmaceutics18040501)
Supplement: Supplementary file 1 [file pharmaceutics-18-00501-s001.zip › File S1. PKGPT Iteration Log Files (Wafarin, Theophyline, and Tobramycin)/tobra1/output_tobra1_iter3.ext]

TABLE NO.     1: First Order Conditional Estimation with Interaction: Goal Function=MINIMUM VALUE OF OBJECTIVE FUNCTION: Problem=1 Subproblem=0 Superproblem1=0 Iteration1=0 Superproblem2=0 Iteration2=0
 ITERATION    THETA1       THETA2       THETA3       THETA4       THETA5       THETA6       SIGMA(1,1)   OMEGA(1,1)   OMEGA(2,1)   OMEGA(2,2)   OBJ
            0  2.80000E+00  2.00000E+01  1.70000E+00  1.50000E+02  1.00000E-01  2.00000E-01  1.00000E+00  1.00000E-01  0.00000E+00  1.00000E-01    168.30886801612741
            5  2.84256E+00  1.94507E+01  1.76932E+00  1.51384E+02  9.71957E-02  2.16542E-01  1.00000E+00  5.35841E-02  0.00000E+00  9.10652E-02    162.08368995807160
           10  2.85388E+00  1.93734E+01  1.76600E+00  1.56487E+02  2.79132E-02  2.20488E-01  1.00000E+00  5.64108E-02  0.00000E+00  8.47676E-02    161.76597422735762
           15  2.88465E+00  1.93746E+01  1.73534E+00  1.49137E+02  4.85171E-03  2.20135E-01  1.00000E+00  5.54603E-02  0.00000E+00  8.62239E-02    161.73206738794909
           20  2.88655E+00  1.93782E+01  1.73308E+00  1.48953E+02  1.99000E-03  2.20115E-01  1.00000E+00  5.54334E-02  0.00000E+00  8.63204E-02    161.73145501847594
           22  2.88737E+00  1.93791E+01  1.73220E+00  1.48796E+02  1.99000E-03  2.20118E-01  1.00000E+00  5.54170E-02  0.00000E+00  8.63805E-02    161.73144800732237
  -1000000000  2.88737E+00  1.93791E+01  1.73220E+00  1.48796E+02  1.99000E-03  2.20118E-01  1.00000E+00  5.54170E-02  0.00000E+00  8.63805E-02    161.73144800732237
  -1000000004  0.00000E+00  0.00000E+00  0.00000E+00  0.00000E+00  0.00000E+00  0.00000E+00  1.00000E+00  2.35408E-01  0.00000E+00  2.93906E-01    0.0000000000000000
  -1000000006  0.00000E+00  0.00000E+00  0.00000E+00  0.00000E+00  0.00000E+00  0.00000E+00  1.00000E+00  0.00000E+00  1.00000E+00  0.00000E+00    0.0000000000000000
  -1000000007  0.00000E+00  3.70000E+01  4.00000E+01  4.40000E+01  0.00000E+00  0.00000E+00  0.00000E+00  0.00000E+00  0.00000E+00  0.00000E+00    0.0000000000000000
