# Supplementary material for: PKGPT: Expert-Orchestrated Recursive LLM Agent for Automated NONMEM PopPK Modeling with Human Benchmarking
Source: Pharmaceutics. 2026 Apr 18;18(4):501. doi: 10.3390/pharmaceutics18040501 (PMC13118610; doi:10.3390/pharmaceutics18040501)
Supplement: Supplementary file 1 [file pharmaceutics-18-00501-s001.zip › File S1. PKGPT Iteration Log Files (Wafarin, Theophyline, and Tobramycin)/tobra1/output_tobra1_iter3.grd]

TABLE NO.     1: First Order Conditional Estimation with Interaction: Problem=1 Subproblem=0 Superproblem1=0 Iteration1=0 Superproblem2=0 Iteration2=0
 ITERATION    GRD(1)       GRD(2)       GRD(3)       GRD(4)       GRD(5)       GRD(6)       GRD(7)       GRD(8)
            0 -2.34335E+01 -3.26598E+00 -8.06282E+00 -5.15590E+00 -1.79515E-01 -2.69513E+01  3.14511E+01  1.67086E+00
            5 -6.22732E+00 -1.60269E-01 -6.92070E-01 -5.77747E-01  4.08145E-01 -4.85069E+00 -2.13805E+00  1.17339E-01
           10  6.40594E-01  3.28182E-01  2.77369E-01  3.31151E-01  4.21485E-02  4.39719E-01  2.29513E-01 -3.04430E-02
           15 -4.65803E-02 -1.34911E-02 -7.18376E-03 -2.30261E-02  1.03220E-03  5.97808E-02  1.23833E-02 -4.76496E-03
           20 -1.29115E-02  2.74582E-03  5.00976E-03  4.05422E-03  0.00000E+00 -2.51202E-02 -3.40143E-03 -3.03519E-03
           22 -1.92369E-03 -1.64202E-03 -1.42277E-03 -2.69551E-05  0.00000E+00  1.13253E-03  3.27970E-04  4.11580E-04
