# Supplementary material for: PKGPT: Expert-Orchestrated Recursive LLM Agent for Automated NONMEM PopPK Modeling with Human Benchmarking
Source: Pharmaceutics. 2026 Apr 18;18(4):501. doi: 10.3390/pharmaceutics18040501 (PMC13118610; doi:10.3390/pharmaceutics18040501)
Supplement: Supplementary file 1 [file pharmaceutics-18-00501-s001.zip › File S1. PKGPT Iteration Log Files (Wafarin, Theophyline, and Tobramycin)/tobra1/output_tobra1_iter3.phi]

TABLE NO.     1: First Order Conditional Estimation with Interaction: Problem=1 Subproblem=0 Superproblem1=0 Iteration1=0 Superproblem2=0 Iteration2=0
 SUBJECT_NO   ID           ETA(1)       ETA(2)       ETC(1,1)     ETC(2,1)     ETC(2,2)     OBJ
            1            1 -5.25384E-01  2.00315E-01  1.13442E-02  4.61762E-03  6.81344E-02    28.439599889170029
            2            2 -5.34595E-02 -1.06673E-01  4.67916E-02 -1.67278E-02  5.35574E-02    2.8229280763031679
            3            3 -1.21235E-01 -2.51194E-01  1.43584E-02  7.91146E-03  4.44816E-02    13.021229083631615
            4            4  6.28523E-02  1.32262E-01  1.49111E-02 -1.12549E-02  6.15665E-02    10.276643403360202
            5            5 -1.08317E-01 -2.26662E-02  1.67337E-02 -6.89324E-03  8.51353E-02    1.1149155888897151
            6            6  1.09915E-01  1.29674E-02  1.39363E-02 -4.72358E-03  8.58370E-02    1.6448658457474463
            7            7  1.87762E-01  1.36669E-01  2.93144E-02 -1.70327E-02  7.47272E-02   0.66149833223814436
            8            8 -1.72874E-01 -1.10812E-01  3.48038E-02 -1.32550E-02  7.78440E-02    1.6996137018187747
            9            9  8.60414E-02  4.09064E-02  2.64947E-02 -1.83526E-02  7.39822E-02   -3.0353461570225284
           10           10 -1.50677E-01 -3.44369E-02  2.79516E-02 -6.10729E-03  8.50089E-02   0.80837934586804261
           11           11  1.31801E-02 -4.37990E-03  3.05753E-02 -8.06234E-03  8.29074E-02  -0.26662767265944526
           12           12 -1.13327E-02 -7.31207E-03  3.64490E-02 -1.41639E-02  7.55622E-02   8.56325681313292592E-002
           13           13 -2.13081E-01 -9.34309E-02  3.40092E-02 -9.08143E-03  8.15608E-02    1.5354093144147010
           14           14  1.41428E-01  1.06522E-01  3.60176E-02 -1.46545E-02  7.51911E-02   -1.3703598503178465
           15           15 -1.55933E-02 -1.45973E-02  3.64182E-02 -1.41070E-02  7.56699E-02  -0.57708133408957218
           16           16  1.56322E-01  2.73784E-02  2.67384E-02 -4.94449E-03  8.55255E-02  -0.76411187453858731
           17           17  1.55623E-01  2.22906E-02  2.50514E-02 -4.39315E-03  8.57443E-02   0.36197097215389873
           18           18  2.21240E-01  2.98943E-02  2.50089E-02 -3.95690E-03  8.58629E-02    1.8136474465290191
           19           19 -1.54054E-01 -1.25376E-01  3.78482E-02 -1.36920E-02  7.56108E-02    1.3762345095547692
           20           20 -2.64680E-01 -2.06829E-01  3.80002E-02 -1.31842E-02  7.61887E-02    4.0282469463632271
           21           21 -4.38861E-02 -1.11438E-02  2.67839E-02 -5.61439E-03  8.52694E-02   0.98476828144154771
           22           22  2.69493E-01  2.62534E-02  2.36652E-02 -3.10684E-03  8.60762E-02   0.63427192014549516
           23           23  1.38667E-01  3.00399E-02  2.78866E-02 -5.72370E-03  8.51707E-02  -0.97685665640752184
           24           24  1.41051E-01  2.32140E-02  2.62916E-02 -4.84083E-03  8.55747E-02   7.29022050356030737E-002
           25           25 -4.21923E-02 -1.18106E-02  2.85343E-02 -6.08783E-03  8.49995E-02    2.0697922770997774
           26           26  4.40505E-02  3.74445E-02  3.67281E-02 -1.44627E-02  7.50690E-02   -1.7208082772516020
           27           27 -2.69566E-01 -8.84447E-02  3.21006E-02 -7.17346E-03  8.41638E-02    4.0748908919530926
           28           28  8.70257E-02  6.58278E-02  3.63820E-02 -1.45300E-02  7.51714E-02   -1.7488288330808046
           29           29  3.17061E-01  2.66529E-02  2.39146E-02 -2.63700E-03  8.61594E-02    2.3141749313648758
           30           30 -8.23543E-03 -2.47315E-03  2.72125E-02 -5.66074E-03  8.52388E-02  -0.64162474620923604
           31           31  7.37680E-02  1.14296E-02  2.59905E-02 -5.04890E-03  8.55133E-02    1.4159572167117611
           32           32  5.28854E-02  4.30234E-02  3.60587E-02 -1.43563E-02  7.54873E-02   -1.7068902298583981
           33           33  2.46451E-02  9.91872E-03  3.66600E-02 -1.42708E-02  7.54141E-02   0.59186352239194473
           34           34 -7.83891E-02 -2.15283E-02  3.08625E-02 -7.25362E-03  8.41962E-02  -0.52498317697761143
           35           35 -3.39378E-01  1.43901E-01  1.69973E-02  7.57316E-03  7.68265E-02    6.0986089930029035
           36           36 -5.34595E-02 -1.06673E-01  4.67916E-02 -1.67278E-02  5.35574E-02    2.8229280763031679
           37           37 -1.21235E-01 -2.51194E-01  1.43584E-02  7.91146E-03  4.44816E-02    13.021229083631615
           38           38  6.28523E-02  1.32262E-01  1.49111E-02 -1.12549E-02  6.15665E-02    10.276643403360202
           39           39 -1.08317E-01 -2.26662E-02  1.67337E-02 -6.89324E-03  8.51353E-02    1.1149155888897151
           40           40  1.09915E-01  1.29674E-02  1.39363E-02 -4.72358E-03  8.58370E-02    1.6448658457474463
           41           41  1.87762E-01  1.36669E-01  2.93144E-02 -1.70327E-02  7.47272E-02   0.66149833223814436
           42           42 -1.72874E-01 -1.10812E-01  3.48038E-02 -1.32550E-02  7.78440E-02    1.6996137018187747
           43           43  8.60414E-02  4.09064E-02  2.64947E-02 -1.83526E-02  7.39822E-02   -3.0353461570225284
           44           44 -1.50677E-01 -3.44369E-02  2.79516E-02 -6.10729E-03  8.50089E-02   0.80837934586804261
           45           45  1.31801E-02 -4.37990E-03  3.05753E-02 -8.06234E-03  8.29074E-02  -0.26662767265944526
           46           46 -1.13327E-02 -7.31207E-03  3.64490E-02 -1.41639E-02  7.55622E-02   8.56325681313292592E-002
           47           47 -2.13081E-01 -9.34309E-02  3.40092E-02 -9.08143E-03  8.15608E-02    1.5354093144147010
           48           48  1.41428E-01  1.06522E-01  3.60176E-02 -1.46545E-02  7.51911E-02   -1.3703598503178465
           49           49 -1.55933E-02 -1.45973E-02  3.64182E-02 -1.41070E-02  7.56699E-02  -0.57708133408957218
           50           50  1.56322E-01  2.73784E-02  2.67384E-02 -4.94449E-03  8.55255E-02  -0.76411187453858731
           51           51  1.55623E-01  2.22906E-02  2.50514E-02 -4.39315E-03  8.57443E-02   0.36197097215389873
           52           52  2.21240E-01  2.98943E-02  2.50089E-02 -3.95690E-03  8.58629E-02    1.8136474465290191
           53           53 -1.54054E-01 -1.25376E-01  3.78482E-02 -1.36920E-02  7.56108E-02    1.3762345095547692
           54           54 -2.64680E-01 -2.06829E-01  3.80002E-02 -1.31842E-02  7.61887E-02    4.0282469463632271
           55           55 -4.38861E-02 -1.11438E-02  2.67839E-02 -5.61439E-03  8.52694E-02   0.98476828144154771
           56           56  2.69493E-01  2.62534E-02  2.36652E-02 -3.10684E-03  8.60762E-02   0.63427192014549516
           57           57  1.38667E-01  3.00399E-02  2.78866E-02 -5.72370E-03  8.51707E-02  -0.97685665640752184
           58           58  1.41051E-01  2.32140E-02  2.62916E-02 -4.84083E-03  8.55747E-02   7.29022050356030737E-002
           59           59 -4.21923E-02 -1.18106E-02  2.85343E-02 -6.08783E-03  8.49995E-02    2.0697922770997774
           60           60  4.40505E-02  3.74445E-02  3.67281E-02 -1.44627E-02  7.50690E-02   -1.7208082772516020
           61           61 -2.69566E-01 -8.84447E-02  3.21006E-02 -7.17346E-03  8.41638E-02    4.0748908919530926
           62           62  8.70257E-02  6.58278E-02  3.63820E-02 -1.45300E-02  7.51714E-02   -1.7488288330808046
           63           63  3.17061E-01  2.66529E-02  2.39146E-02 -2.63700E-03  8.61594E-02    2.3141749313648758
           64           64 -8.23543E-03 -2.47315E-03  2.72125E-02 -5.66074E-03  8.52388E-02  -0.64162474620923604
           65           65  7.37680E-02  1.14296E-02  2.59905E-02 -5.04890E-03  8.55133E-02    1.4159572167117611
           66           66  5.28854E-02  4.30234E-02  3.60587E-02 -1.43563E-02  7.54873E-02   -1.7068902298583981
           67           67  2.46451E-02  9.91872E-03  3.66600E-02 -1.42708E-02  7.54141E-02   0.59186352239194473
           68           68 -7.83891E-02 -2.15283E-02  3.08625E-02 -7.25362E-03  8.41962E-02  -0.52498317697761143
           69           69 -3.39378E-01  1.43901E-01  1.69973E-02  7.57316E-03  7.68265E-02    6.0986089930029035
           70           70 -5.34595E-02 -1.06673E-01  4.67916E-02 -1.67278E-02  5.35574E-02    2.8229280763031679
           71           71 -1.21235E-01 -2.51194E-01  1.43584E-02  7.91146E-03  4.44816E-02    13.021229083631615
           72           72  6.28523E-02  1.32262E-01  1.49111E-02 -1.12549E-02  6.15665E-02    10.276643403360202
           73           73 -1.08317E-01 -2.26662E-02  1.67337E-02 -6.89324E-03  8.51353E-02    1.1149155888897151
           74           74  1.09915E-01  1.29674E-02  1.39363E-02 -4.72358E-03  8.58370E-02    1.6448658457474463
           75           75  1.87762E-01  1.36669E-01  2.93144E-02 -1.70327E-02  7.47272E-02   0.66149833223814436
           76           76 -1.72874E-01 -1.10812E-01  3.48038E-02 -1.32550E-02  7.78440E-02    1.6996137018187747
           77           77  8.60414E-02  4.09064E-02  2.64947E-02 -1.83526E-02  7.39822E-02   -3.0353461570225284
           78           78 -1.50677E-01 -3.44369E-02  2.79516E-02 -6.10729E-03  8.50089E-02   0.80837934586804261
           79           79  1.31801E-02 -4.37990E-03  3.05753E-02 -8.06234E-03  8.29074E-02  -0.26662767265944526
           80           80 -1.13327E-02 -7.31207E-03  3.64490E-02 -1.41639E-02  7.55622E-02   8.56325681313292592E-002
           81           81 -2.13081E-01 -9.34309E-02  3.40092E-02 -9.08143E-03  8.15608E-02    1.5354093144147010
           82           82  1.41428E-01  1.06522E-01  3.60176E-02 -1.46545E-02  7.51911E-02   -1.3703598503178465
           83           83 -1.55933E-02 -1.45973E-02  3.64182E-02 -1.41070E-02  7.56699E-02  -0.57708133408957218
           84           84  1.56322E-01  2.73784E-02  2.67384E-02 -4.94449E-03  8.55255E-02  -0.76411187453858731
           85           85  1.55623E-01  2.22906E-02  2.50514E-02 -4.39315E-03  8.57443E-02   0.36197097215389873
           86           86  2.21240E-01  2.98943E-02  2.50089E-02 -3.95690E-03  8.58629E-02    1.8136474465290191
           87           87 -1.54054E-01 -1.25376E-01  3.78482E-02 -1.36920E-02  7.56108E-02    1.3762345095547692
           88           88 -2.64680E-01 -2.06829E-01  3.80002E-02 -1.31842E-02  7.61887E-02    4.0282469463632271
           89           89 -4.38861E-02 -1.11438E-02  2.67839E-02 -5.61439E-03  8.52694E-02   0.98476828144154771
           90           90  2.69493E-01  2.62534E-02  2.36652E-02 -3.10684E-03  8.60762E-02   0.63427192014549516
           91           91  1.38667E-01  3.00399E-02  2.78866E-02 -5.72370E-03  8.51707E-02  -0.97685665640752184
           92           92  1.41051E-01  2.32140E-02  2.62916E-02 -4.84083E-03  8.55747E-02   7.29022050356030737E-002
           93           93 -4.21923E-02 -1.18106E-02  2.85343E-02 -6.08783E-03  8.49995E-02    2.0697922770997774
           94           94  4.40505E-02  3.74445E-02  3.67281E-02 -1.44627E-02  7.50690E-02   -1.7208082772516020
           95           95 -2.69566E-01 -8.84447E-02  3.21006E-02 -7.17346E-03  8.41638E-02    4.0748908919530926
           96           96  8.70257E-02  6.58278E-02  3.63820E-02 -1.45300E-02  7.51714E-02   -1.7488288330808046
           97           97  3.17061E-01  2.66529E-02  2.39146E-02 -2.63700E-03  8.61594E-02    2.3141749313648758
