# Supplementary material for: PKGPT: Expert-Orchestrated Recursive LLM Agent for Automated NONMEM PopPK Modeling with Human Benchmarking
Source: Pharmaceutics. 2026 Apr 18;18(4):501. doi: 10.3390/pharmaceutics18040501 (PMC13118610; doi:10.3390/pharmaceutics18040501)
Supplement: Supplementary file 1 [file pharmaceutics-18-00501-s001.zip › File S1. PKGPT Iteration Log Files (Wafarin, Theophyline, and Tobramycin)/tobra1/output_tobra1_iter3.shk]

TABLE NO.     1: First Order Conditional Estimation with Interaction: Problem=1 Subproblem=0 Superproblem1=0 Iteration1=0 Superproblem2=0 Iteration2=0
TYPE          SUBPOP       ETA(1)       ETA(2)
            1            1  4.71648E-03 -5.60300E-03
            2            1  1.66952E-02  8.96368E-03
            3            1  7.77556E-01  5.31920E-01
            4            1  3.01518E+01  6.99625E+01
            5            1  1.12045E+01  0.00000E+00
            6            1  3.07820E+01  6.95563E+01
            7            1  9.70000E+01  9.70000E+01
            8            1  5.12123E+01  9.09775E+01
            9            1  5.20887E+01  9.07318E+01
           10            1  2.11536E+01  0.00000E+00
           11            1  3.15682E+01  6.10669E+00
