# Supplementary material for: PKGPT: Expert-Orchestrated Recursive LLM Agent for Automated NONMEM PopPK Modeling with Human Benchmarking
Source: Pharmaceutics. 2026 Apr 18;18(4):501. doi: 10.3390/pharmaceutics18040501 (PMC13118610; doi:10.3390/pharmaceutics18040501)
Supplement: Supplementary file 1 [file pharmaceutics-18-00501-s001.zip › File S1. PKGPT Iteration Log Files (Wafarin, Theophyline, and Tobramycin)/tobra1/output_tobra1_iter3.shm]

TABLE NO.     1: First Order Conditional Estimation with Interaction: Problem=1 Subproblem=0 Superproblem1=0 Iteration1=0 Superproblem2=0 Iteration2=0
 SUBJECT_NO   ID           SUBPOP       PMIX         ETS(1)    ETS(2)
            1            1            1  1.00000E+00  0.000000  0.000000
            2            2            1  1.00000E+00  0.000000  0.000000
            3            3            1  1.00000E+00  0.000000  0.000000
            4            4            1  1.00000E+00  0.000000  0.000000
            5            5            1  1.00000E+00  0.000000  0.000000
            6            6            1  1.00000E+00  0.000000  0.000000
            7            7            1  1.00000E+00  0.000000  0.000000
            8            8            1  1.00000E+00  0.000000  0.000000
            9            9            1  1.00000E+00  0.000000  0.000000
           10           10            1  1.00000E+00  0.000000  0.000000
           11           11            1  1.00000E+00  0.000000  0.000000
           12           12            1  1.00000E+00  0.000000  0.000000
           13           13            1  1.00000E+00  0.000000  0.000000
           14           14            1  1.00000E+00  0.000000  0.000000
           15           15            1  1.00000E+00  0.000000  0.000000
           16           16            1  1.00000E+00  0.000000  0.000000
           17           17            1  1.00000E+00  0.000000  0.000000
           18           18            1  1.00000E+00  0.000000  0.000000
           19           19            1  1.00000E+00  0.000000  0.000000
           20           20            1  1.00000E+00  0.000000  0.000000
           21           21            1  1.00000E+00  0.000000  0.000000
           22           22            1  1.00000E+00  0.000000  0.000000
           23           23            1  1.00000E+00  0.000000  0.000000
           24           24            1  1.00000E+00  0.000000  0.000000
           25           25            1  1.00000E+00  0.000000  0.000000
           26           26            1  1.00000E+00  0.000000  0.000000
           27           27            1  1.00000E+00  0.000000  0.000000
           28           28            1  1.00000E+00  0.000000  0.000000
           29           29            1  1.00000E+00  0.000000  0.000000
           30           30            1  1.00000E+00  0.000000  0.000000
           31           31            1  1.00000E+00  0.000000  0.000000
           32           32            1  1.00000E+00  0.000000  0.000000
           33           33            1  1.00000E+00  0.000000  0.000000
           34           34            1  1.00000E+00  0.000000  0.000000
           35           35            1  1.00000E+00  0.000000  0.000000
           36           36            1  1.00000E+00  0.000000  0.000000
           37           37            1  1.00000E+00  0.000000  0.000000
           38           38            1  1.00000E+00  0.000000  0.000000
           39           39            1  1.00000E+00  0.000000  0.000000
           40           40            1  1.00000E+00  0.000000  0.000000
           41           41            1  1.00000E+00  0.000000  0.000000
           42           42            1  1.00000E+00  0.000000  0.000000
           43           43            1  1.00000E+00  0.000000  0.000000
           44           44            1  1.00000E+00  0.000000  0.000000
           45           45            1  1.00000E+00  0.000000  0.000000
           46           46            1  1.00000E+00  0.000000  0.000000
           47           47            1  1.00000E+00  0.000000  0.000000
           48           48            1  1.00000E+00  0.000000  0.000000
           49           49            1  1.00000E+00  0.000000  0.000000
           50           50            1  1.00000E+00  0.000000  0.000000
           51           51            1  1.00000E+00  0.000000  0.000000
           52           52            1  1.00000E+00  0.000000  0.000000
           53           53            1  1.00000E+00  0.000000  0.000000
           54           54            1  1.00000E+00  0.000000  0.000000
           55           55            1  1.00000E+00  0.000000  0.000000
           56           56            1  1.00000E+00  0.000000  0.000000
           57           57            1  1.00000E+00  0.000000  0.000000
           58           58            1  1.00000E+00  0.000000  0.000000
           59           59            1  1.00000E+00  0.000000  0.000000
           60           60            1  1.00000E+00  0.000000  0.000000
           61           61            1  1.00000E+00  0.000000  0.000000
           62           62            1  1.00000E+00  0.000000  0.000000
           63           63            1  1.00000E+00  0.000000  0.000000
           64           64            1  1.00000E+00  0.000000  0.000000
           65           65            1  1.00000E+00  0.000000  0.000000
           66           66            1  1.00000E+00  0.000000  0.000000
           67           67            1  1.00000E+00  0.000000  0.000000
           68           68            1  1.00000E+00  0.000000  0.000000
           69           69            1  1.00000E+00  0.000000  0.000000
           70           70            1  1.00000E+00  0.000000  0.000000
           71           71            1  1.00000E+00  0.000000  0.000000
           72           72            1  1.00000E+00  0.000000  0.000000
           73           73            1  1.00000E+00  0.000000  0.000000
           74           74            1  1.00000E+00  0.000000  0.000000
           75           75            1  1.00000E+00  0.000000  0.000000
           76           76            1  1.00000E+00  0.000000  0.000000
           77           77            1  1.00000E+00  0.000000  0.000000
           78           78            1  1.00000E+00  0.000000  0.000000
           79           79            1  1.00000E+00  0.000000  0.000000
           80           80            1  1.00000E+00  0.000000  0.000000
           81           81            1  1.00000E+00  0.000000  0.000000
           82           82            1  1.00000E+00  0.000000  0.000000
           83           83            1  1.00000E+00  0.000000  0.000000
           84           84            1  1.00000E+00  0.000000  0.000000
           85           85            1  1.00000E+00  0.000000  0.000000
           86           86            1  1.00000E+00  0.000000  0.000000
           87           87            1  1.00000E+00  0.000000  0.000000
           88           88            1  1.00000E+00  0.000000  0.000000
           89           89            1  1.00000E+00  0.000000  0.000000
           90           90            1  1.00000E+00  0.000000  0.000000
           91           91            1  1.00000E+00  0.000000  0.000000
           92           92            1  1.00000E+00  0.000000  0.000000
           93           93            1  1.00000E+00  0.000000  0.000000
           94           94            1  1.00000E+00  0.000000  0.000000
           95           95            1  1.00000E+00  0.000000  0.000000
           96           96            1  1.00000E+00  0.000000  0.000000
           97           97            1  1.00000E+00  0.000000  0.000000
