# Supplementary material for: PKGPT: Expert-Orchestrated Recursive LLM Agent for Automated NONMEM PopPK Modeling with Human Benchmarking
Source: Pharmaceutics. 2026 Apr 18;18(4):501. doi: 10.3390/pharmaceutics18040501 (PMC13118610; doi:10.3390/pharmaceutics18040501)
Supplement: Supplementary file 1 [file pharmaceutics-18-00501-s001.zip › File S1. PKGPT Iteration Log Files (Wafarin, Theophyline, and Tobramycin)/tobra1/output_tobra1_iter4.lst]

2026-02-08 
¿ÀÈÄ 09:00
$PROBLEM Tobramycin 2-Compartment Base PopPK Model

$DATA C:/Users/JIYEON/Desktop/test/dataset/tobramycin.csv IGNORE=@

$INPUT ID TIME AMT RATE DV MDV EVID CMT WT AGE SEX CLCR

$SUBROUTINE ADVAN3 TRANS4

$PK
  ; Typical Value Definitions
  TVCL = THETA(1)
  TVV1 = THETA(2)
  TVQ  = THETA(3)
  TVV2 = THETA(4)

  ; Parameter equations
  ; Using Diagonal OMEGA for stability
  CL   = TVCL * EXP(ETA(1))
  V1   = TVV1 * EXP(ETA(2))
  Q    = TVQ
  V2   = TVV2

  ; Scaling factor for central compartment (mg / L)
  S1   = V1

$ERROR
  IPRED = F
  
  ; Proportional Residual Error Model
  ; Simplified to remove additive component hitting boundary
  W = THETA(5) * IPRED + 0.0001
  Y = IPRED + W * EPS(1)

  ; For diagnostics
  IRES  = DV - IPRED
  IWRES = IRES / W

$THETA
  (0.1, 2.8, 20)   ; 1 CL (L/h)
  (1, 20, 100)     ; 2 V1 (L)
  (0.1, 1.7, 50)   ; 3 Q (L/h)
  (1, 150, 500)    ; 4 V2 (L)
  (0.01, 0.22, 1)  ; 5 Proportional Error (fraction) - Updated from Iteration 3

$OMEGA
  0.1              ; 1 IIV CL
  0.1              ; 2 IIV V1

$SIGMA
  1 FIX            ; Residual variance (fixed as error is in W)

$ESTIMATION METHOD=1 INTER MAXEVAL=9999 PRINT=5 NOABORT

$COVARIANCE PRINT=E

$TABLE ID TIME AMT RATE DV MDV EVID CMT WT AGE SEX CLCR
       IPRED IWRES CWRES
       ONEHEADER NOPRINT FILE=sdtab001

$TABLE ID CL V1 Q V2 ETA(1) ETA(2)
       ONEHEADER NOPRINT FILE=patab001
```

CHANGES MADE:
*   **Simplified Residual Error:** Removed the additive error term `THETA(5)` and the `SQRT` calculation in the `$ERROR` block.
*   **Re-indexed THETAs:** Combined the previous THETA(5) and THETA(6) into a single proportional error term (`THETA(5)`).
*   **Updated Initial Estimate:** Set the initial estimate for the proportional error to `0.22` based on the successful minimization result from Iteration 3.
*   **Maintained Stability:** Kept the small constant `0.0001` in the `W` calculation to prevent division-by-zero errors in `IWRES` during the estimation of trough or zero concentrations.

EXPECTED OUTCOME:
Minimization will remain successful with a similar Objective Function Value, and the **Covariance Step should now complete**, as the parameter hitting the boundary has been removed.  
NM-TRAN MESSAGES 
 
 AN ERROR WAS FOUND IN THE CONTROL STATEMENTS.
 
AN ERROR WAS FOUND ON LINE 62 AT THE APPROXIMATE POSITION NOTED:
 ```
 X
 THE CHARACTERS IN ERROR ARE: `
   20  UNKNOWN OPTION.
