# Supplementary material for: PKGPT: Expert-Orchestrated Recursive LLM Agent for Automated NONMEM PopPK Modeling with Human Benchmarking
Source: Pharmaceutics. 2026 Apr 18;18(4):501. doi: 10.3390/pharmaceutics18040501 (PMC13118610; doi:10.3390/pharmaceutics18040501)
Supplement: Supplementary file 1 [file pharmaceutics-18-00501-s001.zip › File S1. PKGPT Iteration Log Files (Wafarin, Theophyline, and Tobramycin)/tobra1/output_tobra1_iter5.txt]

$PROBLEM` (Line 1)
        - `$DATA`
        - `$INPUT`
        - `$SUBROUTINE ADVAN3 TRANS4`
        - `$PK` (Defining variables for ETAs)
        - `$ERROR` (Clean proportional error)
        - `$THETA`, `$OMEGA`, `$SIGMA`
        - `$ESTIMATION`
        - `$COVARIANCE`
        - `$TABLE`

    *   Wait, should I change `METHOD=1 INTER` to `METHOD=0`?
        The prompt says: "If convergence failing: Try METHOD=ZERO... If that works, later try METHOD=1 INTER".
        But Iteration 3 *already* succeeded with `METHOD=1 INTER` (OFV 161).
        The failure in Iteration 4 was a syntax error (`NM-TRAN`), not a minimization failure.
        So I will keep `METHOD=1 INTERACTION`.

    *   One more thing: `S1 = V1`.
        In `ADVAN3`, `CMT 1` is the central compartment. `S1` is the scaling factor.
        If `AMT` is in mg and `DV` is in mg/L, `S1 = V1` (
