# Supplementary material for: PKGPT: Expert-Orchestrated Recursive LLM Agent for Automated NONMEM PopPK Modeling with Human Benchmarking
Source: Pharmaceutics. 2026 Apr 18;18(4):501. doi: 10.3390/pharmaceutics18040501 (PMC13118610; doi:10.3390/pharmaceutics18040501)
Supplement: Supplementary file 1 [file pharmaceutics-18-00501-s001.zip › File S1. PKGPT Iteration Log Files (Wafarin, Theophyline, and Tobramycin)/tobra1/output_tobra1_iter6.lst]

2026-02-08 
¿ÀÈÄ 09:03
$PROBLEM` title was likely on a separate line or preceded by illegal characters (hyphens `-`) that NM-TRAN could not parse. Additionally, previous attempts with 2 and 4 ETAs failed to minimize, suggesting the model is over-parameterized for the current estimation settings or data density.  
NM-TRAN MESSAGES 
 
 AN ERROR WAS FOUND IN THE CONTROL STATEMENTS.
 
  116  NO CONTROL RECORDS FOR THIS PROBLEM.
