# Supplementary material for: PKGPT: Expert-Orchestrated Recursive LLM Agent for Automated NONMEM PopPK Modeling with Human Benchmarking
Source: Pharmaceutics. 2026 Apr 18;18(4):501. doi: 10.3390/pharmaceutics18040501 (PMC13118610; doi:10.3390/pharmaceutics18040501)
Supplement: Supplementary file 1 [file pharmaceutics-18-00501-s001.zip › File S1. PKGPT Iteration Log Files (Wafarin, Theophyline, and Tobramycin)/tobra1/output_tobra1_iter7.lst]

2026-02-08 
¿ÀÈÄ 09:04
$PROBLEM` record. Additionally, the 2-compartment model (ADVAN3) has failed to minimize in multiple previous attempts, suggesting it is over-parameterized for the current data.  
NM-TRAN MESSAGES 
 
 AN ERROR WAS FOUND IN THE CONTROL STATEMENTS.
 
  116  NO CONTROL RECORDS FOR THIS PROBLEM.
