# Supplementary material for: PKGPT: Expert-Orchestrated Recursive LLM Agent for Automated NONMEM PopPK Modeling with Human Benchmarking
Source: Pharmaceutics. 2026 Apr 18;18(4):501. doi: 10.3390/pharmaceutics18040501 (PMC13118610; doi:10.3390/pharmaceutics18040501)
Supplement: Supplementary file 1 [file pharmaceutics-18-00501-s001.zip › File S1. PKGPT Iteration Log Files (Wafarin, Theophyline, and Tobramycin)/tobra1/output_tobra1_iter8.lst]

2026-02-08 
¿ÀÈÄ 09:05
$PROBLEM Tobramycin 1-Compartment Base PopPK Model

$DATA C:/Users/JIYEON/Desktop/test/dataset/tobramycin.csv IGNORE=@

$INPUT ID TIME AMT RATE DV MDV EVID CMT WT AGE SEX CLCR

$SUBROUTINE ADVAN1 TRANS2

$PK
  ; Typical Value Definitions
  TVCL = THETA(1)
  TVV  = THETA(2)

  ; Parameter equations with IIV
  CL   = TVCL * EXP(ETA(1))
  V    = TVV  * EXP(ETA(2))

  ; Scaling factor for central compartment
  S1   = V

$ERROR
  IPRED = F
  ; Combined Residual Error Model (Additive + Proportional)
  W = SQRT(THETA(3)**2 + (THETA(4) * IPRED)**2) + 0.0001
  Y = IPRED + W * EPS(1)

  ; For diagnostics
  IRES  = DV - IPRED
  IWRES = IRES / W

$THETA
  (0.1, 3.0, 20)   ; 1 CL (L/h)
  (1.0, 25.0, 100) ; 2 V (L)
  (0.001, 0.1, 10) ; 3 Additive Error (mg/L)
  (0.01, 0.2, 1)   ; 4 Proportional Error (fraction)

$OMEGA
  0.1              ; 1 IIV CL
  0.1              ; 2 IIV V

$SIGMA
  1 FIX            ; Residual variance fixed to 1

$ESTIMATION METHOD=1 INTER MAXEVAL=9999 PRINT=5 NOABORT

$COVARIANCE PRINT=E

$TABLE ID TIME AMT RATE DV MDV EVID CMT WT AGE SEX CLCR
       IPRED IWRES CWRES
       ONEHEADER NOPRINT FILE=sdtab001

$TABLE ID CL V ETA(1) ETA(2)
       ONEHEADER NOPRINT FILE=patab001
```

CHANGES MADE:
- Changed structural model from **ADVAN3** (2-compartment) to **ADVAN1** (1-compartment) to resolve repeated minimization failures.
- Updated `$SUBROUTINE` to `ADVAN1 TRANS2`.
- Simplified `$PK` block: Removed `Q` and `V2` (peripheral compartment parameters).
- Adjusted `$THETA`: Reduced from 6 parameters to 4 (CL, V, Additive Error, Proportional Error).
- Updated `$TABLE` records to reflect the 1-compartment structure (removed `Q` and `V2`).
- Ensured `$PROBLEM` record is the first line to prevent "NO CONTROL RECORDS" syntax errors.

EXPECTED OUTCOME:
The simplified 1-compartment model should achieve successful minimization, providing a stable foundation to evaluate if more complex structures (like 2-compartment) are statistically supported by the data in later phases.  
NM-TRAN MESSAGES 
 
 AN ERROR WAS FOUND IN THE CONTROL STATEMENTS.
 
AN ERROR WAS FOUND ON LINE 54 AT THE APPROXIMATE POSITION NOTED:
 ```
 X
 THE CHARACTERS IN ERROR ARE: `
   20  UNKNOWN OPTION.
