# Supplementary material for: PKGPT: Expert-Orchestrated Recursive LLM Agent for Automated NONMEM PopPK Modeling with Human Benchmarking
Source: Pharmaceutics. 2026 Apr 18;18(4):501. doi: 10.3390/pharmaceutics18040501 (PMC13118610; doi:10.3390/pharmaceutics18040501)
Supplement: Supplementary file 1 [file pharmaceutics-18-00501-s001.zip › File S1. PKGPT Iteration Log Files (Wafarin, Theophyline, and Tobramycin)/tobra1/patab001]

TABLE NO.  2
 ID          CL          V1          Q           V2          ETA1        ETA2        DV          PRED        RES         WRES
  1.0000E+00  1.7074E+00  2.3677E+01  1.7322E+00  1.4880E+02 -5.2538E-01  2.0031E-01  0.0000E+00  5.1602E+00  0.0000E+00  0.0000E+00
  1.0000E+00  1.7074E+00  2.3677E+01  1.7322E+00  1.4880E+02 -5.2538E-01  2.0031E-01  0.0000E+00  4.9464E+00  0.0000E+00  0.0000E+00
  1.0000E+00  1.7074E+00  2.3677E+01  1.7322E+00  1.4880E+02 -5.2538E-01  2.0031E-01  0.0000E+00  4.9745E+00  0.0000E+00  0.0000E+00
  1.0000E+00  1.7074E+00  2.3677E+01  1.7322E+00  1.4880E+02 -5.2538E-01  2.0031E-01  0.0000E+00  5.0340E+00  0.0000E+00  0.0000E+00
  1.0000E+00  1.7074E+00  2.3677E+01  1.7322E+00  1.4880E+02 -5.2538E-01  2.0031E-01  0.0000E+00  5.0950E+00  0.0000E+00  0.0000E+00
  1.0000E+00  1.7074E+00  2.3677E+01  1.7322E+00  1.4880E+02 -5.2538E-01  2.0031E-01  0.0000E+00  5.1532E+00  0.0000E+00  0.0000E+00
  1.0000E+00  1.7074E+00  2.3677E+01  1.7322E+00  1.4880E+02 -5.2538E-01  2.0031E-01  0.0000E+00  5.2083E+00  0.0000E+00  0.0000E+00
  1.0000E+00  1.7074E+00  2.3677E+01  1.7322E+00  1.4880E+02 -5.2538E-01  2.0031E-01  0.0000E+00  5.2603E+00  0.0000E+00  0.0000E+00
  1.0000E+00  1.7074E+00  2.3677E+01  1.7322E+00  1.4880E+02 -5.2538E-01  2.0031E-01  0.0000E+00  5.3095E+00  0.0000E+00  0.0000E+00
  1.0000E+00  1.7074E+00  2.3677E+01  1.7322E+00  1.4880E+02 -5.2538E-01  2.0031E-01  0.0000E+00  5.3559E+00  0.0000E+00  0.0000E+00
  1.0000E+00  1.7074E+00  2.3677E+01  1.7322E+00  1.4880E+02 -5.2538E-01  2.0031E-01  0.0000E+00  5.3998E+00  0.0000E+00  0.0000E+00
  1.0000E+00  1.7074E+00  2.3677E+01  1.7322E+00  1.4880E+02 -5.2538E-01  2.0031E-01  0.0000E+00  5.4412E+00  0.0000E+00  0.0000E+00
  1.0000E+00  1.7074E+00  2.3677E+01  1.7322E+00  1.4880E+02 -5.2538E-01  2.0031E-01  2.4700E+00  3.2774E+00 -8.0738E-01 -2.0785E+00
  1.0000E+00  1.7074E+00  2.3677E+01  1.7322E+00  1.4880E+02 -5.2538E-01  2.0031E-01  1.1600E+00  1.5431E+00 -3.8314E-01 -3.5190E+00
  1.0000E+00  1.7074E+00  2.3677E+01  1.7322E+00  1.4880E+02 -5.2538E-01  2.0031E-01  0.0000E+00  5.4803E+00  0.0000E+00  0.0000E+00
  1.0000E+00  1.7074E+00  2.3677E+01  1.7322E+00  1.4880E+02 -5.2538E-01  2.0031E-01  0.0000E+00  5.5172E+00  0.0000E+00  0.0000E+00
  1.0000E+00  1.7074E+00  2.3677E+01  1.7322E+00  1.4880E+02 -5.2538E-01  2.0031E-01  0.0000E+00  5.5521E+00  0.0000E+00  0.0000E+00
  1.0000E+00  1.7074E+00  2.3677E+01  1.7322E+00  1.4880E+02 -5.2538E-01  2.0031E-01  0.0000E+00  5.5851E+00  0.0000E+00  0.0000E+00
  1.0000E+00  1.7074E+00  2.3677E+01  1.7322E+00  1.4880E+02 -5.2538E-01  2.0031E-01  0.0000E+00  5.6162E+00  0.0000E+00  0.0000E+00
  1.0000E+00  1.7074E+00  2.3677E+01  1.7322E+00  1.4880E+02 -5.2538E-01  2.0031E-01  0.0000E+00  5.6456E+00  0.0000E+00  0.0000E+00
  1.0000E+00  1.7074E+00  2.3677E+01  1.7322E+00  1.4880E+02 -5.2538E-01  2.0031E-01  0.0000E+00  5.6734E+00  0.0000E+00  0.0000E+00
  1.0000E+00  1.7074E+00  2.3677E+01  1.7322E+00  1.4880E+02 -5.2538E-01  2.0031E-01  0.0000E+00  5.6996E+00  0.0000E+00  0.0000E+00
  1.0000E+00  1.7074E+00  2.3677E+01  1.7322E+00  1.4880E+02 -5.2538E-01  2.0031E-01  0.0000E+00  5.7244E+00  0.0000E+00  0.0000E+00
  1.0000E+00  1.7074E+00  2.3677E+01  1.7322E+00  1.4880E+02 -5.2538E-01  2.0031E-01  0.0000E+00  5.7478E+00  0.0000E+00  0.0000E+00
  1.0000E+00  1.7074E+00  2.3677E+01  1.7322E+00  1.4880E+02 -5.2538E-01  2.0031E-01  0.0000E+00  5.7699E+00  0.0000E+00  0.0000E+00
  1.0000E+00  1.7074E+00  2.3677E+01  1.7322E+00  1.4880E+02 -5.2538E-01  2.0031E-01  0.0000E+00  5.7907E+00  0.0000E+00  0.0000E+00
  1.0000E+00  1.7074E+00  2.3677E+01  1.7322E+00  1.4880E+02 -5.2538E-01  2.0031E-01  3.6000E+00  3.6207E+00 -2.0734E-02 -1.0919E+00
  1.0000E+00  1.7074E+00  2.3677E+01  1.7322E+00  1.4880E+02 -5.2538E-01  2.0031E-01  0.0000E+00  5.8104E+00  0.0000E+00  0.0000E+00
  1.0000E+00  1.7074E+00  2.3677E+01  1.7322E+00  1.4880E+02 -5.2538E-01  2.0031E-01  0.0000E+00  5.8290E+00  0.0000E+00  0.0000E+00
  1.0000E+00  1.7074E+00  2.3677E+01  1.7322E+00  1.4880E+02 -5.2538E-01  2.0031E-01  0.0000E+00  5.8466E+00  0.0000E+00  0.0000E+00
  1.0000E+00  1.7074E+00  2.3677E+01  1.7322E+00  1.4880E+02 -5.2538E-01  2.0031E-01  0.0000E+00  5.8632E+00  0.0000E+00  0.0000E+00
  1.0000E+00  1.7074E+00  2.3677E+01  1.7322E+00  1.4880E+02 -5.2538E-01  2.0031E-01  0.0000E+00  5.8789E+00  0.0000E+00  0.0000E+00
  1.0000E+00  1.7074E+00  2.3677E+01  1.7322E+00  1.4880E+02 -5.2538E-01  2.0031E-01  0.0000E+00  5.8937E+00  0.0000E+00  0.0000E+00
  1.0000E+00  1.7074E+00  2.3677E+01  1.7322E+00  1.4880E+02 -5.2538E-01  2.0031E-01  0.0000E+00  5.9077E+00  0.0000E+00  0.0000E+00
  1.0000E+00  1.7074E+00  2.3677E+01  1.7322E+00  1.4880E+02 -5.2538E-01  2.0031E-01  0.0000E+00  5.9209E+00  0.0000E+00  0.0000E+00
  1.0000E+00  1.7074E+00  2.3677E+01  1.7322E+00  1.4880E+02 -5.2538E-01  2.0031E-01  0.0000E+00  5.9334E+00  0.0000E+00  0.0000E+00
  1.0000E+00  1.7074E+00  2.3677E+01  1.7322E+00  1.4880E+02 -5.2538E-01  2.0031E-01  7.5500E+00  3.7609E+00  3.7891E+00  3.3818E+00
  1.0000E+00  1.7074E+00  2.3677E+01  1.7322E+00  1.4880E+02 -5.2538E-01  2.0031E-01  6.0100E+00  1.9750E+00  4.0350E+00  6.3142E+00
  1.0000E+00  1.7074E+00  2.3677E+01  1.7322E+00  1.4880E+02 -5.2538E-01  2.0031E-01  0.0000E+00  5.9452E+00  0.0000E+00  0.0000E+00
  2.0000E+00  2.7371E+00  1.7418E+01  1.7322E+00  1.4880E+02 -5.3459E-02 -1.0667E-01  0.0000E+00  9.2884E+00  0.0000E+00  0.0000E+00
  2.0000E+00  2.7371E+00  1.7418E+01  1.7322E+00  1.4880E+02 -5.3459E-02 -1.0667E-01  0.0000E+00  9.4645E+00  0.0000E+00  0.0000E+00
  2.0000E+00  2.7371E+00  1.7418E+01  1.7322E+00  1.4880E+02 -5.3459E-02 -1.0667E-01  7.1200E+00  5.9439E+00  1.1761E+00  6.3211E-01
  2.0000E+00  2.7371E+00  1.7418E+01  1.7322E+00  1.4880E+02 -5.3459E-02 -1.0667E-01  0.0000E+00  9.5905E+00  0.0000E+00  0.0000E+00
  2.0000E+00  2.7371E+00  1.7418E+01  1.7322E+00  1.4880E+02 -5.3459E-02 -1.0667E-01  0.0000E+00  9.6965E+00  0.0000E+00  0.0000E+00
  2.0000E+00  2.7371E+00  1.7418E+01  1.7322E+00  1.4880E+02 -5.3459E-02 -1.0667E-01  7.2000E+00  6.1726E+00  1.0274E+00  4.9597E-01
  3.0000E+00  2.5577E+00  1.5074E+01  1.7322E+00  1.4880E+02 -1.2124E-01 -2.5119E-01  0.0000E+00  4.1282E+00  0.0000E+00  0.0000E+00
  3.0000E+00  2.5577E+00  1.5074E+01  1.7322E+00  1.4880E+02 -1.2124E-01 -2.5119E-01  0.0000E+00  4.7827E+00  0.0000E+00  0.0000E+00
  3.0000E+00  2.5577E+00  1.5074E+01  1.7322E+00  1.4880E+02 -1.2124E-01 -2.5119E-01  0.0000E+00  4.9361E+00  0.0000E+00  0.0000E+00
  3.0000E+00  2.5577E+00  1.5074E+01  1.7322E+00  1.4880E+02 -1.2124E-01 -2.5119E-01  0.0000E+00  5.0144E+00  0.0000E+00  0.0000E+00
  3.0000E+00  2.5577E+00  1.5074E+01  1.7322E+00  1.4880E+02 -1.2124E-01 -2.5119E-01  0.0000E+00  5.0788E+00  0.0000E+00  0.0000E+00
  3.0000E+00  2.5577E+00  1.5074E+01  1.7322E+00  1.4880E+02 -1.2124E-01 -2.5119E-01  0.0000E+00  5.1383E+00  0.0000E+00  0.0000E+00
  3.0000E+00  2.5577E+00  1.5074E+01  1.7322E+00  1.4880E+02 -1.2124E-01 -2.5119E-01  1.2500E+00  2.9799E+00 -1.7299E+00 -2.7449E+00
  3.0000E+00  2.5577E+00  1.5074E+01  1.7322E+00  1.4880E+02 -1.2124E-01 -2.5119E-01  0.0000E+00  5.1943E+00  0.0000E+00  0.0000E+00
  3.0000E+00  2.5577E+00  1.5074E+01  1.7322E+00  1.4880E+02 -1.2124E-01 -2.5119E-01  4.6100E+00  2.8823E+00  1.7277E+00  2.5677E+00
  3.0000E+00  2.5577E+00  1.5074E+01  1.7322E+00  1.4880E+02 -1.2124E-01 -2.5119E-01  0.0000E+00  5.2471E+00  0.0000E+00  0.0000E+00
  3.0000E+00  2.5577E+00  1.5074E+01  1.7322E+00  1.4880E+02 -1.2124E-01 -2.5119E-01  0.0000E+00  5.2970E+00  0.0000E+00  0.0000E+00
  3.0000E+00  2.5577E+00  1.5074E+01  1.7322E+00  1.4880E+02 -1.2124E-01 -2.5119E-01  5.7700E+00  4.2738E+00  1.4962E+00  1.3408E+00
  3.0000E+00  2.5577E+00  1.5074E+01  1.7322E+00  1.4880E+02 -1.2124E-01 -2.5119E-01  1.3000E+00  1.5194E+00 -2.1941E-01 -4.7642E-01
  4.0000E+00  3.0747E+00  2.2119E+01  1.7322E+00  1.4880E+02  6.2852E-02  1.3226E-01  0.0000E+00  5.1602E+00  0.0000E+00  0.0000E+00
  4.0000E+00  3.0747E+00  2.2119E+01  1.7322E+00  1.4880E+02  6.2852E-02  1.3226E-01  0.0000E+00  5.5251E+00  0.0000E+00  0.0000E+00
  4.0000E+00  3.0747E+00  2.2119E+01  1.7322E+00  1.4880E+02  6.2852E-02  1.3226E-01  3.3700E+00  3.0931E+00  2.7687E-01  7.5130E-01
  4.0000E+00  3.0747E+00  2.2119E+01  1.7322E+00  1.4880E+02  6.2852E-02  1.3226E-01  0.0000E+00  5.6230E+00  0.0000E+00  0.0000E+00
  4.0000E+00  3.0747E+00  2.2119E+01  1.7322E+00  1.4880E+02  6.2852E-02  1.3226E-01  0.0000E+00  5.7000E+00  0.0000E+00  0.0000E+00
  4.0000E+00  3.0747E+00  2.2119E+01  1.7322E+00  1.4880E+02  6.2852E-02  1.3226E-01  0.0000E+00  5.7699E+00  0.0000E+00  0.0000E+00
  4.0000E+00  3.0747E+00  2.2119E+01  1.7322E+00  1.4880E+02  6.2852E-02  1.3226E-01  2.1500E+00  2.1989E+00 -4.8865E-02  1.6503E-01
  4.0000E+00  3.0747E+00  2.2119E+01  1.7322E+00  1.4880E+02  6.2852E-02  1.3226E-01  0.0000E+00  5.8341E+00  0.0000E+00  0.0000E+00
  4.0000E+00  3.0747E+00  2.2119E+01  1.7322E+00  1.4880E+02  6.2852E-02  1.3226E-01  0.0000E+00  5.8930E+00  0.0000E+00  0.0000E+00
  4.0000E+00  3.0747E+00  2.2119E+01  1.7322E+00  1.4880E+02  6.2852E-02  1.3226E-01  2.3700E+00  3.4476E+00 -1.0776E+00 -1.0475E+00
  4.0000E+00  3.0747E+00  2.2119E+01  1.7322E+00  1.4880E+02  6.2852E-02  1.3226E-01  0.0000E+00  5.9471E+00  0.0000E+00  0.0000E+00
  4.0000E+00  3.0747E+00  2.2119E+01  1.7322E+00  1.4880E+02  6.2852E-02  1.3226E-01  4.4200E+00  3.1652E+00  1.2548E+00  2.1217E+00
  4.0000E+00  3.0747E+00  2.2119E+01  1.7322E+00  1.4880E+02  6.2852E-02  1.3226E-01  0.0000E+00  5.9967E+00  0.0000E+00  0.0000E+00
  4.0000E+00  3.0747E+00  2.2119E+01  1.7322E+00  1.4880E+02  6.2852E-02  1.3226E-01  0.0000E+00  6.0422E+00  0.0000E+00  0.0000E+00
  4.0000E+00  3.0747E+00  2.2119E+01  1.7322E+00  1.4880E+02  6.2852E-02  1.3226E-01  0.0000E+00  6.0840E+00  0.0000E+00  0.0000E+00
  4.0000E+00  3.0747E+00  2.2119E+01  1.7322E+00  1.4880E+02  6.2852E-02  1.3226E-01  0.0000E+00  6.1224E+00  0.0000E+00  0.0000E+00
  4.0000E+00  3.0747E+00  2.2119E+01  1.7322E+00  1.4880E+02  6.2852E-02  1.3226E-01  0.0000E+00  6.1576E+00  0.0000E+00  0.0000E+00
  4.0000E+00  3.0747E+00  2.2119E+01  1.7322E+00  1.4880E+02  6.2852E-02  1.3226E-01  0.0000E+00  6.1900E+00  0.0000E+00  0.0000E+00
  4.0000E+00  3.0747E+00  2.2119E+01  1.7322E+00  1.4880E+02  6.2852E-02  1.3226E-01  0.0000E+00  6.2196E+00  0.0000E+00  0.0000E+00
  4.0000E+00  3.0747E+00  2.2119E+01  1.7322E+00  1.4880E+02  6.2852E-02  1.3226E-01  0.0000E+00  6.2469E+00  0.0000E+00  0.0000E+00
  4.0000E+00  3.0747E+00  2.2119E+01  1.7322E+00  1.4880E+02  6.2852E-02  1.3226E-01  0.0000E+00  6.2719E+00  0.0000E+00  0.0000E+00
  4.0000E+00  3.0747E+00  2.2119E+01  1.7322E+00  1.4880E+02  6.2852E-02  1.3226E-01  0.0000E+00  6.2948E+00  0.0000E+00  0.0000E+00
  4.0000E+00  3.0747E+00  2.2119E+01  1.7322E+00  1.4880E+02  6.2852E-02  1.3226E-01  0.0000E+00  6.3159E+00  0.0000E+00  0.0000E+00
  4.0000E+00  3.0747E+00  2.2119E+01  1.7322E+00  1.4880E+02  6.2852E-02  1.3226E-01  0.0000E+00  6.3352E+00  0.0000E+00  0.0000E+00
  4.0000E+00  3.0747E+00  2.2119E+01  1.7322E+00  1.4880E+02  6.2852E-02  1.3226E-01  0.0000E+00  6.3530E+00  0.0000E+00  0.0000E+00
  4.0000E+00  3.0747E+00  2.2119E+01  1.7322E+00  1.4880E+02  6.2852E-02  1.3226E-01  0.0000E+00  6.3693E+00  0.0000E+00  0.0000E+00
  4.0000E+00  3.0747E+00  2.2119E+01  1.7322E+00  1.4880E+02  6.2852E-02  1.3226E-01  0.0000E+00  6.3842E+00  0.0000E+00  0.0000E+00
  4.0000E+00  3.0747E+00  2.2119E+01  1.7322E+00  1.4880E+02  6.2852E-02  1.3226E-01  0.0000E+00  6.3979E+00  0.0000E+00  0.0000E+00
  4.0000E+00  3.0747E+00  2.2119E+01  1.7322E+00  1.4880E+02  6.2852E-02  1.3226E-01  0.0000E+00  6.4105E+00  0.0000E+00  0.0000E+00
  4.0000E+00  3.0747E+00  2.2119E+01  1.7322E+00  1.4880E+02  6.2852E-02  1.3226E-01  0.0000E+00  6.4221E+00  0.0000E+00  0.0000E+00
  4.0000E+00  3.0747E+00  2.2119E+01  1.7322E+00  1.4880E+02  6.2852E-02  1.3226E-01  0.0000E+00  6.4327E+00  0.0000E+00  0.0000E+00
  4.0000E+00  3.0747E+00  2.2119E+01  1.7322E+00  1.4880E+02  6.2852E-02  1.3226E-01  0.0000E+00  6.4424E+00  0.0000E+00  0.0000E+00
  4.0000E+00  3.0747E+00  2.2119E+01  1.7322E+00  1.4880E+02  6.2852E-02  1.3226E-01  0.0000E+00  6.4514E+00  0.0000E+00  0.0000E+00
  4.0000E+00  3.0747E+00  2.2119E+01  1.7322E+00  1.4880E+02  6.2852E-02  1.3226E-01  0.0000E+00  6.4596E+00  0.0000E+00  0.0000E+00
  4.0000E+00  3.0747E+00  2.2119E+01  1.7322E+00  1.4880E+02  6.2852E-02  1.3226E-01  0.0000E+00  6.4671E+00  0.0000E+00  0.0000E+00
  4.0000E+00  3.0747E+00  2.2119E+01  1.7322E+00  1.4880E+02  6.2852E-02  1.3226E-01  0.0000E+00  6.4740E+00  0.0000E+00  0.0000E+00
  4.0000E+00  3.0747E+00  2.2119E+01  1.7322E+00  1.4880E+02  6.2852E-02  1.3226E-01  0.0000E+00  6.4804E+00  0.0000E+00  0.0000E+00
  4.0000E+00  3.0747E+00  2.2119E+01  1.7322E+00  1.4880E+02  6.2852E-02  1.3226E-01  0.0000E+00  6.4862E+00  0.0000E+00  0.0000E+00
  4.0000E+00  3.0747E+00  2.2119E+01  1.7322E+00  1.4880E+02  6.2852E-02  1.3226E-01  0.0000E+00  6.4916E+00  0.0000E+00  0.0000E+00
  4.0000E+00  3.0747E+00  2.2119E+01  1.7322E+00  1.4880E+02  6.2852E-02  1.3226E-01  0.0000E+00  6.4965E+00  0.0000E+00  0.0000E+00
  4.0000E+00  3.0747E+00  2.2119E+01  1.7322E+00  1.4880E+02  6.2852E-02  1.3226E-01  0.0000E+00  6.5010E+00  0.0000E+00  0.0000E+00
  4.0000E+00  3.0747E+00  2.2119E+01  1.7322E+00  1.4880E+02  6.2852E-02  1.3226E-01  0.0000E+00  6.5051E+00  0.0000E+00  0.0000E+00
  4.0000E+00  3.0747E+00  2.2119E+01  1.7322E+00  1.4880E+02  6.2852E-02  1.3226E-01  0.0000E+00  6.5089E+00  0.0000E+00  0.0000E+00
  4.0000E+00  3.0747E+00  2.2119E+01  1.7322E+00  1.4880E+02  6.2852E-02  1.3226E-01  0.0000E+00  6.5124E+00  0.0000E+00  0.0000E+00
  4.0000E+00  3.0747E+00  2.2119E+01  1.7322E+00  1.4880E+02  6.2852E-02  1.3226E-01  0.0000E+00  6.5156E+00  0.0000E+00  0.0000E+00
  4.0000E+00  3.0747E+00  2.2119E+01  1.7322E+00  1.4880E+02  6.2852E-02  1.3226E-01  0.0000E+00  6.5185E+00  0.0000E+00  0.0000E+00
  4.0000E+00  3.0747E+00  2.2119E+01  1.7322E+00  1.4880E+02  6.2852E-02  1.3226E-01  0.0000E+00  6.5212E+00  0.0000E+00  0.0000E+00
  4.0000E+00  3.0747E+00  2.2119E+01  1.7322E+00  1.4880E+02  6.2852E-02  1.3226E-01  0.0000E+00  6.5237E+00  0.0000E+00  0.0000E+00
  4.0000E+00  3.0747E+00  2.2119E+01  1.7322E+00  1.4880E+02  6.2852E-02  1.3226E-01  0.0000E+00  6.5259E+00  0.0000E+00  0.0000E+00
  4.0000E+00  3.0747E+00  2.2119E+01  1.7322E+00  1.4880E+02  6.2852E-02  1.3226E-01  0.0000E+00  6.5280E+00  0.0000E+00  0.0000E+00
  4.0000E+00  3.0747E+00  2.2119E+01  1.7322E+00  1.4880E+02  6.2852E-02  1.3226E-01  0.0000E+00  6.5299E+00  0.0000E+00  0.0000E+00
  4.0000E+00  3.0747E+00  2.2119E+01  1.7322E+00  1.4880E+02  6.2852E-02  1.3226E-01  0.0000E+00  6.5317E+00  0.0000E+00  0.0000E+00
  4.0000E+00  3.0747E+00  2.2119E+01  1.7322E+00  1.4880E+02  6.2852E-02  1.3226E-01  0.0000E+00  6.5333E+00  0.0000E+00  0.0000E+00
  4.0000E+00  3.0747E+00  2.2119E+01  1.7322E+00  1.4880E+02  6.2852E-02  1.3226E-01  0.0000E+00  6.5348E+00  0.0000E+00  0.0000E+00
  4.0000E+00  3.0747E+00  2.2119E+01  1.7322E+00  1.4880E+02  6.2852E-02  1.3226E-01  0.0000E+00  6.5361E+00  0.0000E+00  0.0000E+00
  4.0000E+00  3.0747E+00  2.2119E+01  1.7322E+00  1.4880E+02  6.2852E-02  1.3226E-01  0.0000E+00  6.5374E+00  0.0000E+00  0.0000E+00
  4.0000E+00  3.0747E+00  2.2119E+01  1.7322E+00  1.4880E+02  6.2852E-02  1.3226E-01  0.0000E+00  6.5385E+00  0.0000E+00  0.0000E+00
  4.0000E+00  3.0747E+00  2.2119E+01  1.7322E+00  1.4880E+02  6.2852E-02  1.3226E-01  0.0000E+00  6.5396E+00  0.0000E+00  0.0000E+00
  4.0000E+00  3.0747E+00  2.2119E+01  1.7322E+00  1.4880E+02  6.2852E-02  1.3226E-01  0.0000E+00  6.5405E+00  0.0000E+00  0.0000E+00
  4.0000E+00  3.0747E+00  2.2119E+01  1.7322E+00  1.4880E+02  6.2852E-02  1.3226E-01  2.3700E+00  4.4644E+00 -2.0944E+00 -1.6970E+00
  4.0000E+00  3.0747E+00  2.2119E+01  1.7322E+00  1.4880E+02  6.2852E-02  1.3226E-01  0.0000E+00  6.5414E+00  0.0000E+00  0.0000E+00
  4.0000E+00  3.0747E+00  2.2119E+01  1.7322E+00  1.4880E+02  6.2852E-02  1.3226E-01  2.8300E+00  4.4653E+00 -1.6353E+00 -1.2368E+00
  5.0000E+00  2.5910E+00  1.8945E+01  1.7322E+00  1.4880E+02 -1.0832E-01 -2.2666E-02  0.0000E+00  4.1282E+00  0.0000E+00  0.0000E+00
  5.0000E+00  2.5910E+00  1.8945E+01  1.7322E+00  1.4880E+02 -1.0832E-01 -2.2666E-02  0.0000E+00  4.7827E+00  0.0000E+00  0.0000E+00
  5.0000E+00  2.5910E+00  1.8945E+01  1.7322E+00  1.4880E+02 -1.0832E-01 -2.2666E-02  0.0000E+00  4.9361E+00  0.0000E+00  0.0000E+00
  5.0000E+00  2.5910E+00  1.8945E+01  1.7322E+00  1.4880E+02 -1.0832E-01 -2.2666E-02  0.0000E+00  5.0144E+00  0.0000E+00  0.0000E+00
  5.0000E+00  2.5910E+00  1.8945E+01  1.7322E+00  1.4880E+02 -1.0832E-01 -2.2666E-02  0.0000E+00  5.0788E+00  0.0000E+00  0.0000E+00
  5.0000E+00  2.5910E+00  1.8945E+01  1.7322E+00  1.4880E+02 -1.0832E-01 -2.2666E-02  0.0000E+00  5.1383E+00  0.0000E+00  0.0000E+00
  5.0000E+00  2.5910E+00  1.8945E+01  1.7322E+00  1.4880E+02 -1.0832E-01 -2.2666E-02  0.0000E+00  5.1943E+00  0.0000E+00  0.0000E+00
  5.0000E+00  2.5910E+00  1.8945E+01  1.7322E+00  1.4880E+02 -1.0832E-01 -2.2666E-02  0.0000E+00  5.2471E+00  0.0000E+00  0.0000E+00
  5.0000E+00  2.5910E+00  1.8945E+01  1.7322E+00  1.4880E+02 -1.0832E-01 -2.2666E-02  0.0000E+00  5.2970E+00  0.0000E+00  0.0000E+00
  5.0000E+00  2.5910E+00  1.8945E+01  1.7322E+00  1.4880E+02 -1.0832E-01 -2.2666E-02  0.0000E+00  5.3441E+00  0.0000E+00  0.0000E+00
  5.0000E+00  2.5910E+00  1.8945E+01  1.7322E+00  1.4880E+02 -1.0832E-01 -2.2666E-02  0.0000E+00  5.3886E+00  0.0000E+00  0.0000E+00
  5.0000E+00  2.5910E+00  1.8945E+01  1.7322E+00  1.4880E+02 -1.0832E-01 -2.2666E-02  4.0000E+00  3.2258E+00  7.7423E-01  7.7761E-01
  5.0000E+00  2.5910E+00  1.8945E+01  1.7322E+00  1.4880E+02 -1.0832E-01 -2.2666E-02  0.0000E+00  5.4307E+00  0.0000E+00  0.0000E+00
  5.0000E+00  2.5910E+00  1.8945E+01  1.7322E+00  1.4880E+02 -1.0832E-01 -2.2666E-02  4.3000E+00  3.2671E+00  1.0329E+00  1.1157E+00
  5.0000E+00  2.5910E+00  1.8945E+01  1.7322E+00  1.4880E+02 -1.0832E-01 -2.2666E-02  0.0000E+00  5.4704E+00  0.0000E+00  0.0000E+00
  5.0000E+00  2.5910E+00  1.8945E+01  1.7322E+00  1.4880E+02 -1.0832E-01 -2.2666E-02  3.3000E+00  3.3061E+00 -6.0567E-03 -3.1106E-01
  5.0000E+00  2.5910E+00  1.8945E+01  1.7322E+00  1.4880E+02 -1.0832E-01 -2.2666E-02  0.0000E+00  5.5079E+00  0.0000E+00  0.0000E+00
  5.0000E+00  2.5910E+00  1.8945E+01  1.7322E+00  1.4880E+02 -1.0832E-01 -2.2666E-02  0.0000E+00  5.5433E+00  0.0000E+00  0.0000E+00
  5.0000E+00  2.5910E+00  1.8945E+01  1.7322E+00  1.4880E+02 -1.0832E-01 -2.2666E-02  0.0000E+00  5.5767E+00  0.0000E+00  0.0000E+00
  5.0000E+00  2.5910E+00  1.8945E+01  1.7322E+00  1.4880E+02 -1.0832E-01 -2.2666E-02  3.6000E+00  3.4105E+00  1.8947E-01 -6.0863E-02
  5.0000E+00  2.5910E+00  1.8945E+01  1.7322E+00  1.4880E+02 -1.0832E-01 -2.2666E-02  0.0000E+00  5.6083E+00  0.0000E+00  0.0000E+00
  6.0000E+00  3.2228E+00  1.9632E+01  1.7322E+00  1.4880E+02  1.0991E-01  1.2967E-02  0.0000E+00  4.1282E+00  0.0000E+00  0.0000E+00
  6.0000E+00  3.2228E+00  1.9632E+01  1.7322E+00  1.4880E+02  1.0991E-01  1.2967E-02  0.0000E+00  4.7827E+00  0.0000E+00  0.0000E+00
  6.0000E+00  3.2228E+00  1.9632E+01  1.7322E+00  1.4880E+02  1.0991E-01  1.2967E-02  0.0000E+00  4.9361E+00  0.0000E+00  0.0000E+00
  6.0000E+00  3.2228E+00  1.9632E+01  1.7322E+00  1.4880E+02  1.0991E-01  1.2967E-02  0.0000E+00  5.0144E+00  0.0000E+00  0.0000E+00
  6.0000E+00  3.2228E+00  1.9632E+01  1.7322E+00  1.4880E+02  1.0991E-01  1.2967E-02  0.0000E+00  5.0788E+00  0.0000E+00  0.0000E+00
  6.0000E+00  3.2228E+00  1.9632E+01  1.7322E+00  1.4880E+02  1.0991E-01  1.2967E-02  0.0000E+00  5.1383E+00  0.0000E+00  0.0000E+00
  6.0000E+00  3.2228E+00  1.9632E+01  1.7322E+00  1.4880E+02  1.0991E-01  1.2967E-02  0.0000E+00  5.1943E+00  0.0000E+00  0.0000E+00
  6.0000E+00  3.2228E+00  1.9632E+01  1.7322E+00  1.4880E+02  1.0991E-01  1.2967E-02  0.0000E+00  5.2471E+00  0.0000E+00  0.0000E+00
  6.0000E+00  3.2228E+00  1.9632E+01  1.7322E+00  1.4880E+02  1.0991E-01  1.2967E-02  0.0000E+00  5.2970E+00  0.0000E+00  0.0000E+00
  6.0000E+00  3.2228E+00  1.9632E+01  1.7322E+00  1.4880E+02  1.0991E-01  1.2967E-02  0.0000E+00  5.3441E+00  0.0000E+00  0.0000E+00
  6.0000E+00  3.2228E+00  1.9632E+01  1.7322E+00  1.4880E+02  1.0991E-01  1.2967E-02  0.0000E+00  5.3886E+00  0.0000E+00  0.0000E+00
  6.0000E+00  3.2228E+00  1.9632E+01  1.7322E+00  1.4880E+02  1.0991E-01  1.2967E-02  0.0000E+00  5.4307E+00  0.0000E+00  0.0000E+00
  6.0000E+00  3.2228E+00  1.9632E+01  1.7322E+00  1.4880E+02  1.0991E-01  1.2967E-02  0.0000E+00  5.4704E+00  0.0000E+00  0.0000E+00
  6.0000E+00  3.2228E+00  1.9632E+01  1.7322E+00  1.4880E+02  1.0991E-01  1.2967E-02  0.0000E+00  5.5079E+00  0.0000E+00  0.0000E+00
  6.0000E+00  3.2228E+00  1.9632E+01  1.7322E+00  1.4880E+02  1.0991E-01  1.2967E-02  0.0000E+00  5.5433E+00  0.0000E+00  0.0000E+00
  6.0000E+00  3.2228E+00  1.9632E+01  1.7322E+00  1.4880E+02  1.0991E-01  1.2967E-02  3.3700E+00  3.3777E+00 -7.6762E-03  1.9200E-01
  6.0000E+00  3.2228E+00  1.9632E+01  1.7322E+00  1.4880E+02  1.0991E-01  1.2967E-02  0.0000E+00  5.5767E+00  0.0000E+00  0.0000E+00
  6.0000E+00  3.2228E+00  1.9632E+01  1.7322E+00  1.4880E+02  1.0991E-01  1.2967E-02  2.3700E+00  3.4105E+00 -1.0405E+00 -1.1611E+00
  6.0000E+00  3.2228E+00  1.9632E+01  1.7322E+00  1.4880E+02  1.0991E-01  1.2967E-02  0.0000E+00  5.6083E+00  0.0000E+00  0.0000E+00
  6.0000E+00  3.2228E+00  1.9632E+01  1.7322E+00  1.4880E+02  1.0991E-01  1.2967E-02  0.0000E+00  5.6382E+00  0.0000E+00  0.0000E+00
  6.0000E+00  3.2228E+00  1.9632E+01  1.7322E+00  1.4880E+02  1.0991E-01  1.2967E-02  0.0000E+00  5.6663E+00  0.0000E+00  0.0000E+00
  6.0000E+00  3.2228E+00  1.9632E+01  1.7322E+00  1.4880E+02  1.0991E-01  1.2967E-02  3.9500E+00  3.4986E+00  4.5145E-01  7.8407E-01
  6.0000E+00  3.2228E+00  1.9632E+01  1.7322E+00  1.4880E+02  1.0991E-01  1.2967E-02  0.0000E+00  5.6929E+00  0.0000E+00  0.0000E+00
  6.0000E+00  3.2228E+00  1.9632E+01  1.7322E+00  1.4880E+02  1.0991E-01  1.2967E-02  2.7700E+00  3.5247E+00 -7.5469E-01 -7.4813E-01
  7.0000E+00  3.4838E+00  2.2217E+01  1.7322E+00  1.4880E+02  1.8776E-01  1.3667E-01  0.0000E+00  5.1602E+00  0.0000E+00  0.0000E+00
  7.0000E+00  3.4838E+00  2.2217E+01  1.7322E+00  1.4880E+02  1.8776E-01  1.3667E-01  0.0000E+00  5.5251E+00  0.0000E+00  0.0000E+00
  7.0000E+00  3.4838E+00  2.2217E+01  1.7322E+00  1.4880E+02  1.8776E-01  1.3667E-01  2.3000E+00  3.0931E+00 -7.9313E-01 -8.7253E-01
  7.0000E+00  3.4838E+00  2.2217E+01  1.7322E+00  1.4880E+02  1.8776E-01  1.3667E-01  0.0000E+00  5.6230E+00  0.0000E+00  0.0000E+00
  7.0000E+00  3.4838E+00  2.2217E+01  1.7322E+00  1.4880E+02  1.8776E-01  1.3667E-01  0.0000E+00  5.7000E+00  0.0000E+00  0.0000E+00
  7.0000E+00  3.4838E+00  2.2217E+01  1.7322E+00  1.4880E+02  1.8776E-01  1.3667E-01  0.0000E+00  5.7699E+00  0.0000E+00  0.0000E+00
  7.0000E+00  3.4838E+00  2.2217E+01  1.7322E+00  1.4880E+02  1.8776E-01  1.3667E-01  2.3000E+00  3.3267E+00 -1.0267E+00 -1.0976E+00
  7.0000E+00  3.4838E+00  2.2217E+01  1.7322E+00  1.4880E+02  1.8776E-01  1.3667E-01  0.0000E+00  5.8341E+00  0.0000E+00  0.0000E+00
  7.0000E+00  3.4838E+00  2.2217E+01  1.7322E+00  1.4880E+02  1.8776E-01  1.3667E-01  3.3000E+00  3.3898E+00 -8.9765E-02  1.7339E-01
  8.0000E+00  2.4290E+00  1.7346E+01  1.7322E+00  1.4880E+02 -1.7287E-01 -1.1081E-01  0.0000E+00  5.1602E+00  0.0000E+00  0.0000E+00
  8.0000E+00  2.4290E+00  1.7346E+01  1.7322E+00  1.4880E+02 -1.7287E-01 -1.1081E-01  0.0000E+00  5.5251E+00  0.0000E+00  0.0000E+00
  8.0000E+00  2.4290E+00  1.7346E+01  1.7322E+00  1.4880E+02 -1.7287E-01 -1.1081E-01  0.0000E+00  5.6230E+00  0.0000E+00  0.0000E+00
  8.0000E+00  2.4290E+00  1.7346E+01  1.7322E+00  1.4880E+02 -1.7287E-01 -1.1081E-01  0.0000E+00  5.7000E+00  0.0000E+00  0.0000E+00
  8.0000E+00  2.4290E+00  1.7346E+01  1.7322E+00  1.4880E+02 -1.7287E-01 -1.1081E-01  0.0000E+00  5.7699E+00  0.0000E+00  0.0000E+00
  8.0000E+00  2.4290E+00  1.7346E+01  1.7322E+00  1.4880E+02 -1.7287E-01 -1.1081E-01  4.3000E+00  3.3267E+00  9.7327E-01  9.4388E-01
  8.0000E+00  2.4290E+00  1.7346E+01  1.7322E+00  1.4880E+02 -1.7287E-01 -1.1081E-01  0.0000E+00  5.8341E+00  0.0000E+00  0.0000E+00
  8.0000E+00  2.4290E+00  1.7346E+01  1.7322E+00  1.4880E+02 -1.7287E-01 -1.1081E-01  4.5000E+00  3.3898E+00  1.1102E+00  1.0966E+00
  9.0000E+00  3.1468E+00  2.0188E+01  1.7322E+00  1.4880E+02  8.6041E-02  4.0906E-02  0.0000E+00  4.1282E+00  0.0000E+00  0.0000E+00
  9.0000E+00  3.1468E+00  2.0188E+01  1.7322E+00  1.4880E+02  8.6041E-02  4.0906E-02  0.0000E+00  4.4201E+00  0.0000E+00  0.0000E+00
  9.0000E+00  3.1468E+00  2.0188E+01  1.7322E+00  1.4880E+02  8.6041E-02  4.0906E-02  2.5000E+00  2.4745E+00  2.5496E-02  1.2514E-01
  9.0000E+00  3.1468E+00  2.0188E+01  1.7322E+00  1.4880E+02  8.6041E-02  4.0906E-02  0.0000E+00  4.4984E+00  0.0000E+00  0.0000E+00
  9.0000E+00  3.1468E+00  2.0188E+01  1.7322E+00  1.4880E+02  8.6041E-02  4.0906E-02  2.7000E+00  2.5462E+00  1.5379E-01  3.5243E-01
  9.0000E+00  3.1468E+00  2.0188E+01  1.7322E+00  1.4880E+02  8.6041E-02  4.0906E-02  0.0000E+00  4.5600E+00  0.0000E+00  0.0000E+00
  9.0000E+00  3.1468E+00  2.0188E+01  1.7322E+00  1.4880E+02  8.6041E-02  4.0906E-02  0.0000E+00  4.6159E+00  0.0000E+00  0.0000E+00
  9.0000E+00  3.1468E+00  2.0188E+01  1.7322E+00  1.4880E+02  8.6041E-02  4.0906E-02  2.3000E+00  2.6614E+00 -3.6138E-01 -5.2691E-01
  9.0000E+00  3.1468E+00  2.0188E+01  1.7322E+00  1.4880E+02  8.6041E-02  4.0906E-02  0.0000E+00  4.6673E+00  0.0000E+00  0.0000E+00
  9.0000E+00  3.1468E+00  2.0188E+01  1.7322E+00  1.4880E+02  8.6041E-02  4.0906E-02  0.0000E+00  4.7144E+00  0.0000E+00  0.0000E+00
  9.0000E+00  3.1468E+00  2.0188E+01  1.7322E+00  1.4880E+02  8.6041E-02  4.0906E-02  0.0000E+00  4.7576E+00  0.0000E+00  0.0000E+00
  9.0000E+00  3.1468E+00  2.0188E+01  1.7322E+00  1.4880E+02  8.6041E-02  4.0906E-02  2.5000E+00  2.8006E+00 -3.0059E-01 -3.9517E-01
  1.0000E+01  2.4835E+00  1.8723E+01  1.7322E+00  1.4880E+02 -1.5068E-01 -3.4437E-02  0.0000E+00  4.1282E+00  0.0000E+00  0.0000E+00
  1.0000E+01  2.4835E+00  1.8723E+01  1.7322E+00  1.4880E+02 -1.5068E-01 -3.4437E-02  0.0000E+00  4.7827E+00  0.0000E+00  0.0000E+00
  1.0000E+01  2.4835E+00  1.8723E+01  1.7322E+00  1.4880E+02 -1.5068E-01 -3.4437E-02  0.0000E+00  4.9361E+00  0.0000E+00  0.0000E+00
  1.0000E+01  2.4835E+00  1.8723E+01  1.7322E+00  1.4880E+02 -1.5068E-01 -3.4437E-02  0.0000E+00  5.0144E+00  0.0000E+00  0.0000E+00
  1.0000E+01  2.4835E+00  1.8723E+01  1.7322E+00  1.4880E+02 -1.5068E-01 -3.4437E-02  0.0000E+00  5.0788E+00  0.0000E+00  0.0000E+00
  1.0000E+01  2.4835E+00  1.8723E+01  1.7322E+00  1.4880E+02 -1.5068E-01 -3.4437E-02  0.0000E+00  5.1383E+00  0.0000E+00  0.0000E+00
  1.0000E+01  2.4835E+00  1.8723E+01  1.7322E+00  1.4880E+02 -1.5068E-01 -3.4437E-02  0.0000E+00  5.1943E+00  0.0000E+00  0.0000E+00
  1.0000E+01  2.4835E+00  1.8723E+01  1.7322E+00  1.4880E+02 -1.5068E-01 -3.4437E-02  3.9000E+00  3.0349E+00  8.6515E-01  9.4485E-01
  1.0000E+01  2.4835E+00  1.8723E+01  1.7322E+00  1.4880E+02 -1.5068E-01 -3.4437E-02  0.0000E+00  5.2471E+00  0.0000E+00  0.0000E+00
  1.0000E+01  2.4835E+00  1.8723E+01  1.7322E+00  1.4880E+02 -1.5068E-01 -3.4437E-02  0.0000E+00  5.2970E+00  0.0000E+00  0.0000E+00
  1.0000E+01  2.4835E+00  1.8723E+01  1.7322E+00  1.4880E+02 -1.5068E-01 -3.4437E-02  0.0000E+00  5.3441E+00  0.0000E+00  0.0000E+00
  1.0000E+01  2.4835E+00  1.8723E+01  1.7322E+00  1.4880E+02 -1.5068E-01 -3.4437E-02  3.9000E+00  3.1820E+00  7.1795E-01  6.6689E-01
  1.1000E+01  2.9257E+00  1.9294E+01  1.7322E+00  1.4880E+02  1.3180E-02 -4.3799E-03  0.0000E+00  5.1602E+00  0.0000E+00  0.0000E+00
  1.1000E+01  2.9257E+00  1.9294E+01  1.7322E+00  1.4880E+02  1.3180E-02 -4.3799E-03  0.0000E+00  5.9784E+00  0.0000E+00  0.0000E+00
  1.1000E+01  2.9257E+00  1.9294E+01  1.7322E+00  1.4880E+02  1.3180E-02 -4.3799E-03  3.6000E+00  3.3413E+00  2.5872E-01  3.1618E-01
  1.1000E+01  2.9257E+00  1.9294E+01  1.7322E+00  1.4880E+02  1.3180E-02 -4.3799E-03  0.0000E+00  6.1702E+00  0.0000E+00  0.0000E+00
  1.1000E+01  2.9257E+00  1.9294E+01  1.7322E+00  1.4880E+02  1.3180E-02 -4.3799E-03  0.0000E+00  6.2681E+00  0.0000E+00  0.0000E+00
  1.1000E+01  2.9257E+00  1.9294E+01  1.7322E+00  1.4880E+02  1.3180E-02 -4.3799E-03  0.0000E+00  6.3486E+00  0.0000E+00  0.0000E+00
  1.1000E+01  2.9257E+00  1.9294E+01  1.7322E+00  1.4880E+02  1.3180E-02 -4.3799E-03  3.6000E+00  3.6520E+00 -5.1982E-02 -9.6474E-02
  1.2000E+01  2.8548E+00  1.9238E+01  1.7322E+00  1.4880E+02 -1.1333E-02 -7.3121E-03  0.0000E+00  6.1922E+00  0.0000E+00  0.0000E+00
  1.2000E+01  2.8548E+00  1.9238E+01  1.7322E+00  1.4880E+02 -1.1333E-02 -7.3121E-03  0.0000E+00  6.6301E+00  0.0000E+00  0.0000E+00
  1.2000E+01  2.8548E+00  1.9238E+01  1.7322E+00  1.4880E+02 -1.1333E-02 -7.3121E-03  3.9000E+00  3.7118E+00  1.8824E-01  1.5789E-01
  1.2000E+01  2.8548E+00  1.9238E+01  1.7322E+00  1.4880E+02 -1.1333E-02 -7.3121E-03  0.0000E+00  6.7476E+00  0.0000E+00  0.0000E+00
  1.2000E+01  2.8548E+00  1.9238E+01  1.7322E+00  1.4880E+02 -1.1333E-02 -7.3121E-03  0.0000E+00  6.8399E+00  0.0000E+00  0.0000E+00
  1.2000E+01  2.8548E+00  1.9238E+01  1.7322E+00  1.4880E+02 -1.1333E-02 -7.3121E-03  4.2000E+00  3.9096E+00  2.9037E-01  2.6234E-01
  1.3000E+01  2.3333E+00  1.7651E+01  1.7322E+00  1.4880E+02 -2.1308E-01 -9.3431E-02  0.0000E+00  4.1282E+00  0.0000E+00  0.0000E+00
  1.3000E+01  2.3333E+00  1.7651E+01  1.7322E+00  1.4880E+02 -2.1308E-01 -9.3431E-02  0.0000E+00  4.7827E+00  0.0000E+00  0.0000E+00
  1.3000E+01  2.3333E+00  1.7651E+01  1.7322E+00  1.4880E+02 -2.1308E-01 -9.3431E-02  3.6000E+00  2.6730E+00  9.2698E-01  1.1666E+00
  1.3000E+01  2.3333E+00  1.7651E+01  1.7322E+00  1.4880E+02 -2.1308E-01 -9.3431E-02  0.0000E+00  4.9361E+00  0.0000E+00  0.0000E+00
  1.3000E+01  2.3333E+00  1.7651E+01  1.7322E+00  1.4880E+02 -2.1308E-01 -9.3431E-02  0.0000E+00  5.0144E+00  0.0000E+00  0.0000E+00
  1.3000E+01  2.3333E+00  1.7651E+01  1.7322E+00  1.4880E+02 -2.1308E-01 -9.3431E-02  3.9000E+00  2.8591E+00  1.0409E+00  1.2221E+00
  1.4000E+01  3.3260E+00  2.1557E+01  1.7322E+00  1.4880E+02  1.4143E-01  1.0652E-01  0.0000E+00  4.1282E+00  0.0000E+00  0.0000E+00
  1.4000E+01  3.3260E+00  2.1557E+01  1.7322E+00  1.4880E+02  1.4143E-01  1.0652E-01  0.0000E+00  4.4201E+00  0.0000E+00  0.0000E+00
  1.4000E+01  3.3260E+00  2.1557E+01  1.7322E+00  1.4880E+02  1.4143E-01  1.0652E-01  2.1000E+00  2.4745E+00 -3.7450E-01 -4.9944E-01
  1.4000E+01  3.3260E+00  2.1557E+01  1.7322E+00  1.4880E+02  1.4143E-01  1.0652E-01  0.0000E+00  4.4984E+00  0.0000E+00  0.0000E+00
  1.4000E+01  3.3260E+00  2.1557E+01  1.7322E+00  1.4880E+02  1.4143E-01  1.0652E-01  2.1000E+00  2.5462E+00 -4.4621E-01 -6.0558E-01
  1.5000E+01  2.8427E+00  1.9098E+01  1.7322E+00  1.4880E+02 -1.5593E-02 -1.4597E-02  0.0000E+00  5.1602E+00  0.0000E+00  0.0000E+00
  1.5000E+01  2.8427E+00  1.9098E+01  1.7322E+00  1.4880E+02 -1.5593E-02 -1.4597E-02  0.0000E+00  5.5251E+00  0.0000E+00  0.0000E+00
  1.5000E+01  2.8427E+00  1.9098E+01  1.7322E+00  1.4880E+02 -1.5593E-02 -1.4597E-02  3.4000E+00  3.0931E+00  3.0687E-01  3.6753E-01
  1.5000E+01  2.8427E+00  1.9098E+01  1.7322E+00  1.4880E+02 -1.5593E-02 -1.4597E-02  0.0000E+00  5.6230E+00  0.0000E+00  0.0000E+00
  1.5000E+01  2.8427E+00  1.9098E+01  1.7322E+00  1.4880E+02 -1.5593E-02 -1.4597E-02  0.0000E+00  5.7000E+00  0.0000E+00  0.0000E+00
  1.5000E+01  2.8427E+00  1.9098E+01  1.7322E+00  1.4880E+02 -1.5593E-02 -1.4597E-02  3.4000E+00  3.2580E+00  1.4198E-01  1.1589E-01
  1.6000E+01  3.3759E+00  1.9917E+01  1.7322E+00  1.4880E+02  1.5632E-01  2.7378E-02  0.0000E+00  4.1282E+00  0.0000E+00  0.0000E+00
  1.6000E+01  3.3759E+00  1.9917E+01  1.7322E+00  1.4880E+02  1.5632E-01  2.7378E-02  0.0000E+00  4.7827E+00  0.0000E+00  0.0000E+00
  1.6000E+01  3.3759E+00  1.9917E+01  1.7322E+00  1.4880E+02  1.5632E-01  2.7378E-02  0.0000E+00  4.9361E+00  0.0000E+00  0.0000E+00
  1.6000E+01  3.3759E+00  1.9917E+01  1.7322E+00  1.4880E+02  1.5632E-01  2.7378E-02  0.0000E+00  5.0144E+00  0.0000E+00  0.0000E+00
  1.6000E+01  3.3759E+00  1.9917E+01  1.7322E+00  1.4880E+02  1.5632E-01  2.7378E-02  2.3000E+00  2.8591E+00 -5.5906E-01 -6.9504E-01
  1.6000E+01  3.3759E+00  1.9917E+01  1.7322E+00  1.4880E+02  1.5632E-01  2.7378E-02  0.0000E+00  5.0788E+00  0.0000E+00  0.0000E+00
  1.6000E+01  3.3759E+00  1.9917E+01  1.7322E+00  1.4880E+02  1.5632E-01  2.7378E-02  2.6000E+00  2.9216E+00 -3.2159E-01 -3.0796E-01
  1.7000E+01  3.3736E+00  1.9816E+01  1.7322E+00  1.4880E+02  1.5562E-01  2.2291E-02  0.0000E+00  5.1602E+00  0.0000E+00  0.0000E+00
  1.7000E+01  3.3736E+00  1.9816E+01  1.7322E+00  1.4880E+02  1.5562E-01  2.2291E-02  0.0000E+00  5.9784E+00  0.0000E+00  0.0000E+00
  1.7000E+01  3.3736E+00  1.9816E+01  1.7322E+00  1.4880E+02  1.5562E-01  2.2291E-02  0.0000E+00  6.1702E+00  0.0000E+00  0.0000E+00
  1.7000E+01  3.3736E+00  1.9816E+01  1.7322E+00  1.4880E+02  1.5562E-01  2.2291E-02  0.0000E+00  6.2681E+00  0.0000E+00  0.0000E+00
  1.7000E+01  3.3736E+00  1.9816E+01  1.7322E+00  1.4880E+02  1.5562E-01  2.2291E-02  0.0000E+00  6.3486E+00  0.0000E+00  0.0000E+00
  1.7000E+01  3.3736E+00  1.9816E+01  1.7322E+00  1.4880E+02  1.5562E-01  2.2291E-02  0.0000E+00  6.4229E+00  0.0000E+00  0.0000E+00
  1.7000E+01  3.3736E+00  1.9816E+01  1.7322E+00  1.4880E+02  1.5562E-01  2.2291E-02  0.0000E+00  6.4929E+00  0.0000E+00  0.0000E+00
  1.7000E+01  3.3736E+00  1.9816E+01  1.7322E+00  1.4880E+02  1.5562E-01  2.2291E-02  3.4000E+00  3.7936E+00 -3.9357E-01 -2.6896E-01
  1.7000E+01  3.3736E+00  1.9816E+01  1.7322E+00  1.4880E+02  1.5562E-01  2.2291E-02  0.0000E+00  6.5589E+00  0.0000E+00  0.0000E+00
  1.7000E+01  3.3736E+00  1.9816E+01  1.7322E+00  1.4880E+02  1.5562E-01  2.2291E-02  3.1000E+00  3.8584E+00 -7.5844E-01 -6.8311E-01
  1.8000E+01  3.6024E+00  1.9967E+01  1.7322E+00  1.4880E+02  2.2124E-01  2.9894E-02  0.0000E+00  5.1602E+00  0.0000E+00  0.0000E+00
  1.8000E+01  3.6024E+00  1.9967E+01  1.7322E+00  1.4880E+02  2.2124E-01  2.9894E-02  0.0000E+00  5.9784E+00  0.0000E+00  0.0000E+00
  1.8000E+01  3.6024E+00  1.9967E+01  1.7322E+00  1.4880E+02  2.2124E-01  2.9894E-02  0.0000E+00  6.1702E+00  0.0000E+00  0.0000E+00
  1.8000E+01  3.6024E+00  1.9967E+01  1.7322E+00  1.4880E+02  2.2124E-01  2.9894E-02  0.0000E+00  6.2681E+00  0.0000E+00  0.0000E+00
  1.8000E+01  3.6024E+00  1.9967E+01  1.7322E+00  1.4880E+02  2.2124E-01  2.9894E-02  0.0000E+00  6.3486E+00  0.0000E+00  0.0000E+00
  1.8000E+01  3.6024E+00  1.9967E+01  1.7322E+00  1.4880E+02  2.2124E-01  2.9894E-02  2.3000E+00  3.6520E+00 -1.3520E+00 -1.3546E+00
  1.8000E+01  3.6024E+00  1.9967E+01  1.7322E+00  1.4880E+02  2.2124E-01  2.9894E-02  0.0000E+00  6.4229E+00  0.0000E+00  0.0000E+00
  1.8000E+01  3.6024E+00  1.9967E+01  1.7322E+00  1.4880E+02  2.2124E-01  2.9894E-02  0.0000E+00  6.4929E+00  0.0000E+00  0.0000E+00
  1.8000E+01  3.6024E+00  1.9967E+01  1.7322E+00  1.4880E+02  2.2124E-01  2.9894E-02  3.3000E+00  3.7936E+00 -4.9357E-01 -2.6812E-01
  1.9000E+01  2.4751E+00  1.7096E+01  1.7322E+00  1.4880E+02 -1.5405E-01 -1.2538E-01  0.0000E+00  5.1602E+00  0.0000E+00  0.0000E+00
  1.9000E+01  2.4751E+00  1.7096E+01  1.7322E+00  1.4880E+02 -1.5405E-01 -1.2538E-01  0.0000E+00  5.5251E+00  0.0000E+00  0.0000E+00
  1.9000E+01  2.4751E+00  1.7096E+01  1.7322E+00  1.4880E+02 -1.5405E-01 -1.2538E-01  4.2000E+00  3.0931E+00  1.1069E+00  1.2876E+00
  1.9000E+01  2.4751E+00  1.7096E+01  1.7322E+00  1.4880E+02 -1.5405E-01 -1.2538E-01  0.0000E+00  5.6230E+00  0.0000E+00  0.0000E+00
  1.9000E+01  2.4751E+00  1.7096E+01  1.7322E+00  1.4880E+02 -1.5405E-01 -1.2538E-01  3.9000E+00  3.1828E+00  7.1724E-01  6.8924E-01
  2.0000E+01  2.2159E+00  1.5758E+01  1.7322E+00  1.4880E+02 -2.6468E-01 -2.0683E-01  0.0000E+00  5.1602E+00  0.0000E+00  0.0000E+00
  2.0000E+01  2.2159E+00  1.5758E+01  1.7322E+00  1.4880E+02 -2.6468E-01 -2.0683E-01  0.0000E+00  5.5251E+00  0.0000E+00  0.0000E+00
  2.0000E+01  2.2159E+00  1.5758E+01  1.7322E+00  1.4880E+02 -2.6468E-01 -2.0683E-01  4.7000E+00  3.0931E+00  1.6069E+00  1.8008E+00
  2.0000E+01  2.2159E+00  1.5758E+01  1.7322E+00  1.4880E+02 -2.6468E-01 -2.0683E-01  0.0000E+00  5.6230E+00  0.0000E+00  0.0000E+00
  2.0000E+01  2.2159E+00  1.5758E+01  1.7322E+00  1.4880E+02 -2.6468E-01 -2.0683E-01  0.0000E+00  5.7000E+00  0.0000E+00  0.0000E+00
  2.0000E+01  2.2159E+00  1.5758E+01  1.7322E+00  1.4880E+02 -2.6468E-01 -2.0683E-01  4.7000E+00  3.2580E+00  1.4420E+00  1.4443E+00
  2.1000E+01  2.7634E+00  1.9164E+01  1.7322E+00  1.4880E+02 -4.3886E-02 -1.1144E-02  0.0000E+00  5.1602E+00  0.0000E+00  0.0000E+00
  2.1000E+01  2.7634E+00  1.9164E+01  1.7322E+00  1.4880E+02 -4.3886E-02 -1.1144E-02  0.0000E+00  5.9784E+00  0.0000E+00  0.0000E+00
  2.1000E+01  2.7634E+00  1.9164E+01  1.7322E+00  1.4880E+02 -4.3886E-02 -1.1144E-02  0.0000E+00  6.1702E+00  0.0000E+00  0.0000E+00
  2.1000E+01  2.7634E+00  1.9164E+01  1.7322E+00  1.4880E+02 -4.3886E-02 -1.1144E-02  0.0000E+00  6.2681E+00  0.0000E+00  0.0000E+00
  2.1000E+01  2.7634E+00  1.9164E+01  1.7322E+00  1.4880E+02 -4.3886E-02 -1.1144E-02  0.0000E+00  6.3486E+00  0.0000E+00  0.0000E+00
  2.1000E+01  2.7634E+00  1.9164E+01  1.7322E+00  1.4880E+02 -4.3886E-02 -1.1144E-02  0.0000E+00  6.4229E+00  0.0000E+00  0.0000E+00
  2.1000E+01  2.7634E+00  1.9164E+01  1.7322E+00  1.4880E+02 -4.3886E-02 -1.1144E-02  0.0000E+00  6.4929E+00  0.0000E+00  0.0000E+00
  2.1000E+01  2.7634E+00  1.9164E+01  1.7322E+00  1.4880E+02 -4.3886E-02 -1.1144E-02  4.6000E+00  3.7936E+00  8.0643E-01  8.3284E-01
  2.1000E+01  2.7634E+00  1.9164E+01  1.7322E+00  1.4880E+02 -4.3886E-02 -1.1144E-02  0.0000E+00  6.5589E+00  0.0000E+00  0.0000E+00
  2.1000E+01  2.7634E+00  1.9164E+01  1.7322E+00  1.4880E+02 -4.3886E-02 -1.1144E-02  0.0000E+00  6.6213E+00  0.0000E+00  0.0000E+00
  2.1000E+01  2.7634E+00  1.9164E+01  1.7322E+00  1.4880E+02 -4.3886E-02 -1.1144E-02  0.0000E+00  6.6802E+00  0.0000E+00  0.0000E+00
  2.1000E+01  2.7634E+00  1.9164E+01  1.7322E+00  1.4880E+02 -4.3886E-02 -1.1144E-02  3.9000E+00  3.9776E+00 -7.7562E-02 -2.1218E-01
  2.2000E+01  3.7804E+00  1.9895E+01  1.7322E+00  1.4880E+02  2.6949E-01  2.6253E-02  0.0000E+00  4.1282E+00  0.0000E+00  0.0000E+00
  2.2000E+01  3.7804E+00  1.9895E+01  1.7322E+00  1.4880E+02  2.6949E-01  2.6253E-02  0.0000E+00  4.7827E+00  0.0000E+00  0.0000E+00
  2.2000E+01  3.7804E+00  1.9895E+01  1.7322E+00  1.4880E+02  2.6949E-01  2.6253E-02  0.0000E+00  4.9361E+00  0.0000E+00  0.0000E+00
  2.2000E+01  3.7804E+00  1.9895E+01  1.7322E+00  1.4880E+02  2.6949E-01  2.6253E-02  0.0000E+00  5.0144E+00  0.0000E+00  0.0000E+00
  2.2000E+01  3.7804E+00  1.9895E+01  1.7322E+00  1.4880E+02  2.6949E-01  2.6253E-02  0.0000E+00  5.0788E+00  0.0000E+00  0.0000E+00
  2.2000E+01  3.7804E+00  1.9895E+01  1.7322E+00  1.4880E+02  2.6949E-01  2.6253E-02  0.0000E+00  5.1383E+00  0.0000E+00  0.0000E+00
  2.2000E+01  3.7804E+00  1.9895E+01  1.7322E+00  1.4880E+02  2.6949E-01  2.6253E-02  0.0000E+00  5.1943E+00  0.0000E+00  0.0000E+00
  2.2000E+01  3.7804E+00  1.9895E+01  1.7322E+00  1.4880E+02  2.6949E-01  2.6253E-02  2.3000E+00  3.0349E+00 -7.3485E-01 -7.1969E-01
  2.2000E+01  3.7804E+00  1.9895E+01  1.7322E+00  1.4880E+02  2.6949E-01  2.6253E-02  0.0000E+00  5.2471E+00  0.0000E+00  0.0000E+00
  2.2000E+01  3.7804E+00  1.9895E+01  1.7322E+00  1.4880E+02  2.6949E-01  2.6253E-02  2.1000E+00  3.0867E+00 -9.8675E-01 -1.0632E+00
  2.3000E+01  3.3168E+00  1.9970E+01  1.7322E+00  1.4880E+02  1.3867E-01  3.0040E-02  0.0000E+00  4.1282E+00  0.0000E+00  0.0000E+00
  2.3000E+01  3.3168E+00  1.9970E+01  1.7322E+00  1.4880E+02  1.3867E-01  3.0040E-02  0.0000E+00  4.7827E+00  0.0000E+00  0.0000E+00
  2.3000E+01  3.3168E+00  1.9970E+01  1.7322E+00  1.4880E+02  1.3867E-01  3.0040E-02  0.0000E+00  4.9361E+00  0.0000E+00  0.0000E+00
  2.3000E+01  3.3168E+00  1.9970E+01  1.7322E+00  1.4880E+02  1.3867E-01  3.0040E-02  2.3000E+00  2.7874E+00 -4.8736E-01 -6.3286E-01
  2.3000E+01  3.3168E+00  1.9970E+01  1.7322E+00  1.4880E+02  1.3867E-01  3.0040E-02  0.0000E+00  5.0144E+00  0.0000E+00  0.0000E+00
  2.3000E+01  3.3168E+00  1.9970E+01  1.7322E+00  1.4880E+02  1.3867E-01  3.0040E-02  2.6000E+00  2.8591E+00 -2.5906E-01 -2.5070E-01
  2.4000E+01  3.3248E+00  1.9834E+01  1.7322E+00  1.4880E+02  1.4105E-01  2.3214E-02  0.0000E+00  5.1602E+00  0.0000E+00  0.0000E+00
  2.4000E+01  3.3248E+00  1.9834E+01  1.7322E+00  1.4880E+02  1.4105E-01  2.3214E-02  0.0000E+00  5.9784E+00  0.0000E+00  0.0000E+00
  2.4000E+01  3.3248E+00  1.9834E+01  1.7322E+00  1.4880E+02  1.4105E-01  2.3214E-02  0.0000E+00  6.1702E+00  0.0000E+00  0.0000E+00
  2.4000E+01  3.3248E+00  1.9834E+01  1.7322E+00  1.4880E+02  1.4105E-01  2.3214E-02  0.0000E+00  6.2681E+00  0.0000E+00  0.0000E+00
  2.4000E+01  3.3248E+00  1.9834E+01  1.7322E+00  1.4880E+02  1.4105E-01  2.3214E-02  0.0000E+00  6.3486E+00  0.0000E+00  0.0000E+00
  2.4000E+01  3.3248E+00  1.9834E+01  1.7322E+00  1.4880E+02  1.4105E-01  2.3214E-02  3.3000E+00  3.6520E+00 -3.5198E-01 -2.6794E-01
  2.4000E+01  3.3248E+00  1.9834E+01  1.7322E+00  1.4880E+02  1.4105E-01  2.3214E-02  0.0000E+00  6.4229E+00  0.0000E+00  0.0000E+00
  2.4000E+01  3.3248E+00  1.9834E+01  1.7322E+00  1.4880E+02  1.4105E-01  2.3214E-02  3.1000E+00  3.7249E+00 -6.2487E-01 -5.8616E-01
  2.5000E+01  2.7681E+00  1.9152E+01  1.7322E+00  1.4880E+02 -4.2192E-02 -1.1811E-02  0.0000E+00  5.1602E+00  0.0000E+00  0.0000E+00
  2.5000E+01  2.7681E+00  1.9152E+01  1.7322E+00  1.4880E+02 -4.2192E-02 -1.1811E-02  0.0000E+00  5.9784E+00  0.0000E+00  0.0000E+00
  2.5000E+01  2.7681E+00  1.9152E+01  1.7322E+00  1.4880E+02 -4.2192E-02 -1.1811E-02  0.0000E+00  6.1702E+00  0.0000E+00  0.0000E+00
  2.5000E+01  2.7681E+00  1.9152E+01  1.7322E+00  1.4880E+02 -4.2192E-02 -1.1811E-02  0.0000E+00  6.2681E+00  0.0000E+00  0.0000E+00
  2.5000E+01  2.7681E+00  1.9152E+01  1.7322E+00  1.4880E+02 -4.2192E-02 -1.1811E-02  0.0000E+00  6.3486E+00  0.0000E+00  0.0000E+00
  2.5000E+01  2.7681E+00  1.9152E+01  1.7322E+00  1.4880E+02 -4.2192E-02 -1.1811E-02  4.7000E+00  3.6520E+00  1.0480E+00  1.2196E+00
  2.5000E+01  2.7681E+00  1.9152E+01  1.7322E+00  1.4880E+02 -4.2192E-02 -1.1811E-02  0.0000E+00  6.4229E+00  0.0000E+00  0.0000E+00
  2.5000E+01  2.7681E+00  1.9152E+01  1.7322E+00  1.4880E+02 -4.2192E-02 -1.1811E-02  3.1000E+00  3.7249E+00 -6.2487E-01 -8.2374E-01
  2.6000E+01  3.0174E+00  2.0118E+01  1.7322E+00  1.4880E+02  4.4051E-02  3.7445E-02  0.0000E+00  4.1282E+00  0.0000E+00  0.0000E+00
  2.6000E+01  3.0174E+00  2.0118E+01  1.7322E+00  1.4880E+02  4.4051E-02  3.7445E-02  0.0000E+00  4.4201E+00  0.0000E+00  0.0000E+00
  2.6000E+01  3.0174E+00  2.0118E+01  1.7322E+00  1.4880E+02  4.4051E-02  3.7445E-02  2.3000E+00  2.4745E+00 -1.7450E-01 -2.9072E-01
  2.6000E+01  3.0174E+00  2.0118E+01  1.7322E+00  1.4880E+02  4.4051E-02  3.7445E-02  0.0000E+00  4.4984E+00  0.0000E+00  0.0000E+00
  2.6000E+01  3.0174E+00  2.0118E+01  1.7322E+00  1.4880E+02  4.4051E-02  3.7445E-02  2.6000E+00  2.5462E+00  5.3793E-02  1.2168E-01
  2.7000E+01  2.2051E+00  1.7739E+01  1.7322E+00  1.4880E+02 -2.6957E-01 -8.8445E-02  0.0000E+00  4.1282E+00  0.0000E+00  0.0000E+00
  2.7000E+01  2.2051E+00  1.7739E+01  1.7322E+00  1.4880E+02 -2.6957E-01 -8.8445E-02  0.0000E+00  4.7827E+00  0.0000E+00  0.0000E+00
  2.7000E+01  2.2051E+00  1.7739E+01  1.7322E+00  1.4880E+02 -2.6957E-01 -8.8445E-02  0.0000E+00  4.9361E+00  0.0000E+00  0.0000E+00
  2.7000E+01  2.2051E+00  1.7739E+01  1.7322E+00  1.4880E+02 -2.6957E-01 -8.8445E-02  0.0000E+00  5.0144E+00  0.0000E+00  0.0000E+00
  2.7000E+01  2.2051E+00  1.7739E+01  1.7322E+00  1.4880E+02 -2.6957E-01 -8.8445E-02  4.7000E+00  2.8591E+00  1.8409E+00  2.4110E+00
  2.7000E+01  2.2051E+00  1.7739E+01  1.7322E+00  1.4880E+02 -2.6957E-01 -8.8445E-02  0.0000E+00  5.0788E+00  0.0000E+00  0.0000E+00
  2.7000E+01  2.2051E+00  1.7739E+01  1.7322E+00  1.4880E+02 -2.6957E-01 -8.8445E-02  3.4000E+00  2.9216E+00  4.7841E-01  2.4555E-01
  2.8000E+01  3.1499E+00  2.0698E+01  1.7322E+00  1.4880E+02  8.7026E-02  6.5828E-02  0.0000E+00  4.1282E+00  0.0000E+00  0.0000E+00
  2.8000E+01  3.1499E+00  2.0698E+01  1.7322E+00  1.4880E+02  8.7026E-02  6.5828E-02  0.0000E+00  4.4201E+00  0.0000E+00  0.0000E+00
  2.8000E+01  3.1499E+00  2.0698E+01  1.7322E+00  1.4880E+02  8.7026E-02  6.5828E-02  2.3000E+00  2.4745E+00 -1.7450E-01 -2.2423E-01
  2.8000E+01  3.1499E+00  2.0698E+01  1.7322E+00  1.4880E+02  8.7026E-02  6.5828E-02  0.0000E+00  4.4984E+00  0.0000E+00  0.0000E+00
  2.8000E+01  3.1499E+00  2.0698E+01  1.7322E+00  1.4880E+02  8.7026E-02  6.5828E-02  2.3000E+00  2.5462E+00 -2.4621E-01 -3.4127E-01
  2.9000E+01  3.9646E+00  1.9903E+01  1.7322E+00  1.4880E+02  3.1706E-01  2.6653E-02  0.0000E+00  5.1602E+00  0.0000E+00  0.0000E+00
  2.9000E+01  3.9646E+00  1.9903E+01  1.7322E+00  1.4880E+02  3.1706E-01  2.6653E-02  0.0000E+00  5.9784E+00  0.0000E+00  0.0000E+00
  2.9000E+01  3.9646E+00  1.9903E+01  1.7322E+00  1.4880E+02  3.1706E-01  2.6653E-02  0.0000E+00  6.1702E+00  0.0000E+00  0.0000E+00
  2.9000E+01  3.9646E+00  1.9903E+01  1.7322E+00  1.4880E+02  3.1706E-01  2.6653E-02  0.0000E+00  6.2681E+00  0.0000E+00  0.0000E+00
  2.9000E+01  3.9646E+00  1.9903E+01  1.7322E+00  1.4880E+02  3.1706E-01  2.6653E-02  0.0000E+00  6.3486E+00  0.0000E+00  0.0000E+00
  2.9000E+01  3.9646E+00  1.9903E+01  1.7322E+00  1.4880E+02  3.1706E-01  2.6653E-02  2.3000E+00  3.6520E+00 -1.3520E+00 -1.2456E+00
  2.9000E+01  3.9646E+00  1.9903E+01  1.7322E+00  1.4880E+02  3.1706E-01  2.6653E-02  0.0000E+00  6.4229E+00  0.0000E+00  0.0000E+00
  2.9000E+01  3.9646E+00  1.9903E+01  1.7322E+00  1.4880E+02  3.1706E-01  2.6653E-02  2.6000E+00  3.7249E+00 -1.1249E+00 -9.3328E-01
  3.0000E+01  2.8637E+00  1.9331E+01  1.7322E+00  1.4880E+02 -8.2354E-03 -2.4732E-03  0.0000E+00  4.1282E+00  0.0000E+00  0.0000E+00
  3.0000E+01  2.8637E+00  1.9331E+01  1.7322E+00  1.4880E+02 -8.2354E-03 -2.4732E-03  0.0000E+00  4.7827E+00  0.0000E+00  0.0000E+00
  3.0000E+01  2.8637E+00  1.9331E+01  1.7322E+00  1.4880E+02 -8.2354E-03 -2.4732E-03  0.0000E+00  4.9361E+00  0.0000E+00  0.0000E+00
  3.0000E+01  2.8637E+00  1.9331E+01  1.7322E+00  1.4880E+02 -8.2354E-03 -2.4732E-03  0.0000E+00  5.0144E+00  0.0000E+00  0.0000E+00
  3.0000E+01  2.8637E+00  1.9331E+01  1.7322E+00  1.4880E+02 -8.2354E-03 -2.4732E-03  0.0000E+00  5.0788E+00  0.0000E+00  0.0000E+00
  3.0000E+01  2.8637E+00  1.9331E+01  1.7322E+00  1.4880E+02 -8.2354E-03 -2.4732E-03  0.0000E+00  5.1383E+00  0.0000E+00  0.0000E+00
  3.0000E+01  2.8637E+00  1.9331E+01  1.7322E+00  1.4880E+02 -8.2354E-03 -2.4732E-03  3.3000E+00  2.9799E+00  3.2011E-01  4.1260E-01
  3.0000E+01  2.8637E+00  1.9331E+01  1.7322E+00  1.4880E+02 -8.2354E-03 -2.4732E-03  0.0000E+00  5.1943E+00  0.0000E+00  0.0000E+00
  3.0000E+01  2.8637E+00  1.9331E+01  1.7322E+00  1.4880E+02 -8.2354E-03 -2.4732E-03  0.0000E+00  5.2471E+00  0.0000E+00  0.0000E+00
  3.0000E+01  2.8637E+00  1.9331E+01  1.7322E+00  1.4880E+02 -8.2354E-03 -2.4732E-03  3.1000E+00  3.0867E+00  1.3251E-02 -5.1999E-02
  3.1000E+01  3.1084E+00  1.9602E+01  1.7322E+00  1.4880E+02  7.3768E-02  1.1430E-02  0.0000E+00  4.1282E+00  0.0000E+00  0.0000E+00
  3.1000E+01  3.1084E+00  1.9602E+01  1.7322E+00  1.4880E+02  7.3768E-02  1.1430E-02  0.0000E+00  4.7827E+00  0.0000E+00  0.0000E+00
  3.1000E+01  3.1084E+00  1.9602E+01  1.7322E+00  1.4880E+02  7.3768E-02  1.1430E-02  0.0000E+00  4.9361E+00  0.0000E+00  0.0000E+00
  3.1000E+01  3.1084E+00  1.9602E+01  1.7322E+00  1.4880E+02  7.3768E-02  1.1430E-02  0.0000E+00  5.0144E+00  0.0000E+00  0.0000E+00
  3.1000E+01  3.1084E+00  1.9602E+01  1.7322E+00  1.4880E+02  7.3768E-02  1.1430E-02  0.0000E+00  5.0788E+00  0.0000E+00  0.0000E+00
  3.1000E+01  3.1084E+00  1.9602E+01  1.7322E+00  1.4880E+02  7.3768E-02  1.1430E-02  0.0000E+00  5.1383E+00  0.0000E+00  0.0000E+00
  3.1000E+01  3.1084E+00  1.9602E+01  1.7322E+00  1.4880E+02  7.3768E-02  1.1430E-02  0.0000E+00  5.1943E+00  0.0000E+00  0.0000E+00
  3.1000E+01  3.1084E+00  1.9602E+01  1.7322E+00  1.4880E+02  7.3768E-02  1.1430E-02  3.4000E+00  3.0349E+00  3.6515E-01  6.7392E-01
  3.1000E+01  3.1084E+00  1.9602E+01  1.7322E+00  1.4880E+02  7.3768E-02  1.1430E-02  0.0000E+00  5.2471E+00  0.0000E+00  0.0000E+00
  3.1000E+01  3.1084E+00  1.9602E+01  1.7322E+00  1.4880E+02  7.3768E-02  1.1430E-02  2.1000E+00  3.0867E+00 -9.8675E-01 -1.2988E+00
  3.2000E+01  3.0442E+00  2.0231E+01  1.7322E+00  1.4880E+02  5.2885E-02  4.3023E-02  0.0000E+00  4.1282E+00  0.0000E+00  0.0000E+00
  3.2000E+01  3.0442E+00  2.0231E+01  1.7322E+00  1.4880E+02  5.2885E-02  4.3023E-02  0.0000E+00  4.4201E+00  0.0000E+00  0.0000E+00
  3.2000E+01  3.0442E+00  2.0231E+01  1.7322E+00  1.4880E+02  5.2885E-02  4.3023E-02  2.3000E+00  2.4745E+00 -1.7450E-01 -2.7768E-01
  3.2000E+01  3.0442E+00  2.0231E+01  1.7322E+00  1.4880E+02  5.2885E-02  4.3023E-02  0.0000E+00  4.4984E+00  0.0000E+00  0.0000E+00
  3.2000E+01  3.0442E+00  2.0231E+01  1.7322E+00  1.4880E+02  5.2885E-02  4.3023E-02  0.0000E+00  4.5600E+00  0.0000E+00  0.0000E+00
  3.2000E+01  3.0442E+00  2.0231E+01  1.7322E+00  1.4880E+02  5.2885E-02  4.3023E-02  2.6000E+00  2.6064E+00 -6.4184E-03  2.8999E-02
  3.3000E+01  2.9594E+00  1.9572E+01  1.7322E+00  1.4880E+02  2.4645E-02  9.9187E-03  0.0000E+00  6.1922E+00  0.0000E+00  0.0000E+00
  3.3000E+01  2.9594E+00  1.9572E+01  1.7322E+00  1.4880E+02  2.4645E-02  9.9187E-03  0.0000E+00  6.6301E+00  0.0000E+00  0.0000E+00
  3.3000E+01  2.9594E+00  1.9572E+01  1.7322E+00  1.4880E+02  2.4645E-02  9.9187E-03  4.2000E+00  3.7118E+00  4.8824E-01  5.9679E-01
  3.3000E+01  2.9594E+00  1.9572E+01  1.7322E+00  1.4880E+02  2.4645E-02  9.9187E-03  0.0000E+00  6.7476E+00  0.0000E+00  0.0000E+00
  3.3000E+01  2.9594E+00  1.9572E+01  1.7322E+00  1.4880E+02  2.4645E-02  9.9187E-03  3.3000E+00  3.8193E+00 -5.1931E-01 -6.0643E-01
  3.4000E+01  2.6697E+00  1.8966E+01  1.7322E+00  1.4880E+02 -7.8389E-02 -2.1528E-02  0.0000E+00  4.1282E+00  0.0000E+00  0.0000E+00
  3.4000E+01  2.6697E+00  1.8966E+01  1.7322E+00  1.4880E+02 -7.8389E-02 -2.1528E-02  0.0000E+00  4.7827E+00  0.0000E+00  0.0000E+00
  3.4000E+01  2.6697E+00  1.8966E+01  1.7322E+00  1.4880E+02 -7.8389E-02 -2.1528E-02  0.0000E+00  4.9361E+00  0.0000E+00  0.0000E+00
  3.4000E+01  2.6697E+00  1.8966E+01  1.7322E+00  1.4880E+02 -7.8389E-02 -2.1528E-02  3.1000E+00  2.7874E+00  3.1264E-01  3.2797E-01
  3.4000E+01  2.6697E+00  1.8966E+01  1.7322E+00  1.4880E+02 -7.8389E-02 -2.1528E-02  0.0000E+00  5.0144E+00  0.0000E+00  0.0000E+00
  3.4000E+01  2.6697E+00  1.8966E+01  1.7322E+00  1.4880E+02 -7.8389E-02 -2.1528E-02  3.4000E+00  2.8591E+00  5.4094E-01  6.7024E-01
  3.5000E+01  2.0564E+00  2.2378E+01  1.7322E+00  1.4880E+02 -3.3938E-01  1.4390E-01  0.0000E+00  6.1922E+00  0.0000E+00  0.0000E+00
  3.5000E+01  2.0564E+00  2.2378E+01  1.7322E+00  1.4880E+02 -3.3938E-01  1.4390E-01  0.0000E+00  7.1741E+00  0.0000E+00  0.0000E+00
  3.5000E+01  2.0564E+00  2.2378E+01  1.7322E+00  1.4880E+02 -3.3938E-01  1.4390E-01  0.0000E+00  7.4042E+00  0.0000E+00  0.0000E+00
  3.5000E+01  2.0564E+00  2.2378E+01  1.7322E+00  1.4880E+02 -3.3938E-01  1.4390E-01  0.0000E+00  7.5217E+00  0.0000E+00  0.0000E+00
  3.5000E+01  2.0564E+00  2.2378E+01  1.7322E+00  1.4880E+02 -3.3938E-01  1.4390E-01  0.0000E+00  7.6183E+00  0.0000E+00  0.0000E+00
  3.5000E+01  2.0564E+00  2.2378E+01  1.7322E+00  1.4880E+02 -3.3938E-01  1.4390E-01  0.0000E+00  7.7075E+00  0.0000E+00  0.0000E+00
  3.5000E+01  2.0564E+00  2.2378E+01  1.7322E+00  1.4880E+02 -3.3938E-01  1.4390E-01  0.0000E+00  7.7914E+00  0.0000E+00  0.0000E+00
  3.5000E+01  2.0564E+00  2.2378E+01  1.7322E+00  1.4880E+02 -3.3938E-01  1.4390E-01  0.0000E+00  7.8707E+00  0.0000E+00  0.0000E+00
  3.5000E+01  2.0564E+00  2.2378E+01  1.7322E+00  1.4880E+02 -3.3938E-01  1.4390E-01  0.0000E+00  7.9455E+00  0.0000E+00  0.0000E+00
  3.5000E+01  2.0564E+00  2.2378E+01  1.7322E+00  1.4880E+02 -3.3938E-01  1.4390E-01  0.0000E+00  8.0162E+00  0.0000E+00  0.0000E+00
  3.5000E+01  2.0564E+00  2.2378E+01  1.7322E+00  1.4880E+02 -3.3938E-01  1.4390E-01  0.0000E+00  8.0830E+00  0.0000E+00  0.0000E+00
  3.5000E+01  2.0564E+00  2.2378E+01  1.7322E+00  1.4880E+02 -3.3938E-01  1.4390E-01  0.0000E+00  8.1460E+00  0.0000E+00  0.0000E+00
  3.5000E+01  2.0564E+00  2.2378E+01  1.7322E+00  1.4880E+02 -3.3938E-01  1.4390E-01  0.0000E+00  8.2056E+00  0.0000E+00  0.0000E+00
  3.5000E+01  2.0564E+00  2.2378E+01  1.7322E+00  1.4880E+02 -3.3938E-01  1.4390E-01  0.0000E+00  8.2618E+00  0.0000E+00  0.0000E+00
  3.5000E+01  2.0564E+00  2.2378E+01  1.7322E+00  1.4880E+02 -3.3938E-01  1.4390E-01  0.0000E+00  8.3149E+00  0.0000E+00  0.0000E+00
  3.5000E+01  2.0564E+00  2.2378E+01  1.7322E+00  1.4880E+02 -3.3938E-01  1.4390E-01  0.0000E+00  8.3651E+00  0.0000E+00  0.0000E+00
  3.5000E+01  2.0564E+00  2.2378E+01  1.7322E+00  1.4880E+02 -3.3938E-01  1.4390E-01  0.0000E+00  8.4125E+00  0.0000E+00  0.0000E+00
  3.5000E+01  2.0564E+00  2.2378E+01  1.7322E+00  1.4880E+02 -3.3938E-01  1.4390E-01  0.0000E+00  8.4572E+00  0.0000E+00  0.0000E+00
  3.5000E+01  2.0564E+00  2.2378E+01  1.7322E+00  1.4880E+02 -3.3938E-01  1.4390E-01  0.0000E+00  8.4995E+00  0.0000E+00  0.0000E+00
  3.5000E+01  2.0564E+00  2.2378E+01  1.7322E+00  1.4880E+02 -3.3938E-01  1.4390E-01  0.0000E+00  8.5394E+00  0.0000E+00  0.0000E+00
  3.5000E+01  2.0564E+00  2.2378E+01  1.7322E+00  1.4880E+02 -3.3938E-01  1.4390E-01  0.0000E+00  8.5771E+00  0.0000E+00  0.0000E+00
  3.5000E+01  2.0564E+00  2.2378E+01  1.7322E+00  1.4880E+02 -3.3938E-01  1.4390E-01  0.0000E+00  8.6127E+00  0.0000E+00  0.0000E+00
  3.5000E+01  2.0564E+00  2.2378E+01  1.7322E+00  1.4880E+02 -3.3938E-01  1.4390E-01  0.0000E+00  8.6464E+00  0.0000E+00  0.0000E+00
  3.5000E+01  2.0564E+00  2.2378E+01  1.7322E+00  1.4880E+02 -3.3938E-01  1.4390E-01  0.0000E+00  8.6781E+00  0.0000E+00  0.0000E+00
  3.5000E+01  2.0564E+00  2.2378E+01  1.7322E+00  1.4880E+02 -3.3938E-01  1.4390E-01  0.0000E+00  8.7081E+00  0.0000E+00  0.0000E+00
  3.5000E+01  2.0564E+00  2.2378E+01  1.7322E+00  1.4880E+02 -3.3938E-01  1.4390E-01  0.0000E+00  8.7365E+00  0.0000E+00  0.0000E+00
  3.5000E+01  2.0564E+00  2.2378E+01  1.7322E+00  1.4880E+02 -3.3938E-01  1.4390E-01  0.0000E+00  8.7632E+00  0.0000E+00  0.0000E+00
  3.5000E+01  2.0564E+00  2.2378E+01  1.7322E+00  1.4880E+02 -3.3938E-01  1.4390E-01  0.0000E+00  8.7885E+00  0.0000E+00  0.0000E+00
  3.5000E+01  2.0564E+00  2.2378E+01  1.7322E+00  1.4880E+02 -3.3938E-01  1.4390E-01  0.0000E+00  8.8124E+00  0.0000E+00  0.0000E+00
  3.5000E+01  2.0564E+00  2.2378E+01  1.7322E+00  1.4880E+02 -3.3938E-01  1.4390E-01  0.0000E+00  8.8349E+00  0.0000E+00  0.0000E+00
  3.5000E+01  2.0564E+00  2.2378E+01  1.7322E+00  1.4880E+02 -3.3938E-01  1.4390E-01  0.0000E+00  8.8562E+00  0.0000E+00  0.0000E+00
  3.5000E+01  2.0564E+00  2.2378E+01  1.7322E+00  1.4880E+02 -3.3938E-01  1.4390E-01  0.0000E+00  8.8763E+00  0.0000E+00  0.0000E+00
  3.5000E+01  2.0564E+00  2.2378E+01  1.7322E+00  1.4880E+02 -3.3938E-01  1.4390E-01  0.0000E+00  8.8953E+00  0.0000E+00  0.0000E+00
  3.5000E+01  2.0564E+00  2.2378E+01  1.7322E+00  1.4880E+02 -3.3938E-01  1.4390E-01  7.5500E+00  5.6367E+00  1.9133E+00  6.3848E-01
  3.5000E+01  2.0564E+00  2.2378E+01  1.7322E+00  1.4880E+02 -3.3938E-01  1.4390E-01  6.0100E+00  2.9580E+00  3.0520E+00  2.3526E+00
  3.5000E+01  2.0564E+00  2.2378E+01  1.7322E+00  1.4880E+02 -3.3938E-01  1.4390E-01  0.0000E+00  8.9133E+00  0.0000E+00  0.0000E+00
  3.6000E+01  2.7371E+00  1.7418E+01  1.7322E+00  1.4880E+02 -5.3459E-02 -1.0667E-01  0.0000E+00  9.2884E+00  0.0000E+00  0.0000E+00
  3.6000E+01  2.7371E+00  1.7418E+01  1.7322E+00  1.4880E+02 -5.3459E-02 -1.0667E-01  0.0000E+00  9.4645E+00  0.0000E+00  0.0000E+00
  3.6000E+01  2.7371E+00  1.7418E+01  1.7322E+00  1.4880E+02 -5.3459E-02 -1.0667E-01  7.1200E+00  5.9439E+00  1.1761E+00  6.3211E-01
  3.6000E+01  2.7371E+00  1.7418E+01  1.7322E+00  1.4880E+02 -5.3459E-02 -1.0667E-01  0.0000E+00  9.5905E+00  0.0000E+00  0.0000E+00
  3.6000E+01  2.7371E+00  1.7418E+01  1.7322E+00  1.4880E+02 -5.3459E-02 -1.0667E-01  0.0000E+00  9.6965E+00  0.0000E+00  0.0000E+00
  3.6000E+01  2.7371E+00  1.7418E+01  1.7322E+00  1.4880E+02 -5.3459E-02 -1.0667E-01  7.2000E+00  6.1726E+00  1.0274E+00  4.9597E-01
  3.7000E+01  2.5577E+00  1.5074E+01  1.7322E+00  1.4880E+02 -1.2124E-01 -2.5119E-01  0.0000E+00  4.1282E+00  0.0000E+00  0.0000E+00
  3.7000E+01  2.5577E+00  1.5074E+01  1.7322E+00  1.4880E+02 -1.2124E-01 -2.5119E-01  0.0000E+00  4.7827E+00  0.0000E+00  0.0000E+00
  3.7000E+01  2.5577E+00  1.5074E+01  1.7322E+00  1.4880E+02 -1.2124E-01 -2.5119E-01  0.0000E+00  4.9361E+00  0.0000E+00  0.0000E+00
  3.7000E+01  2.5577E+00  1.5074E+01  1.7322E+00  1.4880E+02 -1.2124E-01 -2.5119E-01  0.0000E+00  5.0144E+00  0.0000E+00  0.0000E+00
  3.7000E+01  2.5577E+00  1.5074E+01  1.7322E+00  1.4880E+02 -1.2124E-01 -2.5119E-01  0.0000E+00  5.0788E+00  0.0000E+00  0.0000E+00
  3.7000E+01  2.5577E+00  1.5074E+01  1.7322E+00  1.4880E+02 -1.2124E-01 -2.5119E-01  0.0000E+00  5.1383E+00  0.0000E+00  0.0000E+00
  3.7000E+01  2.5577E+00  1.5074E+01  1.7322E+00  1.4880E+02 -1.2124E-01 -2.5119E-01  1.2500E+00  2.9799E+00 -1.7299E+00 -2.7449E+00
  3.7000E+01  2.5577E+00  1.5074E+01  1.7322E+00  1.4880E+02 -1.2124E-01 -2.5119E-01  0.0000E+00  5.1943E+00  0.0000E+00  0.0000E+00
  3.7000E+01  2.5577E+00  1.5074E+01  1.7322E+00  1.4880E+02 -1.2124E-01 -2.5119E-01  4.6100E+00  2.8823E+00  1.7277E+00  2.5677E+00
  3.7000E+01  2.5577E+00  1.5074E+01  1.7322E+00  1.4880E+02 -1.2124E-01 -2.5119E-01  0.0000E+00  5.2471E+00  0.0000E+00  0.0000E+00
  3.7000E+01  2.5577E+00  1.5074E+01  1.7322E+00  1.4880E+02 -1.2124E-01 -2.5119E-01  0.0000E+00  5.2970E+00  0.0000E+00  0.0000E+00
  3.7000E+01  2.5577E+00  1.5074E+01  1.7322E+00  1.4880E+02 -1.2124E-01 -2.5119E-01  5.7700E+00  4.2738E+00  1.4962E+00  1.3408E+00
  3.7000E+01  2.5577E+00  1.5074E+01  1.7322E+00  1.4880E+02 -1.2124E-01 -2.5119E-01  1.3000E+00  1.5194E+00 -2.1941E-01 -4.7642E-01
  3.8000E+01  3.0747E+00  2.2119E+01  1.7322E+00  1.4880E+02  6.2852E-02  1.3226E-01  0.0000E+00  5.1602E+00  0.0000E+00  0.0000E+00
  3.8000E+01  3.0747E+00  2.2119E+01  1.7322E+00  1.4880E+02  6.2852E-02  1.3226E-01  0.0000E+00  5.5251E+00  0.0000E+00  0.0000E+00
  3.8000E+01  3.0747E+00  2.2119E+01  1.7322E+00  1.4880E+02  6.2852E-02  1.3226E-01  3.3700E+00  3.0931E+00  2.7687E-01  7.5130E-01
  3.8000E+01  3.0747E+00  2.2119E+01  1.7322E+00  1.4880E+02  6.2852E-02  1.3226E-01  0.0000E+00  5.6230E+00  0.0000E+00  0.0000E+00
  3.8000E+01  3.0747E+00  2.2119E+01  1.7322E+00  1.4880E+02  6.2852E-02  1.3226E-01  0.0000E+00  5.7000E+00  0.0000E+00  0.0000E+00
  3.8000E+01  3.0747E+00  2.2119E+01  1.7322E+00  1.4880E+02  6.2852E-02  1.3226E-01  0.0000E+00  5.7699E+00  0.0000E+00  0.0000E+00
  3.8000E+01  3.0747E+00  2.2119E+01  1.7322E+00  1.4880E+02  6.2852E-02  1.3226E-01  2.1500E+00  2.1989E+00 -4.8865E-02  1.6503E-01
  3.8000E+01  3.0747E+00  2.2119E+01  1.7322E+00  1.4880E+02  6.2852E-02  1.3226E-01  0.0000E+00  5.8341E+00  0.0000E+00  0.0000E+00
  3.8000E+01  3.0747E+00  2.2119E+01  1.7322E+00  1.4880E+02  6.2852E-02  1.3226E-01  0.0000E+00  5.8930E+00  0.0000E+00  0.0000E+00
  3.8000E+01  3.0747E+00  2.2119E+01  1.7322E+00  1.4880E+02  6.2852E-02  1.3226E-01  2.3700E+00  3.4476E+00 -1.0776E+00 -1.0475E+00
  3.8000E+01  3.0747E+00  2.2119E+01  1.7322E+00  1.4880E+02  6.2852E-02  1.3226E-01  0.0000E+00  5.9471E+00  0.0000E+00  0.0000E+00
  3.8000E+01  3.0747E+00  2.2119E+01  1.7322E+00  1.4880E+02  6.2852E-02  1.3226E-01  4.4200E+00  3.1652E+00  1.2548E+00  2.1217E+00
  3.8000E+01  3.0747E+00  2.2119E+01  1.7322E+00  1.4880E+02  6.2852E-02  1.3226E-01  0.0000E+00  5.9967E+00  0.0000E+00  0.0000E+00
  3.8000E+01  3.0747E+00  2.2119E+01  1.7322E+00  1.4880E+02  6.2852E-02  1.3226E-01  0.0000E+00  6.0422E+00  0.0000E+00  0.0000E+00
  3.8000E+01  3.0747E+00  2.2119E+01  1.7322E+00  1.4880E+02  6.2852E-02  1.3226E-01  0.0000E+00  6.0840E+00  0.0000E+00  0.0000E+00
  3.8000E+01  3.0747E+00  2.2119E+01  1.7322E+00  1.4880E+02  6.2852E-02  1.3226E-01  0.0000E+00  6.1224E+00  0.0000E+00  0.0000E+00
  3.8000E+01  3.0747E+00  2.2119E+01  1.7322E+00  1.4880E+02  6.2852E-02  1.3226E-01  0.0000E+00  6.1576E+00  0.0000E+00  0.0000E+00
  3.8000E+01  3.0747E+00  2.2119E+01  1.7322E+00  1.4880E+02  6.2852E-02  1.3226E-01  0.0000E+00  6.1900E+00  0.0000E+00  0.0000E+00
  3.8000E+01  3.0747E+00  2.2119E+01  1.7322E+00  1.4880E+02  6.2852E-02  1.3226E-01  0.0000E+00  6.2196E+00  0.0000E+00  0.0000E+00
  3.8000E+01  3.0747E+00  2.2119E+01  1.7322E+00  1.4880E+02  6.2852E-02  1.3226E-01  0.0000E+00  6.2469E+00  0.0000E+00  0.0000E+00
  3.8000E+01  3.0747E+00  2.2119E+01  1.7322E+00  1.4880E+02  6.2852E-02  1.3226E-01  0.0000E+00  6.2719E+00  0.0000E+00  0.0000E+00
  3.8000E+01  3.0747E+00  2.2119E+01  1.7322E+00  1.4880E+02  6.2852E-02  1.3226E-01  0.0000E+00  6.2948E+00  0.0000E+00  0.0000E+00
  3.8000E+01  3.0747E+00  2.2119E+01  1.7322E+00  1.4880E+02  6.2852E-02  1.3226E-01  0.0000E+00  6.3159E+00  0.0000E+00  0.0000E+00
  3.8000E+01  3.0747E+00  2.2119E+01  1.7322E+00  1.4880E+02  6.2852E-02  1.3226E-01  0.0000E+00  6.3352E+00  0.0000E+00  0.0000E+00
  3.8000E+01  3.0747E+00  2.2119E+01  1.7322E+00  1.4880E+02  6.2852E-02  1.3226E-01  0.0000E+00  6.3530E+00  0.0000E+00  0.0000E+00
  3.8000E+01  3.0747E+00  2.2119E+01  1.7322E+00  1.4880E+02  6.2852E-02  1.3226E-01  0.0000E+00  6.3693E+00  0.0000E+00  0.0000E+00
  3.8000E+01  3.0747E+00  2.2119E+01  1.7322E+00  1.4880E+02  6.2852E-02  1.3226E-01  0.0000E+00  6.3842E+00  0.0000E+00  0.0000E+00
  3.8000E+01  3.0747E+00  2.2119E+01  1.7322E+00  1.4880E+02  6.2852E-02  1.3226E-01  0.0000E+00  6.3979E+00  0.0000E+00  0.0000E+00
  3.8000E+01  3.0747E+00  2.2119E+01  1.7322E+00  1.4880E+02  6.2852E-02  1.3226E-01  0.0000E+00  6.4105E+00  0.0000E+00  0.0000E+00
  3.8000E+01  3.0747E+00  2.2119E+01  1.7322E+00  1.4880E+02  6.2852E-02  1.3226E-01  0.0000E+00  6.4221E+00  0.0000E+00  0.0000E+00
  3.8000E+01  3.0747E+00  2.2119E+01  1.7322E+00  1.4880E+02  6.2852E-02  1.3226E-01  0.0000E+00  6.4327E+00  0.0000E+00  0.0000E+00
  3.8000E+01  3.0747E+00  2.2119E+01  1.7322E+00  1.4880E+02  6.2852E-02  1.3226E-01  0.0000E+00  6.4424E+00  0.0000E+00  0.0000E+00
  3.8000E+01  3.0747E+00  2.2119E+01  1.7322E+00  1.4880E+02  6.2852E-02  1.3226E-01  0.0000E+00  6.4514E+00  0.0000E+00  0.0000E+00
  3.8000E+01  3.0747E+00  2.2119E+01  1.7322E+00  1.4880E+02  6.2852E-02  1.3226E-01  0.0000E+00  6.4596E+00  0.0000E+00  0.0000E+00
  3.8000E+01  3.0747E+00  2.2119E+01  1.7322E+00  1.4880E+02  6.2852E-02  1.3226E-01  0.0000E+00  6.4671E+00  0.0000E+00  0.0000E+00
  3.8000E+01  3.0747E+00  2.2119E+01  1.7322E+00  1.4880E+02  6.2852E-02  1.3226E-01  0.0000E+00  6.4740E+00  0.0000E+00  0.0000E+00
  3.8000E+01  3.0747E+00  2.2119E+01  1.7322E+00  1.4880E+02  6.2852E-02  1.3226E-01  0.0000E+00  6.4804E+00  0.0000E+00  0.0000E+00
  3.8000E+01  3.0747E+00  2.2119E+01  1.7322E+00  1.4880E+02  6.2852E-02  1.3226E-01  0.0000E+00  6.4862E+00  0.0000E+00  0.0000E+00
  3.8000E+01  3.0747E+00  2.2119E+01  1.7322E+00  1.4880E+02  6.2852E-02  1.3226E-01  0.0000E+00  6.4916E+00  0.0000E+00  0.0000E+00
  3.8000E+01  3.0747E+00  2.2119E+01  1.7322E+00  1.4880E+02  6.2852E-02  1.3226E-01  0.0000E+00  6.4965E+00  0.0000E+00  0.0000E+00
  3.8000E+01  3.0747E+00  2.2119E+01  1.7322E+00  1.4880E+02  6.2852E-02  1.3226E-01  0.0000E+00  6.5010E+00  0.0000E+00  0.0000E+00
  3.8000E+01  3.0747E+00  2.2119E+01  1.7322E+00  1.4880E+02  6.2852E-02  1.3226E-01  0.0000E+00  6.5051E+00  0.0000E+00  0.0000E+00
  3.8000E+01  3.0747E+00  2.2119E+01  1.7322E+00  1.4880E+02  6.2852E-02  1.3226E-01  0.0000E+00  6.5089E+00  0.0000E+00  0.0000E+00
  3.8000E+01  3.0747E+00  2.2119E+01  1.7322E+00  1.4880E+02  6.2852E-02  1.3226E-01  0.0000E+00  6.5124E+00  0.0000E+00  0.0000E+00
  3.8000E+01  3.0747E+00  2.2119E+01  1.7322E+00  1.4880E+02  6.2852E-02  1.3226E-01  0.0000E+00  6.5156E+00  0.0000E+00  0.0000E+00
  3.8000E+01  3.0747E+00  2.2119E+01  1.7322E+00  1.4880E+02  6.2852E-02  1.3226E-01  0.0000E+00  6.5185E+00  0.0000E+00  0.0000E+00
  3.8000E+01  3.0747E+00  2.2119E+01  1.7322E+00  1.4880E+02  6.2852E-02  1.3226E-01  0.0000E+00  6.5212E+00  0.0000E+00  0.0000E+00
  3.8000E+01  3.0747E+00  2.2119E+01  1.7322E+00  1.4880E+02  6.2852E-02  1.3226E-01  0.0000E+00  6.5237E+00  0.0000E+00  0.0000E+00
  3.8000E+01  3.0747E+00  2.2119E+01  1.7322E+00  1.4880E+02  6.2852E-02  1.3226E-01  0.0000E+00  6.5259E+00  0.0000E+00  0.0000E+00
  3.8000E+01  3.0747E+00  2.2119E+01  1.7322E+00  1.4880E+02  6.2852E-02  1.3226E-01  0.0000E+00  6.5280E+00  0.0000E+00  0.0000E+00
  3.8000E+01  3.0747E+00  2.2119E+01  1.7322E+00  1.4880E+02  6.2852E-02  1.3226E-01  0.0000E+00  6.5299E+00  0.0000E+00  0.0000E+00
  3.8000E+01  3.0747E+00  2.2119E+01  1.7322E+00  1.4880E+02  6.2852E-02  1.3226E-01  0.0000E+00  6.5317E+00  0.0000E+00  0.0000E+00
  3.8000E+01  3.0747E+00  2.2119E+01  1.7322E+00  1.4880E+02  6.2852E-02  1.3226E-01  0.0000E+00  6.5333E+00  0.0000E+00  0.0000E+00
  3.8000E+01  3.0747E+00  2.2119E+01  1.7322E+00  1.4880E+02  6.2852E-02  1.3226E-01  0.0000E+00  6.5348E+00  0.0000E+00  0.0000E+00
  3.8000E+01  3.0747E+00  2.2119E+01  1.7322E+00  1.4880E+02  6.2852E-02  1.3226E-01  0.0000E+00  6.5361E+00  0.0000E+00  0.0000E+00
  3.8000E+01  3.0747E+00  2.2119E+01  1.7322E+00  1.4880E+02  6.2852E-02  1.3226E-01  0.0000E+00  6.5374E+00  0.0000E+00  0.0000E+00
  3.8000E+01  3.0747E+00  2.2119E+01  1.7322E+00  1.4880E+02  6.2852E-02  1.3226E-01  0.0000E+00  6.5385E+00  0.0000E+00  0.0000E+00
  3.8000E+01  3.0747E+00  2.2119E+01  1.7322E+00  1.4880E+02  6.2852E-02  1.3226E-01  0.0000E+00  6.5396E+00  0.0000E+00  0.0000E+00
  3.8000E+01  3.0747E+00  2.2119E+01  1.7322E+00  1.4880E+02  6.2852E-02  1.3226E-01  0.0000E+00  6.5405E+00  0.0000E+00  0.0000E+00
  3.8000E+01  3.0747E+00  2.2119E+01  1.7322E+00  1.4880E+02  6.2852E-02  1.3226E-01  2.3700E+00  4.4644E+00 -2.0944E+00 -1.6970E+00
  3.8000E+01  3.0747E+00  2.2119E+01  1.7322E+00  1.4880E+02  6.2852E-02  1.3226E-01  0.0000E+00  6.5414E+00  0.0000E+00  0.0000E+00
  3.8000E+01  3.0747E+00  2.2119E+01  1.7322E+00  1.4880E+02  6.2852E-02  1.3226E-01  2.8300E+00  4.4653E+00 -1.6353E+00 -1.2368E+00
  3.9000E+01  2.5910E+00  1.8945E+01  1.7322E+00  1.4880E+02 -1.0832E-01 -2.2666E-02  0.0000E+00  4.1282E+00  0.0000E+00  0.0000E+00
  3.9000E+01  2.5910E+00  1.8945E+01  1.7322E+00  1.4880E+02 -1.0832E-01 -2.2666E-02  0.0000E+00  4.7827E+00  0.0000E+00  0.0000E+00
  3.9000E+01  2.5910E+00  1.8945E+01  1.7322E+00  1.4880E+02 -1.0832E-01 -2.2666E-02  0.0000E+00  4.9361E+00  0.0000E+00  0.0000E+00
  3.9000E+01  2.5910E+00  1.8945E+01  1.7322E+00  1.4880E+02 -1.0832E-01 -2.2666E-02  0.0000E+00  5.0144E+00  0.0000E+00  0.0000E+00
  3.9000E+01  2.5910E+00  1.8945E+01  1.7322E+00  1.4880E+02 -1.0832E-01 -2.2666E-02  0.0000E+00  5.0788E+00  0.0000E+00  0.0000E+00
  3.9000E+01  2.5910E+00  1.8945E+01  1.7322E+00  1.4880E+02 -1.0832E-01 -2.2666E-02  0.0000E+00  5.1383E+00  0.0000E+00  0.0000E+00
  3.9000E+01  2.5910E+00  1.8945E+01  1.7322E+00  1.4880E+02 -1.0832E-01 -2.2666E-02  0.0000E+00  5.1943E+00  0.0000E+00  0.0000E+00
  3.9000E+01  2.5910E+00  1.8945E+01  1.7322E+00  1.4880E+02 -1.0832E-01 -2.2666E-02  0.0000E+00  5.2471E+00  0.0000E+00  0.0000E+00
  3.9000E+01  2.5910E+00  1.8945E+01  1.7322E+00  1.4880E+02 -1.0832E-01 -2.2666E-02  0.0000E+00  5.2970E+00  0.0000E+00  0.0000E+00
  3.9000E+01  2.5910E+00  1.8945E+01  1.7322E+00  1.4880E+02 -1.0832E-01 -2.2666E-02  0.0000E+00  5.3441E+00  0.0000E+00  0.0000E+00
  3.9000E+01  2.5910E+00  1.8945E+01  1.7322E+00  1.4880E+02 -1.0832E-01 -2.2666E-02  0.0000E+00  5.3886E+00  0.0000E+00  0.0000E+00
  3.9000E+01  2.5910E+00  1.8945E+01  1.7322E+00  1.4880E+02 -1.0832E-01 -2.2666E-02  4.0000E+00  3.2258E+00  7.7423E-01  7.7761E-01
  3.9000E+01  2.5910E+00  1.8945E+01  1.7322E+00  1.4880E+02 -1.0832E-01 -2.2666E-02  0.0000E+00  5.4307E+00  0.0000E+00  0.0000E+00
  3.9000E+01  2.5910E+00  1.8945E+01  1.7322E+00  1.4880E+02 -1.0832E-01 -2.2666E-02  4.3000E+00  3.2671E+00  1.0329E+00  1.1157E+00
  3.9000E+01  2.5910E+00  1.8945E+01  1.7322E+00  1.4880E+02 -1.0832E-01 -2.2666E-02  0.0000E+00  5.4704E+00  0.0000E+00  0.0000E+00
  3.9000E+01  2.5910E+00  1.8945E+01  1.7322E+00  1.4880E+02 -1.0832E-01 -2.2666E-02  3.3000E+00  3.3061E+00 -6.0567E-03 -3.1106E-01
  3.9000E+01  2.5910E+00  1.8945E+01  1.7322E+00  1.4880E+02 -1.0832E-01 -2.2666E-02  0.0000E+00  5.5079E+00  0.0000E+00  0.0000E+00
  3.9000E+01  2.5910E+00  1.8945E+01  1.7322E+00  1.4880E+02 -1.0832E-01 -2.2666E-02  0.0000E+00  5.5433E+00  0.0000E+00  0.0000E+00
  3.9000E+01  2.5910E+00  1.8945E+01  1.7322E+00  1.4880E+02 -1.0832E-01 -2.2666E-02  0.0000E+00  5.5767E+00  0.0000E+00  0.0000E+00
  3.9000E+01  2.5910E+00  1.8945E+01  1.7322E+00  1.4880E+02 -1.0832E-01 -2.2666E-02  3.6000E+00  3.4105E+00  1.8947E-01 -6.0863E-02
  3.9000E+01  2.5910E+00  1.8945E+01  1.7322E+00  1.4880E+02 -1.0832E-01 -2.2666E-02  0.0000E+00  5.6083E+00  0.0000E+00  0.0000E+00
  4.0000E+01  3.2228E+00  1.9632E+01  1.7322E+00  1.4880E+02  1.0991E-01  1.2967E-02  0.0000E+00  4.1282E+00  0.0000E+00  0.0000E+00
  4.0000E+01  3.2228E+00  1.9632E+01  1.7322E+00  1.4880E+02  1.0991E-01  1.2967E-02  0.0000E+00  4.7827E+00  0.0000E+00  0.0000E+00
  4.0000E+01  3.2228E+00  1.9632E+01  1.7322E+00  1.4880E+02  1.0991E-01  1.2967E-02  0.0000E+00  4.9361E+00  0.0000E+00  0.0000E+00
  4.0000E+01  3.2228E+00  1.9632E+01  1.7322E+00  1.4880E+02  1.0991E-01  1.2967E-02  0.0000E+00  5.0144E+00  0.0000E+00  0.0000E+00
  4.0000E+01  3.2228E+00  1.9632E+01  1.7322E+00  1.4880E+02  1.0991E-01  1.2967E-02  0.0000E+00  5.0788E+00  0.0000E+00  0.0000E+00
  4.0000E+01  3.2228E+00  1.9632E+01  1.7322E+00  1.4880E+02  1.0991E-01  1.2967E-02  0.0000E+00  5.1383E+00  0.0000E+00  0.0000E+00
  4.0000E+01  3.2228E+00  1.9632E+01  1.7322E+00  1.4880E+02  1.0991E-01  1.2967E-02  0.0000E+00  5.1943E+00  0.0000E+00  0.0000E+00
  4.0000E+01  3.2228E+00  1.9632E+01  1.7322E+00  1.4880E+02  1.0991E-01  1.2967E-02  0.0000E+00  5.2471E+00  0.0000E+00  0.0000E+00
  4.0000E+01  3.2228E+00  1.9632E+01  1.7322E+00  1.4880E+02  1.0991E-01  1.2967E-02  0.0000E+00  5.2970E+00  0.0000E+00  0.0000E+00
  4.0000E+01  3.2228E+00  1.9632E+01  1.7322E+00  1.4880E+02  1.0991E-01  1.2967E-02  0.0000E+00  5.3441E+00  0.0000E+00  0.0000E+00
  4.0000E+01  3.2228E+00  1.9632E+01  1.7322E+00  1.4880E+02  1.0991E-01  1.2967E-02  0.0000E+00  5.3886E+00  0.0000E+00  0.0000E+00
  4.0000E+01  3.2228E+00  1.9632E+01  1.7322E+00  1.4880E+02  1.0991E-01  1.2967E-02  0.0000E+00  5.4307E+00  0.0000E+00  0.0000E+00
  4.0000E+01  3.2228E+00  1.9632E+01  1.7322E+00  1.4880E+02  1.0991E-01  1.2967E-02  0.0000E+00  5.4704E+00  0.0000E+00  0.0000E+00
  4.0000E+01  3.2228E+00  1.9632E+01  1.7322E+00  1.4880E+02  1.0991E-01  1.2967E-02  0.0000E+00  5.5079E+00  0.0000E+00  0.0000E+00
  4.0000E+01  3.2228E+00  1.9632E+01  1.7322E+00  1.4880E+02  1.0991E-01  1.2967E-02  0.0000E+00  5.5433E+00  0.0000E+00  0.0000E+00
  4.0000E+01  3.2228E+00  1.9632E+01  1.7322E+00  1.4880E+02  1.0991E-01  1.2967E-02  3.3700E+00  3.3777E+00 -7.6762E-03  1.9200E-01
  4.0000E+01  3.2228E+00  1.9632E+01  1.7322E+00  1.4880E+02  1.0991E-01  1.2967E-02  0.0000E+00  5.5767E+00  0.0000E+00  0.0000E+00
  4.0000E+01  3.2228E+00  1.9632E+01  1.7322E+00  1.4880E+02  1.0991E-01  1.2967E-02  2.3700E+00  3.4105E+00 -1.0405E+00 -1.1611E+00
  4.0000E+01  3.2228E+00  1.9632E+01  1.7322E+00  1.4880E+02  1.0991E-01  1.2967E-02  0.0000E+00  5.6083E+00  0.0000E+00  0.0000E+00
  4.0000E+01  3.2228E+00  1.9632E+01  1.7322E+00  1.4880E+02  1.0991E-01  1.2967E-02  0.0000E+00  5.6382E+00  0.0000E+00  0.0000E+00
  4.0000E+01  3.2228E+00  1.9632E+01  1.7322E+00  1.4880E+02  1.0991E-01  1.2967E-02  0.0000E+00  5.6663E+00  0.0000E+00  0.0000E+00
  4.0000E+01  3.2228E+00  1.9632E+01  1.7322E+00  1.4880E+02  1.0991E-01  1.2967E-02  3.9500E+00  3.4986E+00  4.5145E-01  7.8407E-01
  4.0000E+01  3.2228E+00  1.9632E+01  1.7322E+00  1.4880E+02  1.0991E-01  1.2967E-02  0.0000E+00  5.6929E+00  0.0000E+00  0.0000E+00
  4.0000E+01  3.2228E+00  1.9632E+01  1.7322E+00  1.4880E+02  1.0991E-01  1.2967E-02  2.7700E+00  3.5247E+00 -7.5469E-01 -7.4813E-01
  4.1000E+01  3.4838E+00  2.2217E+01  1.7322E+00  1.4880E+02  1.8776E-01  1.3667E-01  0.0000E+00  5.1602E+00  0.0000E+00  0.0000E+00
  4.1000E+01  3.4838E+00  2.2217E+01  1.7322E+00  1.4880E+02  1.8776E-01  1.3667E-01  0.0000E+00  5.5251E+00  0.0000E+00  0.0000E+00
  4.1000E+01  3.4838E+00  2.2217E+01  1.7322E+00  1.4880E+02  1.8776E-01  1.3667E-01  2.3000E+00  3.0931E+00 -7.9313E-01 -8.7253E-01
  4.1000E+01  3.4838E+00  2.2217E+01  1.7322E+00  1.4880E+02  1.8776E-01  1.3667E-01  0.0000E+00  5.6230E+00  0.0000E+00  0.0000E+00
  4.1000E+01  3.4838E+00  2.2217E+01  1.7322E+00  1.4880E+02  1.8776E-01  1.3667E-01  0.0000E+00  5.7000E+00  0.0000E+00  0.0000E+00
  4.1000E+01  3.4838E+00  2.2217E+01  1.7322E+00  1.4880E+02  1.8776E-01  1.3667E-01  0.0000E+00  5.7699E+00  0.0000E+00  0.0000E+00
  4.1000E+01  3.4838E+00  2.2217E+01  1.7322E+00  1.4880E+02  1.8776E-01  1.3667E-01  2.3000E+00  3.3267E+00 -1.0267E+00 -1.0976E+00
  4.1000E+01  3.4838E+00  2.2217E+01  1.7322E+00  1.4880E+02  1.8776E-01  1.3667E-01  0.0000E+00  5.8341E+00  0.0000E+00  0.0000E+00
  4.1000E+01  3.4838E+00  2.2217E+01  1.7322E+00  1.4880E+02  1.8776E-01  1.3667E-01  3.3000E+00  3.3898E+00 -8.9765E-02  1.7339E-01
  4.2000E+01  2.4290E+00  1.7346E+01  1.7322E+00  1.4880E+02 -1.7287E-01 -1.1081E-01  0.0000E+00  5.1602E+00  0.0000E+00  0.0000E+00
  4.2000E+01  2.4290E+00  1.7346E+01  1.7322E+00  1.4880E+02 -1.7287E-01 -1.1081E-01  0.0000E+00  5.5251E+00  0.0000E+00  0.0000E+00
  4.2000E+01  2.4290E+00  1.7346E+01  1.7322E+00  1.4880E+02 -1.7287E-01 -1.1081E-01  0.0000E+00  5.6230E+00  0.0000E+00  0.0000E+00
  4.2000E+01  2.4290E+00  1.7346E+01  1.7322E+00  1.4880E+02 -1.7287E-01 -1.1081E-01  0.0000E+00  5.7000E+00  0.0000E+00  0.0000E+00
  4.2000E+01  2.4290E+00  1.7346E+01  1.7322E+00  1.4880E+02 -1.7287E-01 -1.1081E-01  0.0000E+00  5.7699E+00  0.0000E+00  0.0000E+00
  4.2000E+01  2.4290E+00  1.7346E+01  1.7322E+00  1.4880E+02 -1.7287E-01 -1.1081E-01  4.3000E+00  3.3267E+00  9.7327E-01  9.4388E-01
  4.2000E+01  2.4290E+00  1.7346E+01  1.7322E+00  1.4880E+02 -1.7287E-01 -1.1081E-01  0.0000E+00  5.8341E+00  0.0000E+00  0.0000E+00
  4.2000E+01  2.4290E+00  1.7346E+01  1.7322E+00  1.4880E+02 -1.7287E-01 -1.1081E-01  4.5000E+00  3.3898E+00  1.1102E+00  1.0966E+00
  4.3000E+01  3.1468E+00  2.0188E+01  1.7322E+00  1.4880E+02  8.6041E-02  4.0906E-02  0.0000E+00  4.1282E+00  0.0000E+00  0.0000E+00
  4.3000E+01  3.1468E+00  2.0188E+01  1.7322E+00  1.4880E+02  8.6041E-02  4.0906E-02  0.0000E+00  4.4201E+00  0.0000E+00  0.0000E+00
  4.3000E+01  3.1468E+00  2.0188E+01  1.7322E+00  1.4880E+02  8.6041E-02  4.0906E-02  2.5000E+00  2.4745E+00  2.5496E-02  1.2514E-01
  4.3000E+01  3.1468E+00  2.0188E+01  1.7322E+00  1.4880E+02  8.6041E-02  4.0906E-02  0.0000E+00  4.4984E+00  0.0000E+00  0.0000E+00
  4.3000E+01  3.1468E+00  2.0188E+01  1.7322E+00  1.4880E+02  8.6041E-02  4.0906E-02  2.7000E+00  2.5462E+00  1.5379E-01  3.5243E-01
  4.3000E+01  3.1468E+00  2.0188E+01  1.7322E+00  1.4880E+02  8.6041E-02  4.0906E-02  0.0000E+00  4.5600E+00  0.0000E+00  0.0000E+00
  4.3000E+01  3.1468E+00  2.0188E+01  1.7322E+00  1.4880E+02  8.6041E-02  4.0906E-02  0.0000E+00  4.6159E+00  0.0000E+00  0.0000E+00
  4.3000E+01  3.1468E+00  2.0188E+01  1.7322E+00  1.4880E+02  8.6041E-02  4.0906E-02  2.3000E+00  2.6614E+00 -3.6138E-01 -5.2691E-01
  4.3000E+01  3.1468E+00  2.0188E+01  1.7322E+00  1.4880E+02  8.6041E-02  4.0906E-02  0.0000E+00  4.6673E+00  0.0000E+00  0.0000E+00
  4.3000E+01  3.1468E+00  2.0188E+01  1.7322E+00  1.4880E+02  8.6041E-02  4.0906E-02  0.0000E+00  4.7144E+00  0.0000E+00  0.0000E+00
  4.3000E+01  3.1468E+00  2.0188E+01  1.7322E+00  1.4880E+02  8.6041E-02  4.0906E-02  0.0000E+00  4.7576E+00  0.0000E+00  0.0000E+00
  4.3000E+01  3.1468E+00  2.0188E+01  1.7322E+00  1.4880E+02  8.6041E-02  4.0906E-02  2.5000E+00  2.8006E+00 -3.0059E-01 -3.9517E-01
  4.4000E+01  2.4835E+00  1.8723E+01  1.7322E+00  1.4880E+02 -1.5068E-01 -3.4437E-02  0.0000E+00  4.1282E+00  0.0000E+00  0.0000E+00
  4.4000E+01  2.4835E+00  1.8723E+01  1.7322E+00  1.4880E+02 -1.5068E-01 -3.4437E-02  0.0000E+00  4.7827E+00  0.0000E+00  0.0000E+00
  4.4000E+01  2.4835E+00  1.8723E+01  1.7322E+00  1.4880E+02 -1.5068E-01 -3.4437E-02  0.0000E+00  4.9361E+00  0.0000E+00  0.0000E+00
  4.4000E+01  2.4835E+00  1.8723E+01  1.7322E+00  1.4880E+02 -1.5068E-01 -3.4437E-02  0.0000E+00  5.0144E+00  0.0000E+00  0.0000E+00
  4.4000E+01  2.4835E+00  1.8723E+01  1.7322E+00  1.4880E+02 -1.5068E-01 -3.4437E-02  0.0000E+00  5.0788E+00  0.0000E+00  0.0000E+00
  4.4000E+01  2.4835E+00  1.8723E+01  1.7322E+00  1.4880E+02 -1.5068E-01 -3.4437E-02  0.0000E+00  5.1383E+00  0.0000E+00  0.0000E+00
  4.4000E+01  2.4835E+00  1.8723E+01  1.7322E+00  1.4880E+02 -1.5068E-01 -3.4437E-02  0.0000E+00  5.1943E+00  0.0000E+00  0.0000E+00
  4.4000E+01  2.4835E+00  1.8723E+01  1.7322E+00  1.4880E+02 -1.5068E-01 -3.4437E-02  3.9000E+00  3.0349E+00  8.6515E-01  9.4485E-01
  4.4000E+01  2.4835E+00  1.8723E+01  1.7322E+00  1.4880E+02 -1.5068E-01 -3.4437E-02  0.0000E+00  5.2471E+00  0.0000E+00  0.0000E+00
  4.4000E+01  2.4835E+00  1.8723E+01  1.7322E+00  1.4880E+02 -1.5068E-01 -3.4437E-02  0.0000E+00  5.2970E+00  0.0000E+00  0.0000E+00
  4.4000E+01  2.4835E+00  1.8723E+01  1.7322E+00  1.4880E+02 -1.5068E-01 -3.4437E-02  0.0000E+00  5.3441E+00  0.0000E+00  0.0000E+00
  4.4000E+01  2.4835E+00  1.8723E+01  1.7322E+00  1.4880E+02 -1.5068E-01 -3.4437E-02  3.9000E+00  3.1820E+00  7.1795E-01  6.6689E-01
  4.5000E+01  2.9257E+00  1.9294E+01  1.7322E+00  1.4880E+02  1.3180E-02 -4.3799E-03  0.0000E+00  5.1602E+00  0.0000E+00  0.0000E+00
  4.5000E+01  2.9257E+00  1.9294E+01  1.7322E+00  1.4880E+02  1.3180E-02 -4.3799E-03  0.0000E+00  5.9784E+00  0.0000E+00  0.0000E+00
  4.5000E+01  2.9257E+00  1.9294E+01  1.7322E+00  1.4880E+02  1.3180E-02 -4.3799E-03  3.6000E+00  3.3413E+00  2.5872E-01  3.1618E-01
  4.5000E+01  2.9257E+00  1.9294E+01  1.7322E+00  1.4880E+02  1.3180E-02 -4.3799E-03  0.0000E+00  6.1702E+00  0.0000E+00  0.0000E+00
  4.5000E+01  2.9257E+00  1.9294E+01  1.7322E+00  1.4880E+02  1.3180E-02 -4.3799E-03  0.0000E+00  6.2681E+00  0.0000E+00  0.0000E+00
  4.5000E+01  2.9257E+00  1.9294E+01  1.7322E+00  1.4880E+02  1.3180E-02 -4.3799E-03  0.0000E+00  6.3486E+00  0.0000E+00  0.0000E+00
  4.5000E+01  2.9257E+00  1.9294E+01  1.7322E+00  1.4880E+02  1.3180E-02 -4.3799E-03  3.6000E+00  3.6520E+00 -5.1982E-02 -9.6474E-02
  4.6000E+01  2.8548E+00  1.9238E+01  1.7322E+00  1.4880E+02 -1.1333E-02 -7.3121E-03  0.0000E+00  6.1922E+00  0.0000E+00  0.0000E+00
  4.6000E+01  2.8548E+00  1.9238E+01  1.7322E+00  1.4880E+02 -1.1333E-02 -7.3121E-03  0.0000E+00  6.6301E+00  0.0000E+00  0.0000E+00
  4.6000E+01  2.8548E+00  1.9238E+01  1.7322E+00  1.4880E+02 -1.1333E-02 -7.3121E-03  3.9000E+00  3.7118E+00  1.8824E-01  1.5789E-01
  4.6000E+01  2.8548E+00  1.9238E+01  1.7322E+00  1.4880E+02 -1.1333E-02 -7.3121E-03  0.0000E+00  6.7476E+00  0.0000E+00  0.0000E+00
  4.6000E+01  2.8548E+00  1.9238E+01  1.7322E+00  1.4880E+02 -1.1333E-02 -7.3121E-03  0.0000E+00  6.8399E+00  0.0000E+00  0.0000E+00
  4.6000E+01  2.8548E+00  1.9238E+01  1.7322E+00  1.4880E+02 -1.1333E-02 -7.3121E-03  4.2000E+00  3.9096E+00  2.9037E-01  2.6234E-01
  4.7000E+01  2.3333E+00  1.7651E+01  1.7322E+00  1.4880E+02 -2.1308E-01 -9.3431E-02  0.0000E+00  4.1282E+00  0.0000E+00  0.0000E+00
  4.7000E+01  2.3333E+00  1.7651E+01  1.7322E+00  1.4880E+02 -2.1308E-01 -9.3431E-02  0.0000E+00  4.7827E+00  0.0000E+00  0.0000E+00
  4.7000E+01  2.3333E+00  1.7651E+01  1.7322E+00  1.4880E+02 -2.1308E-01 -9.3431E-02  3.6000E+00  2.6730E+00  9.2698E-01  1.1666E+00
  4.7000E+01  2.3333E+00  1.7651E+01  1.7322E+00  1.4880E+02 -2.1308E-01 -9.3431E-02  0.0000E+00  4.9361E+00  0.0000E+00  0.0000E+00
  4.7000E+01  2.3333E+00  1.7651E+01  1.7322E+00  1.4880E+02 -2.1308E-01 -9.3431E-02  0.0000E+00  5.0144E+00  0.0000E+00  0.0000E+00
  4.7000E+01  2.3333E+00  1.7651E+01  1.7322E+00  1.4880E+02 -2.1308E-01 -9.3431E-02  3.9000E+00  2.8591E+00  1.0409E+00  1.2221E+00
  4.8000E+01  3.3260E+00  2.1557E+01  1.7322E+00  1.4880E+02  1.4143E-01  1.0652E-01  0.0000E+00  4.1282E+00  0.0000E+00  0.0000E+00
  4.8000E+01  3.3260E+00  2.1557E+01  1.7322E+00  1.4880E+02  1.4143E-01  1.0652E-01  0.0000E+00  4.4201E+00  0.0000E+00  0.0000E+00
  4.8000E+01  3.3260E+00  2.1557E+01  1.7322E+00  1.4880E+02  1.4143E-01  1.0652E-01  2.1000E+00  2.4745E+00 -3.7450E-01 -4.9944E-01
  4.8000E+01  3.3260E+00  2.1557E+01  1.7322E+00  1.4880E+02  1.4143E-01  1.0652E-01  0.0000E+00  4.4984E+00  0.0000E+00  0.0000E+00
  4.8000E+01  3.3260E+00  2.1557E+01  1.7322E+00  1.4880E+02  1.4143E-01  1.0652E-01  2.1000E+00  2.5462E+00 -4.4621E-01 -6.0558E-01
  4.9000E+01  2.8427E+00  1.9098E+01  1.7322E+00  1.4880E+02 -1.5593E-02 -1.4597E-02  0.0000E+00  5.1602E+00  0.0000E+00  0.0000E+00
  4.9000E+01  2.8427E+00  1.9098E+01  1.7322E+00  1.4880E+02 -1.5593E-02 -1.4597E-02  0.0000E+00  5.5251E+00  0.0000E+00  0.0000E+00
  4.9000E+01  2.8427E+00  1.9098E+01  1.7322E+00  1.4880E+02 -1.5593E-02 -1.4597E-02  3.4000E+00  3.0931E+00  3.0687E-01  3.6753E-01
  4.9000E+01  2.8427E+00  1.9098E+01  1.7322E+00  1.4880E+02 -1.5593E-02 -1.4597E-02  0.0000E+00  5.6230E+00  0.0000E+00  0.0000E+00
  4.9000E+01  2.8427E+00  1.9098E+01  1.7322E+00  1.4880E+02 -1.5593E-02 -1.4597E-02  0.0000E+00  5.7000E+00  0.0000E+00  0.0000E+00
  4.9000E+01  2.8427E+00  1.9098E+01  1.7322E+00  1.4880E+02 -1.5593E-02 -1.4597E-02  3.4000E+00  3.2580E+00  1.4198E-01  1.1589E-01
  5.0000E+01  3.3759E+00  1.9917E+01  1.7322E+00  1.4880E+02  1.5632E-01  2.7378E-02  0.0000E+00  4.1282E+00  0.0000E+00  0.0000E+00
  5.0000E+01  3.3759E+00  1.9917E+01  1.7322E+00  1.4880E+02  1.5632E-01  2.7378E-02  0.0000E+00  4.7827E+00  0.0000E+00  0.0000E+00
  5.0000E+01  3.3759E+00  1.9917E+01  1.7322E+00  1.4880E+02  1.5632E-01  2.7378E-02  0.0000E+00  4.9361E+00  0.0000E+00  0.0000E+00
  5.0000E+01  3.3759E+00  1.9917E+01  1.7322E+00  1.4880E+02  1.5632E-01  2.7378E-02  0.0000E+00  5.0144E+00  0.0000E+00  0.0000E+00
  5.0000E+01  3.3759E+00  1.9917E+01  1.7322E+00  1.4880E+02  1.5632E-01  2.7378E-02  2.3000E+00  2.8591E+00 -5.5906E-01 -6.9504E-01
  5.0000E+01  3.3759E+00  1.9917E+01  1.7322E+00  1.4880E+02  1.5632E-01  2.7378E-02  0.0000E+00  5.0788E+00  0.0000E+00  0.0000E+00
  5.0000E+01  3.3759E+00  1.9917E+01  1.7322E+00  1.4880E+02  1.5632E-01  2.7378E-02  2.6000E+00  2.9216E+00 -3.2159E-01 -3.0796E-01
  5.1000E+01  3.3736E+00  1.9816E+01  1.7322E+00  1.4880E+02  1.5562E-01  2.2291E-02  0.0000E+00  5.1602E+00  0.0000E+00  0.0000E+00
  5.1000E+01  3.3736E+00  1.9816E+01  1.7322E+00  1.4880E+02  1.5562E-01  2.2291E-02  0.0000E+00  5.9784E+00  0.0000E+00  0.0000E+00
  5.1000E+01  3.3736E+00  1.9816E+01  1.7322E+00  1.4880E+02  1.5562E-01  2.2291E-02  0.0000E+00  6.1702E+00  0.0000E+00  0.0000E+00
  5.1000E+01  3.3736E+00  1.9816E+01  1.7322E+00  1.4880E+02  1.5562E-01  2.2291E-02  0.0000E+00  6.2681E+00  0.0000E+00  0.0000E+00
  5.1000E+01  3.3736E+00  1.9816E+01  1.7322E+00  1.4880E+02  1.5562E-01  2.2291E-02  0.0000E+00  6.3486E+00  0.0000E+00  0.0000E+00
  5.1000E+01  3.3736E+00  1.9816E+01  1.7322E+00  1.4880E+02  1.5562E-01  2.2291E-02  0.0000E+00  6.4229E+00  0.0000E+00  0.0000E+00
  5.1000E+01  3.3736E+00  1.9816E+01  1.7322E+00  1.4880E+02  1.5562E-01  2.2291E-02  0.0000E+00  6.4929E+00  0.0000E+00  0.0000E+00
  5.1000E+01  3.3736E+00  1.9816E+01  1.7322E+00  1.4880E+02  1.5562E-01  2.2291E-02  3.4000E+00  3.7936E+00 -3.9357E-01 -2.6896E-01
  5.1000E+01  3.3736E+00  1.9816E+01  1.7322E+00  1.4880E+02  1.5562E-01  2.2291E-02  0.0000E+00  6.5589E+00  0.0000E+00  0.0000E+00
  5.1000E+01  3.3736E+00  1.9816E+01  1.7322E+00  1.4880E+02  1.5562E-01  2.2291E-02  3.1000E+00  3.8584E+00 -7.5844E-01 -6.8311E-01
  5.2000E+01  3.6024E+00  1.9967E+01  1.7322E+00  1.4880E+02  2.2124E-01  2.9894E-02  0.0000E+00  5.1602E+00  0.0000E+00  0.0000E+00
  5.2000E+01  3.6024E+00  1.9967E+01  1.7322E+00  1.4880E+02  2.2124E-01  2.9894E-02  0.0000E+00  5.9784E+00  0.0000E+00  0.0000E+00
  5.2000E+01  3.6024E+00  1.9967E+01  1.7322E+00  1.4880E+02  2.2124E-01  2.9894E-02  0.0000E+00  6.1702E+00  0.0000E+00  0.0000E+00
  5.2000E+01  3.6024E+00  1.9967E+01  1.7322E+00  1.4880E+02  2.2124E-01  2.9894E-02  0.0000E+00  6.2681E+00  0.0000E+00  0.0000E+00
  5.2000E+01  3.6024E+00  1.9967E+01  1.7322E+00  1.4880E+02  2.2124E-01  2.9894E-02  0.0000E+00  6.3486E+00  0.0000E+00  0.0000E+00
  5.2000E+01  3.6024E+00  1.9967E+01  1.7322E+00  1.4880E+02  2.2124E-01  2.9894E-02  2.3000E+00  3.6520E+00 -1.3520E+00 -1.3546E+00
  5.2000E+01  3.6024E+00  1.9967E+01  1.7322E+00  1.4880E+02  2.2124E-01  2.9894E-02  0.0000E+00  6.4229E+00  0.0000E+00  0.0000E+00
  5.2000E+01  3.6024E+00  1.9967E+01  1.7322E+00  1.4880E+02  2.2124E-01  2.9894E-02  0.0000E+00  6.4929E+00  0.0000E+00  0.0000E+00
  5.2000E+01  3.6024E+00  1.9967E+01  1.7322E+00  1.4880E+02  2.2124E-01  2.9894E-02  3.3000E+00  3.7936E+00 -4.9357E-01 -2.6812E-01
  5.3000E+01  2.4751E+00  1.7096E+01  1.7322E+00  1.4880E+02 -1.5405E-01 -1.2538E-01  0.0000E+00  5.1602E+00  0.0000E+00  0.0000E+00
  5.3000E+01  2.4751E+00  1.7096E+01  1.7322E+00  1.4880E+02 -1.5405E-01 -1.2538E-01  0.0000E+00  5.5251E+00  0.0000E+00  0.0000E+00
  5.3000E+01  2.4751E+00  1.7096E+01  1.7322E+00  1.4880E+02 -1.5405E-01 -1.2538E-01  4.2000E+00  3.0931E+00  1.1069E+00  1.2876E+00
  5.3000E+01  2.4751E+00  1.7096E+01  1.7322E+00  1.4880E+02 -1.5405E-01 -1.2538E-01  0.0000E+00  5.6230E+00  0.0000E+00  0.0000E+00
  5.3000E+01  2.4751E+00  1.7096E+01  1.7322E+00  1.4880E+02 -1.5405E-01 -1.2538E-01  3.9000E+00  3.1828E+00  7.1724E-01  6.8924E-01
  5.4000E+01  2.2159E+00  1.5758E+01  1.7322E+00  1.4880E+02 -2.6468E-01 -2.0683E-01  0.0000E+00  5.1602E+00  0.0000E+00  0.0000E+00
  5.4000E+01  2.2159E+00  1.5758E+01  1.7322E+00  1.4880E+02 -2.6468E-01 -2.0683E-01  0.0000E+00  5.5251E+00  0.0000E+00  0.0000E+00
  5.4000E+01  2.2159E+00  1.5758E+01  1.7322E+00  1.4880E+02 -2.6468E-01 -2.0683E-01  4.7000E+00  3.0931E+00  1.6069E+00  1.8008E+00
  5.4000E+01  2.2159E+00  1.5758E+01  1.7322E+00  1.4880E+02 -2.6468E-01 -2.0683E-01  0.0000E+00  5.6230E+00  0.0000E+00  0.0000E+00
  5.4000E+01  2.2159E+00  1.5758E+01  1.7322E+00  1.4880E+02 -2.6468E-01 -2.0683E-01  0.0000E+00  5.7000E+00  0.0000E+00  0.0000E+00
  5.4000E+01  2.2159E+00  1.5758E+01  1.7322E+00  1.4880E+02 -2.6468E-01 -2.0683E-01  4.7000E+00  3.2580E+00  1.4420E+00  1.4443E+00
  5.5000E+01  2.7634E+00  1.9164E+01  1.7322E+00  1.4880E+02 -4.3886E-02 -1.1144E-02  0.0000E+00  5.1602E+00  0.0000E+00  0.0000E+00
  5.5000E+01  2.7634E+00  1.9164E+01  1.7322E+00  1.4880E+02 -4.3886E-02 -1.1144E-02  0.0000E+00  5.9784E+00  0.0000E+00  0.0000E+00
  5.5000E+01  2.7634E+00  1.9164E+01  1.7322E+00  1.4880E+02 -4.3886E-02 -1.1144E-02  0.0000E+00  6.1702E+00  0.0000E+00  0.0000E+00
  5.5000E+01  2.7634E+00  1.9164E+01  1.7322E+00  1.4880E+02 -4.3886E-02 -1.1144E-02  0.0000E+00  6.2681E+00  0.0000E+00  0.0000E+00
  5.5000E+01  2.7634E+00  1.9164E+01  1.7322E+00  1.4880E+02 -4.3886E-02 -1.1144E-02  0.0000E+00  6.3486E+00  0.0000E+00  0.0000E+00
  5.5000E+01  2.7634E+00  1.9164E+01  1.7322E+00  1.4880E+02 -4.3886E-02 -1.1144E-02  0.0000E+00  6.4229E+00  0.0000E+00  0.0000E+00
  5.5000E+01  2.7634E+00  1.9164E+01  1.7322E+00  1.4880E+02 -4.3886E-02 -1.1144E-02  0.0000E+00  6.4929E+00  0.0000E+00  0.0000E+00
  5.5000E+01  2.7634E+00  1.9164E+01  1.7322E+00  1.4880E+02 -4.3886E-02 -1.1144E-02  4.6000E+00  3.7936E+00  8.0643E-01  8.3284E-01
  5.5000E+01  2.7634E+00  1.9164E+01  1.7322E+00  1.4880E+02 -4.3886E-02 -1.1144E-02  0.0000E+00  6.5589E+00  0.0000E+00  0.0000E+00
  5.5000E+01  2.7634E+00  1.9164E+01  1.7322E+00  1.4880E+02 -4.3886E-02 -1.1144E-02  0.0000E+00  6.6213E+00  0.0000E+00  0.0000E+00
  5.5000E+01  2.7634E+00  1.9164E+01  1.7322E+00  1.4880E+02 -4.3886E-02 -1.1144E-02  0.0000E+00  6.6802E+00  0.0000E+00  0.0000E+00
  5.5000E+01  2.7634E+00  1.9164E+01  1.7322E+00  1.4880E+02 -4.3886E-02 -1.1144E-02  3.9000E+00  3.9776E+00 -7.7562E-02 -2.1218E-01
  5.6000E+01  3.7804E+00  1.9895E+01  1.7322E+00  1.4880E+02  2.6949E-01  2.6253E-02  0.0000E+00  4.1282E+00  0.0000E+00  0.0000E+00
  5.6000E+01  3.7804E+00  1.9895E+01  1.7322E+00  1.4880E+02  2.6949E-01  2.6253E-02  0.0000E+00  4.7827E+00  0.0000E+00  0.0000E+00
  5.6000E+01  3.7804E+00  1.9895E+01  1.7322E+00  1.4880E+02  2.6949E-01  2.6253E-02  0.0000E+00  4.9361E+00  0.0000E+00  0.0000E+00
  5.6000E+01  3.7804E+00  1.9895E+01  1.7322E+00  1.4880E+02  2.6949E-01  2.6253E-02  0.0000E+00  5.0144E+00  0.0000E+00  0.0000E+00
  5.6000E+01  3.7804E+00  1.9895E+01  1.7322E+00  1.4880E+02  2.6949E-01  2.6253E-02  0.0000E+00  5.0788E+00  0.0000E+00  0.0000E+00
  5.6000E+01  3.7804E+00  1.9895E+01  1.7322E+00  1.4880E+02  2.6949E-01  2.6253E-02  0.0000E+00  5.1383E+00  0.0000E+00  0.0000E+00
  5.6000E+01  3.7804E+00  1.9895E+01  1.7322E+00  1.4880E+02  2.6949E-01  2.6253E-02  0.0000E+00  5.1943E+00  0.0000E+00  0.0000E+00
  5.6000E+01  3.7804E+00  1.9895E+01  1.7322E+00  1.4880E+02  2.6949E-01  2.6253E-02  2.3000E+00  3.0349E+00 -7.3485E-01 -7.1969E-01
  5.6000E+01  3.7804E+00  1.9895E+01  1.7322E+00  1.4880E+02  2.6949E-01  2.6253E-02  0.0000E+00  5.2471E+00  0.0000E+00  0.0000E+00
  5.6000E+01  3.7804E+00  1.9895E+01  1.7322E+00  1.4880E+02  2.6949E-01  2.6253E-02  2.1000E+00  3.0867E+00 -9.8675E-01 -1.0632E+00
  5.7000E+01  3.3168E+00  1.9970E+01  1.7322E+00  1.4880E+02  1.3867E-01  3.0040E-02  0.0000E+00  4.1282E+00  0.0000E+00  0.0000E+00
  5.7000E+01  3.3168E+00  1.9970E+01  1.7322E+00  1.4880E+02  1.3867E-01  3.0040E-02  0.0000E+00  4.7827E+00  0.0000E+00  0.0000E+00
  5.7000E+01  3.3168E+00  1.9970E+01  1.7322E+00  1.4880E+02  1.3867E-01  3.0040E-02  0.0000E+00  4.9361E+00  0.0000E+00  0.0000E+00
  5.7000E+01  3.3168E+00  1.9970E+01  1.7322E+00  1.4880E+02  1.3867E-01  3.0040E-02  2.3000E+00  2.7874E+00 -4.8736E-01 -6.3286E-01
  5.7000E+01  3.3168E+00  1.9970E+01  1.7322E+00  1.4880E+02  1.3867E-01  3.0040E-02  0.0000E+00  5.0144E+00  0.0000E+00  0.0000E+00
  5.7000E+01  3.3168E+00  1.9970E+01  1.7322E+00  1.4880E+02  1.3867E-01  3.0040E-02  2.6000E+00  2.8591E+00 -2.5906E-01 -2.5070E-01
  5.8000E+01  3.3248E+00  1.9834E+01  1.7322E+00  1.4880E+02  1.4105E-01  2.3214E-02  0.0000E+00  5.1602E+00  0.0000E+00  0.0000E+00
  5.8000E+01  3.3248E+00  1.9834E+01  1.7322E+00  1.4880E+02  1.4105E-01  2.3214E-02  0.0000E+00  5.9784E+00  0.0000E+00  0.0000E+00
  5.8000E+01  3.3248E+00  1.9834E+01  1.7322E+00  1.4880E+02  1.4105E-01  2.3214E-02  0.0000E+00  6.1702E+00  0.0000E+00  0.0000E+00
  5.8000E+01  3.3248E+00  1.9834E+01  1.7322E+00  1.4880E+02  1.4105E-01  2.3214E-02  0.0000E+00  6.2681E+00  0.0000E+00  0.0000E+00
  5.8000E+01  3.3248E+00  1.9834E+01  1.7322E+00  1.4880E+02  1.4105E-01  2.3214E-02  0.0000E+00  6.3486E+00  0.0000E+00  0.0000E+00
  5.8000E+01  3.3248E+00  1.9834E+01  1.7322E+00  1.4880E+02  1.4105E-01  2.3214E-02  3.3000E+00  3.6520E+00 -3.5198E-01 -2.6794E-01
  5.8000E+01  3.3248E+00  1.9834E+01  1.7322E+00  1.4880E+02  1.4105E-01  2.3214E-02  0.0000E+00  6.4229E+00  0.0000E+00  0.0000E+00
  5.8000E+01  3.3248E+00  1.9834E+01  1.7322E+00  1.4880E+02  1.4105E-01  2.3214E-02  3.1000E+00  3.7249E+00 -6.2487E-01 -5.8616E-01
  5.9000E+01  2.7681E+00  1.9152E+01  1.7322E+00  1.4880E+02 -4.2192E-02 -1.1811E-02  0.0000E+00  5.1602E+00  0.0000E+00  0.0000E+00
  5.9000E+01  2.7681E+00  1.9152E+01  1.7322E+00  1.4880E+02 -4.2192E-02 -1.1811E-02  0.0000E+00  5.9784E+00  0.0000E+00  0.0000E+00
  5.9000E+01  2.7681E+00  1.9152E+01  1.7322E+00  1.4880E+02 -4.2192E-02 -1.1811E-02  0.0000E+00  6.1702E+00  0.0000E+00  0.0000E+00
  5.9000E+01  2.7681E+00  1.9152E+01  1.7322E+00  1.4880E+02 -4.2192E-02 -1.1811E-02  0.0000E+00  6.2681E+00  0.0000E+00  0.0000E+00
  5.9000E+01  2.7681E+00  1.9152E+01  1.7322E+00  1.4880E+02 -4.2192E-02 -1.1811E-02  0.0000E+00  6.3486E+00  0.0000E+00  0.0000E+00
  5.9000E+01  2.7681E+00  1.9152E+01  1.7322E+00  1.4880E+02 -4.2192E-02 -1.1811E-02  4.7000E+00  3.6520E+00  1.0480E+00  1.2196E+00
  5.9000E+01  2.7681E+00  1.9152E+01  1.7322E+00  1.4880E+02 -4.2192E-02 -1.1811E-02  0.0000E+00  6.4229E+00  0.0000E+00  0.0000E+00
  5.9000E+01  2.7681E+00  1.9152E+01  1.7322E+00  1.4880E+02 -4.2192E-02 -1.1811E-02  3.1000E+00  3.7249E+00 -6.2487E-01 -8.2374E-01
  6.0000E+01  3.0174E+00  2.0118E+01  1.7322E+00  1.4880E+02  4.4051E-02  3.7445E-02  0.0000E+00  4.1282E+00  0.0000E+00  0.0000E+00
  6.0000E+01  3.0174E+00  2.0118E+01  1.7322E+00  1.4880E+02  4.4051E-02  3.7445E-02  0.0000E+00  4.4201E+00  0.0000E+00  0.0000E+00
  6.0000E+01  3.0174E+00  2.0118E+01  1.7322E+00  1.4880E+02  4.4051E-02  3.7445E-02  2.3000E+00  2.4745E+00 -1.7450E-01 -2.9072E-01
  6.0000E+01  3.0174E+00  2.0118E+01  1.7322E+00  1.4880E+02  4.4051E-02  3.7445E-02  0.0000E+00  4.4984E+00  0.0000E+00  0.0000E+00
  6.0000E+01  3.0174E+00  2.0118E+01  1.7322E+00  1.4880E+02  4.4051E-02  3.7445E-02  2.6000E+00  2.5462E+00  5.3793E-02  1.2168E-01
  6.1000E+01  2.2051E+00  1.7739E+01  1.7322E+00  1.4880E+02 -2.6957E-01 -8.8445E-02  0.0000E+00  4.1282E+00  0.0000E+00  0.0000E+00
  6.1000E+01  2.2051E+00  1.7739E+01  1.7322E+00  1.4880E+02 -2.6957E-01 -8.8445E-02  0.0000E+00  4.7827E+00  0.0000E+00  0.0000E+00
  6.1000E+01  2.2051E+00  1.7739E+01  1.7322E+00  1.4880E+02 -2.6957E-01 -8.8445E-02  0.0000E+00  4.9361E+00  0.0000E+00  0.0000E+00
  6.1000E+01  2.2051E+00  1.7739E+01  1.7322E+00  1.4880E+02 -2.6957E-01 -8.8445E-02  0.0000E+00  5.0144E+00  0.0000E+00  0.0000E+00
  6.1000E+01  2.2051E+00  1.7739E+01  1.7322E+00  1.4880E+02 -2.6957E-01 -8.8445E-02  4.7000E+00  2.8591E+00  1.8409E+00  2.4110E+00
  6.1000E+01  2.2051E+00  1.7739E+01  1.7322E+00  1.4880E+02 -2.6957E-01 -8.8445E-02  0.0000E+00  5.0788E+00  0.0000E+00  0.0000E+00
  6.1000E+01  2.2051E+00  1.7739E+01  1.7322E+00  1.4880E+02 -2.6957E-01 -8.8445E-02  3.4000E+00  2.9216E+00  4.7841E-01  2.4555E-01
  6.2000E+01  3.1499E+00  2.0698E+01  1.7322E+00  1.4880E+02  8.7026E-02  6.5828E-02  0.0000E+00  4.1282E+00  0.0000E+00  0.0000E+00
  6.2000E+01  3.1499E+00  2.0698E+01  1.7322E+00  1.4880E+02  8.7026E-02  6.5828E-02  0.0000E+00  4.4201E+00  0.0000E+00  0.0000E+00
  6.2000E+01  3.1499E+00  2.0698E+01  1.7322E+00  1.4880E+02  8.7026E-02  6.5828E-02  2.3000E+00  2.4745E+00 -1.7450E-01 -2.2423E-01
  6.2000E+01  3.1499E+00  2.0698E+01  1.7322E+00  1.4880E+02  8.7026E-02  6.5828E-02  0.0000E+00  4.4984E+00  0.0000E+00  0.0000E+00
  6.2000E+01  3.1499E+00  2.0698E+01  1.7322E+00  1.4880E+02  8.7026E-02  6.5828E-02  2.3000E+00  2.5462E+00 -2.4621E-01 -3.4127E-01
  6.3000E+01  3.9646E+00  1.9903E+01  1.7322E+00  1.4880E+02  3.1706E-01  2.6653E-02  0.0000E+00  5.1602E+00  0.0000E+00  0.0000E+00
  6.3000E+01  3.9646E+00  1.9903E+01  1.7322E+00  1.4880E+02  3.1706E-01  2.6653E-02  0.0000E+00  5.9784E+00  0.0000E+00  0.0000E+00
  6.3000E+01  3.9646E+00  1.9903E+01  1.7322E+00  1.4880E+02  3.1706E-01  2.6653E-02  0.0000E+00  6.1702E+00  0.0000E+00  0.0000E+00
  6.3000E+01  3.9646E+00  1.9903E+01  1.7322E+00  1.4880E+02  3.1706E-01  2.6653E-02  0.0000E+00  6.2681E+00  0.0000E+00  0.0000E+00
  6.3000E+01  3.9646E+00  1.9903E+01  1.7322E+00  1.4880E+02  3.1706E-01  2.6653E-02  0.0000E+00  6.3486E+00  0.0000E+00  0.0000E+00
  6.3000E+01  3.9646E+00  1.9903E+01  1.7322E+00  1.4880E+02  3.1706E-01  2.6653E-02  2.3000E+00  3.6520E+00 -1.3520E+00 -1.2456E+00
  6.3000E+01  3.9646E+00  1.9903E+01  1.7322E+00  1.4880E+02  3.1706E-01  2.6653E-02  0.0000E+00  6.4229E+00  0.0000E+00  0.0000E+00
  6.3000E+01  3.9646E+00  1.9903E+01  1.7322E+00  1.4880E+02  3.1706E-01  2.6653E-02  2.6000E+00  3.7249E+00 -1.1249E+00 -9.3328E-01
  6.4000E+01  2.8637E+00  1.9331E+01  1.7322E+00  1.4880E+02 -8.2354E-03 -2.4732E-03  0.0000E+00  4.1282E+00  0.0000E+00  0.0000E+00
  6.4000E+01  2.8637E+00  1.9331E+01  1.7322E+00  1.4880E+02 -8.2354E-03 -2.4732E-03  0.0000E+00  4.7827E+00  0.0000E+00  0.0000E+00
  6.4000E+01  2.8637E+00  1.9331E+01  1.7322E+00  1.4880E+02 -8.2354E-03 -2.4732E-03  0.0000E+00  4.9361E+00  0.0000E+00  0.0000E+00
  6.4000E+01  2.8637E+00  1.9331E+01  1.7322E+00  1.4880E+02 -8.2354E-03 -2.4732E-03  0.0000E+00  5.0144E+00  0.0000E+00  0.0000E+00
  6.4000E+01  2.8637E+00  1.9331E+01  1.7322E+00  1.4880E+02 -8.2354E-03 -2.4732E-03  0.0000E+00  5.0788E+00  0.0000E+00  0.0000E+00
  6.4000E+01  2.8637E+00  1.9331E+01  1.7322E+00  1.4880E+02 -8.2354E-03 -2.4732E-03  0.0000E+00  5.1383E+00  0.0000E+00  0.0000E+00
  6.4000E+01  2.8637E+00  1.9331E+01  1.7322E+00  1.4880E+02 -8.2354E-03 -2.4732E-03  3.3000E+00  2.9799E+00  3.2011E-01  4.1260E-01
  6.4000E+01  2.8637E+00  1.9331E+01  1.7322E+00  1.4880E+02 -8.2354E-03 -2.4732E-03  0.0000E+00  5.1943E+00  0.0000E+00  0.0000E+00
  6.4000E+01  2.8637E+00  1.9331E+01  1.7322E+00  1.4880E+02 -8.2354E-03 -2.4732E-03  0.0000E+00  5.2471E+00  0.0000E+00  0.0000E+00
  6.4000E+01  2.8637E+00  1.9331E+01  1.7322E+00  1.4880E+02 -8.2354E-03 -2.4732E-03  3.1000E+00  3.0867E+00  1.3251E-02 -5.1999E-02
  6.5000E+01  3.1084E+00  1.9602E+01  1.7322E+00  1.4880E+02  7.3768E-02  1.1430E-02  0.0000E+00  4.1282E+00  0.0000E+00  0.0000E+00
  6.5000E+01  3.1084E+00  1.9602E+01  1.7322E+00  1.4880E+02  7.3768E-02  1.1430E-02  0.0000E+00  4.7827E+00  0.0000E+00  0.0000E+00
  6.5000E+01  3.1084E+00  1.9602E+01  1.7322E+00  1.4880E+02  7.3768E-02  1.1430E-02  0.0000E+00  4.9361E+00  0.0000E+00  0.0000E+00
  6.5000E+01  3.1084E+00  1.9602E+01  1.7322E+00  1.4880E+02  7.3768E-02  1.1430E-02  0.0000E+00  5.0144E+00  0.0000E+00  0.0000E+00
  6.5000E+01  3.1084E+00  1.9602E+01  1.7322E+00  1.4880E+02  7.3768E-02  1.1430E-02  0.0000E+00  5.0788E+00  0.0000E+00  0.0000E+00
  6.5000E+01  3.1084E+00  1.9602E+01  1.7322E+00  1.4880E+02  7.3768E-02  1.1430E-02  0.0000E+00  5.1383E+00  0.0000E+00  0.0000E+00
  6.5000E+01  3.1084E+00  1.9602E+01  1.7322E+00  1.4880E+02  7.3768E-02  1.1430E-02  0.0000E+00  5.1943E+00  0.0000E+00  0.0000E+00
  6.5000E+01  3.1084E+00  1.9602E+01  1.7322E+00  1.4880E+02  7.3768E-02  1.1430E-02  3.4000E+00  3.0349E+00  3.6515E-01  6.7392E-01
  6.5000E+01  3.1084E+00  1.9602E+01  1.7322E+00  1.4880E+02  7.3768E-02  1.1430E-02  0.0000E+00  5.2471E+00  0.0000E+00  0.0000E+00
  6.5000E+01  3.1084E+00  1.9602E+01  1.7322E+00  1.4880E+02  7.3768E-02  1.1430E-02  2.1000E+00  3.0867E+00 -9.8675E-01 -1.2988E+00
  6.6000E+01  3.0442E+00  2.0231E+01  1.7322E+00  1.4880E+02  5.2885E-02  4.3023E-02  0.0000E+00  4.1282E+00  0.0000E+00  0.0000E+00
  6.6000E+01  3.0442E+00  2.0231E+01  1.7322E+00  1.4880E+02  5.2885E-02  4.3023E-02  0.0000E+00  4.4201E+00  0.0000E+00  0.0000E+00
  6.6000E+01  3.0442E+00  2.0231E+01  1.7322E+00  1.4880E+02  5.2885E-02  4.3023E-02  2.3000E+00  2.4745E+00 -1.7450E-01 -2.7768E-01
  6.6000E+01  3.0442E+00  2.0231E+01  1.7322E+00  1.4880E+02  5.2885E-02  4.3023E-02  0.0000E+00  4.4984E+00  0.0000E+00  0.0000E+00
  6.6000E+01  3.0442E+00  2.0231E+01  1.7322E+00  1.4880E+02  5.2885E-02  4.3023E-02  0.0000E+00  4.5600E+00  0.0000E+00  0.0000E+00
  6.6000E+01  3.0442E+00  2.0231E+01  1.7322E+00  1.4880E+02  5.2885E-02  4.3023E-02  2.6000E+00  2.6064E+00 -6.4184E-03  2.8999E-02
  6.7000E+01  2.9594E+00  1.9572E+01  1.7322E+00  1.4880E+02  2.4645E-02  9.9187E-03  0.0000E+00  6.1922E+00  0.0000E+00  0.0000E+00
  6.7000E+01  2.9594E+00  1.9572E+01  1.7322E+00  1.4880E+02  2.4645E-02  9.9187E-03  0.0000E+00  6.6301E+00  0.0000E+00  0.0000E+00
  6.7000E+01  2.9594E+00  1.9572E+01  1.7322E+00  1.4880E+02  2.4645E-02  9.9187E-03  4.2000E+00  3.7118E+00  4.8824E-01  5.9679E-01
  6.7000E+01  2.9594E+00  1.9572E+01  1.7322E+00  1.4880E+02  2.4645E-02  9.9187E-03  0.0000E+00  6.7476E+00  0.0000E+00  0.0000E+00
  6.7000E+01  2.9594E+00  1.9572E+01  1.7322E+00  1.4880E+02  2.4645E-02  9.9187E-03  3.3000E+00  3.8193E+00 -5.1931E-01 -6.0643E-01
  6.8000E+01  2.6697E+00  1.8966E+01  1.7322E+00  1.4880E+02 -7.8389E-02 -2.1528E-02  0.0000E+00  4.1282E+00  0.0000E+00  0.0000E+00
  6.8000E+01  2.6697E+00  1.8966E+01  1.7322E+00  1.4880E+02 -7.8389E-02 -2.1528E-02  0.0000E+00  4.7827E+00  0.0000E+00  0.0000E+00
  6.8000E+01  2.6697E+00  1.8966E+01  1.7322E+00  1.4880E+02 -7.8389E-02 -2.1528E-02  0.0000E+00  4.9361E+00  0.0000E+00  0.0000E+00
  6.8000E+01  2.6697E+00  1.8966E+01  1.7322E+00  1.4880E+02 -7.8389E-02 -2.1528E-02  3.1000E+00  2.7874E+00  3.1264E-01  3.2797E-01
  6.8000E+01  2.6697E+00  1.8966E+01  1.7322E+00  1.4880E+02 -7.8389E-02 -2.1528E-02  0.0000E+00  5.0144E+00  0.0000E+00  0.0000E+00
  6.8000E+01  2.6697E+00  1.8966E+01  1.7322E+00  1.4880E+02 -7.8389E-02 -2.1528E-02  3.4000E+00  2.8591E+00  5.4094E-01  6.7024E-01
  6.9000E+01  2.0564E+00  2.2378E+01  1.7322E+00  1.4880E+02 -3.3938E-01  1.4390E-01  0.0000E+00  6.1922E+00  0.0000E+00  0.0000E+00
  6.9000E+01  2.0564E+00  2.2378E+01  1.7322E+00  1.4880E+02 -3.3938E-01  1.4390E-01  0.0000E+00  7.1741E+00  0.0000E+00  0.0000E+00
  6.9000E+01  2.0564E+00  2.2378E+01  1.7322E+00  1.4880E+02 -3.3938E-01  1.4390E-01  0.0000E+00  7.4042E+00  0.0000E+00  0.0000E+00
  6.9000E+01  2.0564E+00  2.2378E+01  1.7322E+00  1.4880E+02 -3.3938E-01  1.4390E-01  0.0000E+00  7.5217E+00  0.0000E+00  0.0000E+00
  6.9000E+01  2.0564E+00  2.2378E+01  1.7322E+00  1.4880E+02 -3.3938E-01  1.4390E-01  0.0000E+00  7.6183E+00  0.0000E+00  0.0000E+00
  6.9000E+01  2.0564E+00  2.2378E+01  1.7322E+00  1.4880E+02 -3.3938E-01  1.4390E-01  0.0000E+00  7.7075E+00  0.0000E+00  0.0000E+00
  6.9000E+01  2.0564E+00  2.2378E+01  1.7322E+00  1.4880E+02 -3.3938E-01  1.4390E-01  0.0000E+00  7.7914E+00  0.0000E+00  0.0000E+00
  6.9000E+01  2.0564E+00  2.2378E+01  1.7322E+00  1.4880E+02 -3.3938E-01  1.4390E-01  0.0000E+00  7.8707E+00  0.0000E+00  0.0000E+00
  6.9000E+01  2.0564E+00  2.2378E+01  1.7322E+00  1.4880E+02 -3.3938E-01  1.4390E-01  0.0000E+00  7.9455E+00  0.0000E+00  0.0000E+00
  6.9000E+01  2.0564E+00  2.2378E+01  1.7322E+00  1.4880E+02 -3.3938E-01  1.4390E-01  0.0000E+00  8.0162E+00  0.0000E+00  0.0000E+00
  6.9000E+01  2.0564E+00  2.2378E+01  1.7322E+00  1.4880E+02 -3.3938E-01  1.4390E-01  0.0000E+00  8.0830E+00  0.0000E+00  0.0000E+00
  6.9000E+01  2.0564E+00  2.2378E+01  1.7322E+00  1.4880E+02 -3.3938E-01  1.4390E-01  0.0000E+00  8.1460E+00  0.0000E+00  0.0000E+00
  6.9000E+01  2.0564E+00  2.2378E+01  1.7322E+00  1.4880E+02 -3.3938E-01  1.4390E-01  0.0000E+00  8.2056E+00  0.0000E+00  0.0000E+00
  6.9000E+01  2.0564E+00  2.2378E+01  1.7322E+00  1.4880E+02 -3.3938E-01  1.4390E-01  0.0000E+00  8.2618E+00  0.0000E+00  0.0000E+00
  6.9000E+01  2.0564E+00  2.2378E+01  1.7322E+00  1.4880E+02 -3.3938E-01  1.4390E-01  0.0000E+00  8.3149E+00  0.0000E+00  0.0000E+00
  6.9000E+01  2.0564E+00  2.2378E+01  1.7322E+00  1.4880E+02 -3.3938E-01  1.4390E-01  0.0000E+00  8.3651E+00  0.0000E+00  0.0000E+00
  6.9000E+01  2.0564E+00  2.2378E+01  1.7322E+00  1.4880E+02 -3.3938E-01  1.4390E-01  0.0000E+00  8.4125E+00  0.0000E+00  0.0000E+00
  6.9000E+01  2.0564E+00  2.2378E+01  1.7322E+00  1.4880E+02 -3.3938E-01  1.4390E-01  0.0000E+00  8.4572E+00  0.0000E+00  0.0000E+00
  6.9000E+01  2.0564E+00  2.2378E+01  1.7322E+00  1.4880E+02 -3.3938E-01  1.4390E-01  0.0000E+00  8.4995E+00  0.0000E+00  0.0000E+00
  6.9000E+01  2.0564E+00  2.2378E+01  1.7322E+00  1.4880E+02 -3.3938E-01  1.4390E-01  0.0000E+00  8.5394E+00  0.0000E+00  0.0000E+00
  6.9000E+01  2.0564E+00  2.2378E+01  1.7322E+00  1.4880E+02 -3.3938E-01  1.4390E-01  0.0000E+00  8.5771E+00  0.0000E+00  0.0000E+00
  6.9000E+01  2.0564E+00  2.2378E+01  1.7322E+00  1.4880E+02 -3.3938E-01  1.4390E-01  0.0000E+00  8.6127E+00  0.0000E+00  0.0000E+00
  6.9000E+01  2.0564E+00  2.2378E+01  1.7322E+00  1.4880E+02 -3.3938E-01  1.4390E-01  0.0000E+00  8.6464E+00  0.0000E+00  0.0000E+00
  6.9000E+01  2.0564E+00  2.2378E+01  1.7322E+00  1.4880E+02 -3.3938E-01  1.4390E-01  0.0000E+00  8.6781E+00  0.0000E+00  0.0000E+00
  6.9000E+01  2.0564E+00  2.2378E+01  1.7322E+00  1.4880E+02 -3.3938E-01  1.4390E-01  0.0000E+00  8.7081E+00  0.0000E+00  0.0000E+00
  6.9000E+01  2.0564E+00  2.2378E+01  1.7322E+00  1.4880E+02 -3.3938E-01  1.4390E-01  0.0000E+00  8.7365E+00  0.0000E+00  0.0000E+00
  6.9000E+01  2.0564E+00  2.2378E+01  1.7322E+00  1.4880E+02 -3.3938E-01  1.4390E-01  0.0000E+00  8.7632E+00  0.0000E+00  0.0000E+00
  6.9000E+01  2.0564E+00  2.2378E+01  1.7322E+00  1.4880E+02 -3.3938E-01  1.4390E-01  0.0000E+00  8.7885E+00  0.0000E+00  0.0000E+00
  6.9000E+01  2.0564E+00  2.2378E+01  1.7322E+00  1.4880E+02 -3.3938E-01  1.4390E-01  0.0000E+00  8.8124E+00  0.0000E+00  0.0000E+00
  6.9000E+01  2.0564E+00  2.2378E+01  1.7322E+00  1.4880E+02 -3.3938E-01  1.4390E-01  0.0000E+00  8.8349E+00  0.0000E+00  0.0000E+00
  6.9000E+01  2.0564E+00  2.2378E+01  1.7322E+00  1.4880E+02 -3.3938E-01  1.4390E-01  0.0000E+00  8.8562E+00  0.0000E+00  0.0000E+00
  6.9000E+01  2.0564E+00  2.2378E+01  1.7322E+00  1.4880E+02 -3.3938E-01  1.4390E-01  0.0000E+00  8.8763E+00  0.0000E+00  0.0000E+00
  6.9000E+01  2.0564E+00  2.2378E+01  1.7322E+00  1.4880E+02 -3.3938E-01  1.4390E-01  0.0000E+00  8.8953E+00  0.0000E+00  0.0000E+00
  6.9000E+01  2.0564E+00  2.2378E+01  1.7322E+00  1.4880E+02 -3.3938E-01  1.4390E-01  7.5500E+00  5.6367E+00  1.9133E+00  6.3848E-01
  6.9000E+01  2.0564E+00  2.2378E+01  1.7322E+00  1.4880E+02 -3.3938E-01  1.4390E-01  6.0100E+00  2.9580E+00  3.0520E+00  2.3526E+00
  6.9000E+01  2.0564E+00  2.2378E+01  1.7322E+00  1.4880E+02 -3.3938E-01  1.4390E-01  0.0000E+00  8.9133E+00  0.0000E+00  0.0000E+00
  7.0000E+01  2.7371E+00  1.7418E+01  1.7322E+00  1.4880E+02 -5.3459E-02 -1.0667E-01  0.0000E+00  9.2884E+00  0.0000E+00  0.0000E+00
  7.0000E+01  2.7371E+00  1.7418E+01  1.7322E+00  1.4880E+02 -5.3459E-02 -1.0667E-01  0.0000E+00  9.4645E+00  0.0000E+00  0.0000E+00
  7.0000E+01  2.7371E+00  1.7418E+01  1.7322E+00  1.4880E+02 -5.3459E-02 -1.0667E-01  7.1200E+00  5.9439E+00  1.1761E+00  6.3211E-01
  7.0000E+01  2.7371E+00  1.7418E+01  1.7322E+00  1.4880E+02 -5.3459E-02 -1.0667E-01  0.0000E+00  9.5905E+00  0.0000E+00  0.0000E+00
  7.0000E+01  2.7371E+00  1.7418E+01  1.7322E+00  1.4880E+02 -5.3459E-02 -1.0667E-01  0.0000E+00  9.6965E+00  0.0000E+00  0.0000E+00
  7.0000E+01  2.7371E+00  1.7418E+01  1.7322E+00  1.4880E+02 -5.3459E-02 -1.0667E-01  7.2000E+00  6.1726E+00  1.0274E+00  4.9597E-01
  7.1000E+01  2.5577E+00  1.5074E+01  1.7322E+00  1.4880E+02 -1.2124E-01 -2.5119E-01  0.0000E+00  4.1282E+00  0.0000E+00  0.0000E+00
  7.1000E+01  2.5577E+00  1.5074E+01  1.7322E+00  1.4880E+02 -1.2124E-01 -2.5119E-01  0.0000E+00  4.7827E+00  0.0000E+00  0.0000E+00
  7.1000E+01  2.5577E+00  1.5074E+01  1.7322E+00  1.4880E+02 -1.2124E-01 -2.5119E-01  0.0000E+00  4.9361E+00  0.0000E+00  0.0000E+00
  7.1000E+01  2.5577E+00  1.5074E+01  1.7322E+00  1.4880E+02 -1.2124E-01 -2.5119E-01  0.0000E+00  5.0144E+00  0.0000E+00  0.0000E+00
  7.1000E+01  2.5577E+00  1.5074E+01  1.7322E+00  1.4880E+02 -1.2124E-01 -2.5119E-01  0.0000E+00  5.0788E+00  0.0000E+00  0.0000E+00
  7.1000E+01  2.5577E+00  1.5074E+01  1.7322E+00  1.4880E+02 -1.2124E-01 -2.5119E-01  0.0000E+00  5.1383E+00  0.0000E+00  0.0000E+00
  7.1000E+01  2.5577E+00  1.5074E+01  1.7322E+00  1.4880E+02 -1.2124E-01 -2.5119E-01  1.2500E+00  2.9799E+00 -1.7299E+00 -2.7449E+00
  7.1000E+01  2.5577E+00  1.5074E+01  1.7322E+00  1.4880E+02 -1.2124E-01 -2.5119E-01  0.0000E+00  5.1943E+00  0.0000E+00  0.0000E+00
  7.1000E+01  2.5577E+00  1.5074E+01  1.7322E+00  1.4880E+02 -1.2124E-01 -2.5119E-01  4.6100E+00  2.8823E+00  1.7277E+00  2.5677E+00
  7.1000E+01  2.5577E+00  1.5074E+01  1.7322E+00  1.4880E+02 -1.2124E-01 -2.5119E-01  0.0000E+00  5.2471E+00  0.0000E+00  0.0000E+00
  7.1000E+01  2.5577E+00  1.5074E+01  1.7322E+00  1.4880E+02 -1.2124E-01 -2.5119E-01  0.0000E+00  5.2970E+00  0.0000E+00  0.0000E+00
  7.1000E+01  2.5577E+00  1.5074E+01  1.7322E+00  1.4880E+02 -1.2124E-01 -2.5119E-01  5.7700E+00  4.2738E+00  1.4962E+00  1.3408E+00
  7.1000E+01  2.5577E+00  1.5074E+01  1.7322E+00  1.4880E+02 -1.2124E-01 -2.5119E-01  1.3000E+00  1.5194E+00 -2.1941E-01 -4.7642E-01
  7.2000E+01  3.0747E+00  2.2119E+01  1.7322E+00  1.4880E+02  6.2852E-02  1.3226E-01  0.0000E+00  5.1602E+00  0.0000E+00  0.0000E+00
  7.2000E+01  3.0747E+00  2.2119E+01  1.7322E+00  1.4880E+02  6.2852E-02  1.3226E-01  0.0000E+00  5.5251E+00  0.0000E+00  0.0000E+00
  7.2000E+01  3.0747E+00  2.2119E+01  1.7322E+00  1.4880E+02  6.2852E-02  1.3226E-01  3.3700E+00  3.0931E+00  2.7687E-01  7.5130E-01
  7.2000E+01  3.0747E+00  2.2119E+01  1.7322E+00  1.4880E+02  6.2852E-02  1.3226E-01  0.0000E+00  5.6230E+00  0.0000E+00  0.0000E+00
  7.2000E+01  3.0747E+00  2.2119E+01  1.7322E+00  1.4880E+02  6.2852E-02  1.3226E-01  0.0000E+00  5.7000E+00  0.0000E+00  0.0000E+00
  7.2000E+01  3.0747E+00  2.2119E+01  1.7322E+00  1.4880E+02  6.2852E-02  1.3226E-01  0.0000E+00  5.7699E+00  0.0000E+00  0.0000E+00
  7.2000E+01  3.0747E+00  2.2119E+01  1.7322E+00  1.4880E+02  6.2852E-02  1.3226E-01  2.1500E+00  2.1989E+00 -4.8865E-02  1.6503E-01
  7.2000E+01  3.0747E+00  2.2119E+01  1.7322E+00  1.4880E+02  6.2852E-02  1.3226E-01  0.0000E+00  5.8341E+00  0.0000E+00  0.0000E+00
  7.2000E+01  3.0747E+00  2.2119E+01  1.7322E+00  1.4880E+02  6.2852E-02  1.3226E-01  0.0000E+00  5.8930E+00  0.0000E+00  0.0000E+00
  7.2000E+01  3.0747E+00  2.2119E+01  1.7322E+00  1.4880E+02  6.2852E-02  1.3226E-01  2.3700E+00  3.4476E+00 -1.0776E+00 -1.0475E+00
  7.2000E+01  3.0747E+00  2.2119E+01  1.7322E+00  1.4880E+02  6.2852E-02  1.3226E-01  0.0000E+00  5.9471E+00  0.0000E+00  0.0000E+00
  7.2000E+01  3.0747E+00  2.2119E+01  1.7322E+00  1.4880E+02  6.2852E-02  1.3226E-01  4.4200E+00  3.1652E+00  1.2548E+00  2.1217E+00
  7.2000E+01  3.0747E+00  2.2119E+01  1.7322E+00  1.4880E+02  6.2852E-02  1.3226E-01  0.0000E+00  5.9967E+00  0.0000E+00  0.0000E+00
  7.2000E+01  3.0747E+00  2.2119E+01  1.7322E+00  1.4880E+02  6.2852E-02  1.3226E-01  0.0000E+00  6.0422E+00  0.0000E+00  0.0000E+00
  7.2000E+01  3.0747E+00  2.2119E+01  1.7322E+00  1.4880E+02  6.2852E-02  1.3226E-01  0.0000E+00  6.0840E+00  0.0000E+00  0.0000E+00
  7.2000E+01  3.0747E+00  2.2119E+01  1.7322E+00  1.4880E+02  6.2852E-02  1.3226E-01  0.0000E+00  6.1224E+00  0.0000E+00  0.0000E+00
  7.2000E+01  3.0747E+00  2.2119E+01  1.7322E+00  1.4880E+02  6.2852E-02  1.3226E-01  0.0000E+00  6.1576E+00  0.0000E+00  0.0000E+00
  7.2000E+01  3.0747E+00  2.2119E+01  1.7322E+00  1.4880E+02  6.2852E-02  1.3226E-01  0.0000E+00  6.1900E+00  0.0000E+00  0.0000E+00
  7.2000E+01  3.0747E+00  2.2119E+01  1.7322E+00  1.4880E+02  6.2852E-02  1.3226E-01  0.0000E+00  6.2196E+00  0.0000E+00  0.0000E+00
  7.2000E+01  3.0747E+00  2.2119E+01  1.7322E+00  1.4880E+02  6.2852E-02  1.3226E-01  0.0000E+00  6.2469E+00  0.0000E+00  0.0000E+00
  7.2000E+01  3.0747E+00  2.2119E+01  1.7322E+00  1.4880E+02  6.2852E-02  1.3226E-01  0.0000E+00  6.2719E+00  0.0000E+00  0.0000E+00
  7.2000E+01  3.0747E+00  2.2119E+01  1.7322E+00  1.4880E+02  6.2852E-02  1.3226E-01  0.0000E+00  6.2948E+00  0.0000E+00  0.0000E+00
  7.2000E+01  3.0747E+00  2.2119E+01  1.7322E+00  1.4880E+02  6.2852E-02  1.3226E-01  0.0000E+00  6.3159E+00  0.0000E+00  0.0000E+00
  7.2000E+01  3.0747E+00  2.2119E+01  1.7322E+00  1.4880E+02  6.2852E-02  1.3226E-01  0.0000E+00  6.3352E+00  0.0000E+00  0.0000E+00
  7.2000E+01  3.0747E+00  2.2119E+01  1.7322E+00  1.4880E+02  6.2852E-02  1.3226E-01  0.0000E+00  6.3530E+00  0.0000E+00  0.0000E+00
  7.2000E+01  3.0747E+00  2.2119E+01  1.7322E+00  1.4880E+02  6.2852E-02  1.3226E-01  0.0000E+00  6.3693E+00  0.0000E+00  0.0000E+00
  7.2000E+01  3.0747E+00  2.2119E+01  1.7322E+00  1.4880E+02  6.2852E-02  1.3226E-01  0.0000E+00  6.3842E+00  0.0000E+00  0.0000E+00
  7.2000E+01  3.0747E+00  2.2119E+01  1.7322E+00  1.4880E+02  6.2852E-02  1.3226E-01  0.0000E+00  6.3979E+00  0.0000E+00  0.0000E+00
  7.2000E+01  3.0747E+00  2.2119E+01  1.7322E+00  1.4880E+02  6.2852E-02  1.3226E-01  0.0000E+00  6.4105E+00  0.0000E+00  0.0000E+00
  7.2000E+01  3.0747E+00  2.2119E+01  1.7322E+00  1.4880E+02  6.2852E-02  1.3226E-01  0.0000E+00  6.4221E+00  0.0000E+00  0.0000E+00
  7.2000E+01  3.0747E+00  2.2119E+01  1.7322E+00  1.4880E+02  6.2852E-02  1.3226E-01  0.0000E+00  6.4327E+00  0.0000E+00  0.0000E+00
  7.2000E+01  3.0747E+00  2.2119E+01  1.7322E+00  1.4880E+02  6.2852E-02  1.3226E-01  0.0000E+00  6.4424E+00  0.0000E+00  0.0000E+00
  7.2000E+01  3.0747E+00  2.2119E+01  1.7322E+00  1.4880E+02  6.2852E-02  1.3226E-01  0.0000E+00  6.4514E+00  0.0000E+00  0.0000E+00
  7.2000E+01  3.0747E+00  2.2119E+01  1.7322E+00  1.4880E+02  6.2852E-02  1.3226E-01  0.0000E+00  6.4596E+00  0.0000E+00  0.0000E+00
  7.2000E+01  3.0747E+00  2.2119E+01  1.7322E+00  1.4880E+02  6.2852E-02  1.3226E-01  0.0000E+00  6.4671E+00  0.0000E+00  0.0000E+00
  7.2000E+01  3.0747E+00  2.2119E+01  1.7322E+00  1.4880E+02  6.2852E-02  1.3226E-01  0.0000E+00  6.4740E+00  0.0000E+00  0.0000E+00
  7.2000E+01  3.0747E+00  2.2119E+01  1.7322E+00  1.4880E+02  6.2852E-02  1.3226E-01  0.0000E+00  6.4804E+00  0.0000E+00  0.0000E+00
  7.2000E+01  3.0747E+00  2.2119E+01  1.7322E+00  1.4880E+02  6.2852E-02  1.3226E-01  0.0000E+00  6.4862E+00  0.0000E+00  0.0000E+00
  7.2000E+01  3.0747E+00  2.2119E+01  1.7322E+00  1.4880E+02  6.2852E-02  1.3226E-01  0.0000E+00  6.4916E+00  0.0000E+00  0.0000E+00
  7.2000E+01  3.0747E+00  2.2119E+01  1.7322E+00  1.4880E+02  6.2852E-02  1.3226E-01  0.0000E+00  6.4965E+00  0.0000E+00  0.0000E+00
  7.2000E+01  3.0747E+00  2.2119E+01  1.7322E+00  1.4880E+02  6.2852E-02  1.3226E-01  0.0000E+00  6.5010E+00  0.0000E+00  0.0000E+00
  7.2000E+01  3.0747E+00  2.2119E+01  1.7322E+00  1.4880E+02  6.2852E-02  1.3226E-01  0.0000E+00  6.5051E+00  0.0000E+00  0.0000E+00
  7.2000E+01  3.0747E+00  2.2119E+01  1.7322E+00  1.4880E+02  6.2852E-02  1.3226E-01  0.0000E+00  6.5089E+00  0.0000E+00  0.0000E+00
  7.2000E+01  3.0747E+00  2.2119E+01  1.7322E+00  1.4880E+02  6.2852E-02  1.3226E-01  0.0000E+00  6.5124E+00  0.0000E+00  0.0000E+00
  7.2000E+01  3.0747E+00  2.2119E+01  1.7322E+00  1.4880E+02  6.2852E-02  1.3226E-01  0.0000E+00  6.5156E+00  0.0000E+00  0.0000E+00
  7.2000E+01  3.0747E+00  2.2119E+01  1.7322E+00  1.4880E+02  6.2852E-02  1.3226E-01  0.0000E+00  6.5185E+00  0.0000E+00  0.0000E+00
  7.2000E+01  3.0747E+00  2.2119E+01  1.7322E+00  1.4880E+02  6.2852E-02  1.3226E-01  0.0000E+00  6.5212E+00  0.0000E+00  0.0000E+00
  7.2000E+01  3.0747E+00  2.2119E+01  1.7322E+00  1.4880E+02  6.2852E-02  1.3226E-01  0.0000E+00  6.5237E+00  0.0000E+00  0.0000E+00
  7.2000E+01  3.0747E+00  2.2119E+01  1.7322E+00  1.4880E+02  6.2852E-02  1.3226E-01  0.0000E+00  6.5259E+00  0.0000E+00  0.0000E+00
  7.2000E+01  3.0747E+00  2.2119E+01  1.7322E+00  1.4880E+02  6.2852E-02  1.3226E-01  0.0000E+00  6.5280E+00  0.0000E+00  0.0000E+00
  7.2000E+01  3.0747E+00  2.2119E+01  1.7322E+00  1.4880E+02  6.2852E-02  1.3226E-01  0.0000E+00  6.5299E+00  0.0000E+00  0.0000E+00
  7.2000E+01  3.0747E+00  2.2119E+01  1.7322E+00  1.4880E+02  6.2852E-02  1.3226E-01  0.0000E+00  6.5317E+00  0.0000E+00  0.0000E+00
  7.2000E+01  3.0747E+00  2.2119E+01  1.7322E+00  1.4880E+02  6.2852E-02  1.3226E-01  0.0000E+00  6.5333E+00  0.0000E+00  0.0000E+00
  7.2000E+01  3.0747E+00  2.2119E+01  1.7322E+00  1.4880E+02  6.2852E-02  1.3226E-01  0.0000E+00  6.5348E+00  0.0000E+00  0.0000E+00
  7.2000E+01  3.0747E+00  2.2119E+01  1.7322E+00  1.4880E+02  6.2852E-02  1.3226E-01  0.0000E+00  6.5361E+00  0.0000E+00  0.0000E+00
  7.2000E+01  3.0747E+00  2.2119E+01  1.7322E+00  1.4880E+02  6.2852E-02  1.3226E-01  0.0000E+00  6.5374E+00  0.0000E+00  0.0000E+00
  7.2000E+01  3.0747E+00  2.2119E+01  1.7322E+00  1.4880E+02  6.2852E-02  1.3226E-01  0.0000E+00  6.5385E+00  0.0000E+00  0.0000E+00
  7.2000E+01  3.0747E+00  2.2119E+01  1.7322E+00  1.4880E+02  6.2852E-02  1.3226E-01  0.0000E+00  6.5396E+00  0.0000E+00  0.0000E+00
  7.2000E+01  3.0747E+00  2.2119E+01  1.7322E+00  1.4880E+02  6.2852E-02  1.3226E-01  0.0000E+00  6.5405E+00  0.0000E+00  0.0000E+00
  7.2000E+01  3.0747E+00  2.2119E+01  1.7322E+00  1.4880E+02  6.2852E-02  1.3226E-01  2.3700E+00  4.4644E+00 -2.0944E+00 -1.6970E+00
  7.2000E+01  3.0747E+00  2.2119E+01  1.7322E+00  1.4880E+02  6.2852E-02  1.3226E-01  0.0000E+00  6.5414E+00  0.0000E+00  0.0000E+00
  7.2000E+01  3.0747E+00  2.2119E+01  1.7322E+00  1.4880E+02  6.2852E-02  1.3226E-01  2.8300E+00  4.4653E+00 -1.6353E+00 -1.2368E+00
  7.3000E+01  2.5910E+00  1.8945E+01  1.7322E+00  1.4880E+02 -1.0832E-01 -2.2666E-02  0.0000E+00  4.1282E+00  0.0000E+00  0.0000E+00
  7.3000E+01  2.5910E+00  1.8945E+01  1.7322E+00  1.4880E+02 -1.0832E-01 -2.2666E-02  0.0000E+00  4.7827E+00  0.0000E+00  0.0000E+00
  7.3000E+01  2.5910E+00  1.8945E+01  1.7322E+00  1.4880E+02 -1.0832E-01 -2.2666E-02  0.0000E+00  4.9361E+00  0.0000E+00  0.0000E+00
  7.3000E+01  2.5910E+00  1.8945E+01  1.7322E+00  1.4880E+02 -1.0832E-01 -2.2666E-02  0.0000E+00  5.0144E+00  0.0000E+00  0.0000E+00
  7.3000E+01  2.5910E+00  1.8945E+01  1.7322E+00  1.4880E+02 -1.0832E-01 -2.2666E-02  0.0000E+00  5.0788E+00  0.0000E+00  0.0000E+00
  7.3000E+01  2.5910E+00  1.8945E+01  1.7322E+00  1.4880E+02 -1.0832E-01 -2.2666E-02  0.0000E+00  5.1383E+00  0.0000E+00  0.0000E+00
  7.3000E+01  2.5910E+00  1.8945E+01  1.7322E+00  1.4880E+02 -1.0832E-01 -2.2666E-02  0.0000E+00  5.1943E+00  0.0000E+00  0.0000E+00
  7.3000E+01  2.5910E+00  1.8945E+01  1.7322E+00  1.4880E+02 -1.0832E-01 -2.2666E-02  0.0000E+00  5.2471E+00  0.0000E+00  0.0000E+00
  7.3000E+01  2.5910E+00  1.8945E+01  1.7322E+00  1.4880E+02 -1.0832E-01 -2.2666E-02  0.0000E+00  5.2970E+00  0.0000E+00  0.0000E+00
  7.3000E+01  2.5910E+00  1.8945E+01  1.7322E+00  1.4880E+02 -1.0832E-01 -2.2666E-02  0.0000E+00  5.3441E+00  0.0000E+00  0.0000E+00
  7.3000E+01  2.5910E+00  1.8945E+01  1.7322E+00  1.4880E+02 -1.0832E-01 -2.2666E-02  0.0000E+00  5.3886E+00  0.0000E+00  0.0000E+00
  7.3000E+01  2.5910E+00  1.8945E+01  1.7322E+00  1.4880E+02 -1.0832E-01 -2.2666E-02  4.0000E+00  3.2258E+00  7.7423E-01  7.7761E-01
  7.3000E+01  2.5910E+00  1.8945E+01  1.7322E+00  1.4880E+02 -1.0832E-01 -2.2666E-02  0.0000E+00  5.4307E+00  0.0000E+00  0.0000E+00
  7.3000E+01  2.5910E+00  1.8945E+01  1.7322E+00  1.4880E+02 -1.0832E-01 -2.2666E-02  4.3000E+00  3.2671E+00  1.0329E+00  1.1157E+00
  7.3000E+01  2.5910E+00  1.8945E+01  1.7322E+00  1.4880E+02 -1.0832E-01 -2.2666E-02  0.0000E+00  5.4704E+00  0.0000E+00  0.0000E+00
  7.3000E+01  2.5910E+00  1.8945E+01  1.7322E+00  1.4880E+02 -1.0832E-01 -2.2666E-02  3.3000E+00  3.3061E+00 -6.0567E-03 -3.1106E-01
  7.3000E+01  2.5910E+00  1.8945E+01  1.7322E+00  1.4880E+02 -1.0832E-01 -2.2666E-02  0.0000E+00  5.5079E+00  0.0000E+00  0.0000E+00
  7.3000E+01  2.5910E+00  1.8945E+01  1.7322E+00  1.4880E+02 -1.0832E-01 -2.2666E-02  0.0000E+00  5.5433E+00  0.0000E+00  0.0000E+00
  7.3000E+01  2.5910E+00  1.8945E+01  1.7322E+00  1.4880E+02 -1.0832E-01 -2.2666E-02  0.0000E+00  5.5767E+00  0.0000E+00  0.0000E+00
  7.3000E+01  2.5910E+00  1.8945E+01  1.7322E+00  1.4880E+02 -1.0832E-01 -2.2666E-02  3.6000E+00  3.4105E+00  1.8947E-01 -6.0863E-02
  7.3000E+01  2.5910E+00  1.8945E+01  1.7322E+00  1.4880E+02 -1.0832E-01 -2.2666E-02  0.0000E+00  5.6083E+00  0.0000E+00  0.0000E+00
  7.4000E+01  3.2228E+00  1.9632E+01  1.7322E+00  1.4880E+02  1.0991E-01  1.2967E-02  0.0000E+00  4.1282E+00  0.0000E+00  0.0000E+00
  7.4000E+01  3.2228E+00  1.9632E+01  1.7322E+00  1.4880E+02  1.0991E-01  1.2967E-02  0.0000E+00  4.7827E+00  0.0000E+00  0.0000E+00
  7.4000E+01  3.2228E+00  1.9632E+01  1.7322E+00  1.4880E+02  1.0991E-01  1.2967E-02  0.0000E+00  4.9361E+00  0.0000E+00  0.0000E+00
  7.4000E+01  3.2228E+00  1.9632E+01  1.7322E+00  1.4880E+02  1.0991E-01  1.2967E-02  0.0000E+00  5.0144E+00  0.0000E+00  0.0000E+00
  7.4000E+01  3.2228E+00  1.9632E+01  1.7322E+00  1.4880E+02  1.0991E-01  1.2967E-02  0.0000E+00  5.0788E+00  0.0000E+00  0.0000E+00
  7.4000E+01  3.2228E+00  1.9632E+01  1.7322E+00  1.4880E+02  1.0991E-01  1.2967E-02  0.0000E+00  5.1383E+00  0.0000E+00  0.0000E+00
  7.4000E+01  3.2228E+00  1.9632E+01  1.7322E+00  1.4880E+02  1.0991E-01  1.2967E-02  0.0000E+00  5.1943E+00  0.0000E+00  0.0000E+00
  7.4000E+01  3.2228E+00  1.9632E+01  1.7322E+00  1.4880E+02  1.0991E-01  1.2967E-02  0.0000E+00  5.2471E+00  0.0000E+00  0.0000E+00
  7.4000E+01  3.2228E+00  1.9632E+01  1.7322E+00  1.4880E+02  1.0991E-01  1.2967E-02  0.0000E+00  5.2970E+00  0.0000E+00  0.0000E+00
  7.4000E+01  3.2228E+00  1.9632E+01  1.7322E+00  1.4880E+02  1.0991E-01  1.2967E-02  0.0000E+00  5.3441E+00  0.0000E+00  0.0000E+00
  7.4000E+01  3.2228E+00  1.9632E+01  1.7322E+00  1.4880E+02  1.0991E-01  1.2967E-02  0.0000E+00  5.3886E+00  0.0000E+00  0.0000E+00
  7.4000E+01  3.2228E+00  1.9632E+01  1.7322E+00  1.4880E+02  1.0991E-01  1.2967E-02  0.0000E+00  5.4307E+00  0.0000E+00  0.0000E+00
  7.4000E+01  3.2228E+00  1.9632E+01  1.7322E+00  1.4880E+02  1.0991E-01  1.2967E-02  0.0000E+00  5.4704E+00  0.0000E+00  0.0000E+00
  7.4000E+01  3.2228E+00  1.9632E+01  1.7322E+00  1.4880E+02  1.0991E-01  1.2967E-02  0.0000E+00  5.5079E+00  0.0000E+00  0.0000E+00
  7.4000E+01  3.2228E+00  1.9632E+01  1.7322E+00  1.4880E+02  1.0991E-01  1.2967E-02  0.0000E+00  5.5433E+00  0.0000E+00  0.0000E+00
  7.4000E+01  3.2228E+00  1.9632E+01  1.7322E+00  1.4880E+02  1.0991E-01  1.2967E-02  3.3700E+00  3.3777E+00 -7.6762E-03  1.9200E-01
  7.4000E+01  3.2228E+00  1.9632E+01  1.7322E+00  1.4880E+02  1.0991E-01  1.2967E-02  0.0000E+00  5.5767E+00  0.0000E+00  0.0000E+00
  7.4000E+01  3.2228E+00  1.9632E+01  1.7322E+00  1.4880E+02  1.0991E-01  1.2967E-02  2.3700E+00  3.4105E+00 -1.0405E+00 -1.1611E+00
  7.4000E+01  3.2228E+00  1.9632E+01  1.7322E+00  1.4880E+02  1.0991E-01  1.2967E-02  0.0000E+00  5.6083E+00  0.0000E+00  0.0000E+00
  7.4000E+01  3.2228E+00  1.9632E+01  1.7322E+00  1.4880E+02  1.0991E-01  1.2967E-02  0.0000E+00  5.6382E+00  0.0000E+00  0.0000E+00
  7.4000E+01  3.2228E+00  1.9632E+01  1.7322E+00  1.4880E+02  1.0991E-01  1.2967E-02  0.0000E+00  5.6663E+00  0.0000E+00  0.0000E+00
  7.4000E+01  3.2228E+00  1.9632E+01  1.7322E+00  1.4880E+02  1.0991E-01  1.2967E-02  3.9500E+00  3.4986E+00  4.5145E-01  7.8407E-01
  7.4000E+01  3.2228E+00  1.9632E+01  1.7322E+00  1.4880E+02  1.0991E-01  1.2967E-02  0.0000E+00  5.6929E+00  0.0000E+00  0.0000E+00
  7.4000E+01  3.2228E+00  1.9632E+01  1.7322E+00  1.4880E+02  1.0991E-01  1.2967E-02  2.7700E+00  3.5247E+00 -7.5469E-01 -7.4813E-01
  7.5000E+01  3.4838E+00  2.2217E+01  1.7322E+00  1.4880E+02  1.8776E-01  1.3667E-01  0.0000E+00  5.1602E+00  0.0000E+00  0.0000E+00
  7.5000E+01  3.4838E+00  2.2217E+01  1.7322E+00  1.4880E+02  1.8776E-01  1.3667E-01  0.0000E+00  5.5251E+00  0.0000E+00  0.0000E+00
  7.5000E+01  3.4838E+00  2.2217E+01  1.7322E+00  1.4880E+02  1.8776E-01  1.3667E-01  2.3000E+00  3.0931E+00 -7.9313E-01 -8.7253E-01
  7.5000E+01  3.4838E+00  2.2217E+01  1.7322E+00  1.4880E+02  1.8776E-01  1.3667E-01  0.0000E+00  5.6230E+00  0.0000E+00  0.0000E+00
  7.5000E+01  3.4838E+00  2.2217E+01  1.7322E+00  1.4880E+02  1.8776E-01  1.3667E-01  0.0000E+00  5.7000E+00  0.0000E+00  0.0000E+00
  7.5000E+01  3.4838E+00  2.2217E+01  1.7322E+00  1.4880E+02  1.8776E-01  1.3667E-01  0.0000E+00  5.7699E+00  0.0000E+00  0.0000E+00
  7.5000E+01  3.4838E+00  2.2217E+01  1.7322E+00  1.4880E+02  1.8776E-01  1.3667E-01  2.3000E+00  3.3267E+00 -1.0267E+00 -1.0976E+00
  7.5000E+01  3.4838E+00  2.2217E+01  1.7322E+00  1.4880E+02  1.8776E-01  1.3667E-01  0.0000E+00  5.8341E+00  0.0000E+00  0.0000E+00
  7.5000E+01  3.4838E+00  2.2217E+01  1.7322E+00  1.4880E+02  1.8776E-01  1.3667E-01  3.3000E+00  3.3898E+00 -8.9765E-02  1.7339E-01
  7.6000E+01  2.4290E+00  1.7346E+01  1.7322E+00  1.4880E+02 -1.7287E-01 -1.1081E-01  0.0000E+00  5.1602E+00  0.0000E+00  0.0000E+00
  7.6000E+01  2.4290E+00  1.7346E+01  1.7322E+00  1.4880E+02 -1.7287E-01 -1.1081E-01  0.0000E+00  5.5251E+00  0.0000E+00  0.0000E+00
  7.6000E+01  2.4290E+00  1.7346E+01  1.7322E+00  1.4880E+02 -1.7287E-01 -1.1081E-01  0.0000E+00  5.6230E+00  0.0000E+00  0.0000E+00
  7.6000E+01  2.4290E+00  1.7346E+01  1.7322E+00  1.4880E+02 -1.7287E-01 -1.1081E-01  0.0000E+00  5.7000E+00  0.0000E+00  0.0000E+00
  7.6000E+01  2.4290E+00  1.7346E+01  1.7322E+00  1.4880E+02 -1.7287E-01 -1.1081E-01  0.0000E+00  5.7699E+00  0.0000E+00  0.0000E+00
  7.6000E+01  2.4290E+00  1.7346E+01  1.7322E+00  1.4880E+02 -1.7287E-01 -1.1081E-01  4.3000E+00  3.3267E+00  9.7327E-01  9.4388E-01
  7.6000E+01  2.4290E+00  1.7346E+01  1.7322E+00  1.4880E+02 -1.7287E-01 -1.1081E-01  0.0000E+00  5.8341E+00  0.0000E+00  0.0000E+00
  7.6000E+01  2.4290E+00  1.7346E+01  1.7322E+00  1.4880E+02 -1.7287E-01 -1.1081E-01  4.5000E+00  3.3898E+00  1.1102E+00  1.0966E+00
  7.7000E+01  3.1468E+00  2.0188E+01  1.7322E+00  1.4880E+02  8.6041E-02  4.0906E-02  0.0000E+00  4.1282E+00  0.0000E+00  0.0000E+00
  7.7000E+01  3.1468E+00  2.0188E+01  1.7322E+00  1.4880E+02  8.6041E-02  4.0906E-02  0.0000E+00  4.4201E+00  0.0000E+00  0.0000E+00
  7.7000E+01  3.1468E+00  2.0188E+01  1.7322E+00  1.4880E+02  8.6041E-02  4.0906E-02  2.5000E+00  2.4745E+00  2.5496E-02  1.2514E-01
  7.7000E+01  3.1468E+00  2.0188E+01  1.7322E+00  1.4880E+02  8.6041E-02  4.0906E-02  0.0000E+00  4.4984E+00  0.0000E+00  0.0000E+00
  7.7000E+01  3.1468E+00  2.0188E+01  1.7322E+00  1.4880E+02  8.6041E-02  4.0906E-02  2.7000E+00  2.5462E+00  1.5379E-01  3.5243E-01
  7.7000E+01  3.1468E+00  2.0188E+01  1.7322E+00  1.4880E+02  8.6041E-02  4.0906E-02  0.0000E+00  4.5600E+00  0.0000E+00  0.0000E+00
  7.7000E+01  3.1468E+00  2.0188E+01  1.7322E+00  1.4880E+02  8.6041E-02  4.0906E-02  0.0000E+00  4.6159E+00  0.0000E+00  0.0000E+00
  7.7000E+01  3.1468E+00  2.0188E+01  1.7322E+00  1.4880E+02  8.6041E-02  4.0906E-02  2.3000E+00  2.6614E+00 -3.6138E-01 -5.2691E-01
  7.7000E+01  3.1468E+00  2.0188E+01  1.7322E+00  1.4880E+02  8.6041E-02  4.0906E-02  0.0000E+00  4.6673E+00  0.0000E+00  0.0000E+00
  7.7000E+01  3.1468E+00  2.0188E+01  1.7322E+00  1.4880E+02  8.6041E-02  4.0906E-02  0.0000E+00  4.7144E+00  0.0000E+00  0.0000E+00
  7.7000E+01  3.1468E+00  2.0188E+01  1.7322E+00  1.4880E+02  8.6041E-02  4.0906E-02  0.0000E+00  4.7576E+00  0.0000E+00  0.0000E+00
  7.7000E+01  3.1468E+00  2.0188E+01  1.7322E+00  1.4880E+02  8.6041E-02  4.0906E-02  2.5000E+00  2.8006E+00 -3.0059E-01 -3.9517E-01
  7.8000E+01  2.4835E+00  1.8723E+01  1.7322E+00  1.4880E+02 -1.5068E-01 -3.4437E-02  0.0000E+00  4.1282E+00  0.0000E+00  0.0000E+00
  7.8000E+01  2.4835E+00  1.8723E+01  1.7322E+00  1.4880E+02 -1.5068E-01 -3.4437E-02  0.0000E+00  4.7827E+00  0.0000E+00  0.0000E+00
  7.8000E+01  2.4835E+00  1.8723E+01  1.7322E+00  1.4880E+02 -1.5068E-01 -3.4437E-02  0.0000E+00  4.9361E+00  0.0000E+00  0.0000E+00
  7.8000E+01  2.4835E+00  1.8723E+01  1.7322E+00  1.4880E+02 -1.5068E-01 -3.4437E-02  0.0000E+00  5.0144E+00  0.0000E+00  0.0000E+00
  7.8000E+01  2.4835E+00  1.8723E+01  1.7322E+00  1.4880E+02 -1.5068E-01 -3.4437E-02  0.0000E+00  5.0788E+00  0.0000E+00  0.0000E+00
  7.8000E+01  2.4835E+00  1.8723E+01  1.7322E+00  1.4880E+02 -1.5068E-01 -3.4437E-02  0.0000E+00  5.1383E+00  0.0000E+00  0.0000E+00
  7.8000E+01  2.4835E+00  1.8723E+01  1.7322E+00  1.4880E+02 -1.5068E-01 -3.4437E-02  0.0000E+00  5.1943E+00  0.0000E+00  0.0000E+00
  7.8000E+01  2.4835E+00  1.8723E+01  1.7322E+00  1.4880E+02 -1.5068E-01 -3.4437E-02  3.9000E+00  3.0349E+00  8.6515E-01  9.4485E-01
  7.8000E+01  2.4835E+00  1.8723E+01  1.7322E+00  1.4880E+02 -1.5068E-01 -3.4437E-02  0.0000E+00  5.2471E+00  0.0000E+00  0.0000E+00
  7.8000E+01  2.4835E+00  1.8723E+01  1.7322E+00  1.4880E+02 -1.5068E-01 -3.4437E-02  0.0000E+00  5.2970E+00  0.0000E+00  0.0000E+00
  7.8000E+01  2.4835E+00  1.8723E+01  1.7322E+00  1.4880E+02 -1.5068E-01 -3.4437E-02  0.0000E+00  5.3441E+00  0.0000E+00  0.0000E+00
  7.8000E+01  2.4835E+00  1.8723E+01  1.7322E+00  1.4880E+02 -1.5068E-01 -3.4437E-02  3.9000E+00  3.1820E+00  7.1795E-01  6.6689E-01
  7.9000E+01  2.9257E+00  1.9294E+01  1.7322E+00  1.4880E+02  1.3180E-02 -4.3799E-03  0.0000E+00  5.1602E+00  0.0000E+00  0.0000E+00
  7.9000E+01  2.9257E+00  1.9294E+01  1.7322E+00  1.4880E+02  1.3180E-02 -4.3799E-03  0.0000E+00  5.9784E+00  0.0000E+00  0.0000E+00
  7.9000E+01  2.9257E+00  1.9294E+01  1.7322E+00  1.4880E+02  1.3180E-02 -4.3799E-03  3.6000E+00  3.3413E+00  2.5872E-01  3.1618E-01
  7.9000E+01  2.9257E+00  1.9294E+01  1.7322E+00  1.4880E+02  1.3180E-02 -4.3799E-03  0.0000E+00  6.1702E+00  0.0000E+00  0.0000E+00
  7.9000E+01  2.9257E+00  1.9294E+01  1.7322E+00  1.4880E+02  1.3180E-02 -4.3799E-03  0.0000E+00  6.2681E+00  0.0000E+00  0.0000E+00
  7.9000E+01  2.9257E+00  1.9294E+01  1.7322E+00  1.4880E+02  1.3180E-02 -4.3799E-03  0.0000E+00  6.3486E+00  0.0000E+00  0.0000E+00
  7.9000E+01  2.9257E+00  1.9294E+01  1.7322E+00  1.4880E+02  1.3180E-02 -4.3799E-03  3.6000E+00  3.6520E+00 -5.1982E-02 -9.6474E-02
  8.0000E+01  2.8548E+00  1.9238E+01  1.7322E+00  1.4880E+02 -1.1333E-02 -7.3121E-03  0.0000E+00  6.1922E+00  0.0000E+00  0.0000E+00
  8.0000E+01  2.8548E+00  1.9238E+01  1.7322E+00  1.4880E+02 -1.1333E-02 -7.3121E-03  0.0000E+00  6.6301E+00  0.0000E+00  0.0000E+00
  8.0000E+01  2.8548E+00  1.9238E+01  1.7322E+00  1.4880E+02 -1.1333E-02 -7.3121E-03  3.9000E+00  3.7118E+00  1.8824E-01  1.5789E-01
  8.0000E+01  2.8548E+00  1.9238E+01  1.7322E+00  1.4880E+02 -1.1333E-02 -7.3121E-03  0.0000E+00  6.7476E+00  0.0000E+00  0.0000E+00
  8.0000E+01  2.8548E+00  1.9238E+01  1.7322E+00  1.4880E+02 -1.1333E-02 -7.3121E-03  0.0000E+00  6.8399E+00  0.0000E+00  0.0000E+00
  8.0000E+01  2.8548E+00  1.9238E+01  1.7322E+00  1.4880E+02 -1.1333E-02 -7.3121E-03  4.2000E+00  3.9096E+00  2.9037E-01  2.6234E-01
  8.1000E+01  2.3333E+00  1.7651E+01  1.7322E+00  1.4880E+02 -2.1308E-01 -9.3431E-02  0.0000E+00  4.1282E+00  0.0000E+00  0.0000E+00
  8.1000E+01  2.3333E+00  1.7651E+01  1.7322E+00  1.4880E+02 -2.1308E-01 -9.3431E-02  0.0000E+00  4.7827E+00  0.0000E+00  0.0000E+00
  8.1000E+01  2.3333E+00  1.7651E+01  1.7322E+00  1.4880E+02 -2.1308E-01 -9.3431E-02  3.6000E+00  2.6730E+00  9.2698E-01  1.1666E+00
  8.1000E+01  2.3333E+00  1.7651E+01  1.7322E+00  1.4880E+02 -2.1308E-01 -9.3431E-02  0.0000E+00  4.9361E+00  0.0000E+00  0.0000E+00
  8.1000E+01  2.3333E+00  1.7651E+01  1.7322E+00  1.4880E+02 -2.1308E-01 -9.3431E-02  0.0000E+00  5.0144E+00  0.0000E+00  0.0000E+00
  8.1000E+01  2.3333E+00  1.7651E+01  1.7322E+00  1.4880E+02 -2.1308E-01 -9.3431E-02  3.9000E+00  2.8591E+00  1.0409E+00  1.2221E+00
  8.2000E+01  3.3260E+00  2.1557E+01  1.7322E+00  1.4880E+02  1.4143E-01  1.0652E-01  0.0000E+00  4.1282E+00  0.0000E+00  0.0000E+00
  8.2000E+01  3.3260E+00  2.1557E+01  1.7322E+00  1.4880E+02  1.4143E-01  1.0652E-01  0.0000E+00  4.4201E+00  0.0000E+00  0.0000E+00
  8.2000E+01  3.3260E+00  2.1557E+01  1.7322E+00  1.4880E+02  1.4143E-01  1.0652E-01  2.1000E+00  2.4745E+00 -3.7450E-01 -4.9944E-01
  8.2000E+01  3.3260E+00  2.1557E+01  1.7322E+00  1.4880E+02  1.4143E-01  1.0652E-01  0.0000E+00  4.4984E+00  0.0000E+00  0.0000E+00
  8.2000E+01  3.3260E+00  2.1557E+01  1.7322E+00  1.4880E+02  1.4143E-01  1.0652E-01  2.1000E+00  2.5462E+00 -4.4621E-01 -6.0558E-01
  8.3000E+01  2.8427E+00  1.9098E+01  1.7322E+00  1.4880E+02 -1.5593E-02 -1.4597E-02  0.0000E+00  5.1602E+00  0.0000E+00  0.0000E+00
  8.3000E+01  2.8427E+00  1.9098E+01  1.7322E+00  1.4880E+02 -1.5593E-02 -1.4597E-02  0.0000E+00  5.5251E+00  0.0000E+00  0.0000E+00
  8.3000E+01  2.8427E+00  1.9098E+01  1.7322E+00  1.4880E+02 -1.5593E-02 -1.4597E-02  3.4000E+00  3.0931E+00  3.0687E-01  3.6753E-01
  8.3000E+01  2.8427E+00  1.9098E+01  1.7322E+00  1.4880E+02 -1.5593E-02 -1.4597E-02  0.0000E+00  5.6230E+00  0.0000E+00  0.0000E+00
  8.3000E+01  2.8427E+00  1.9098E+01  1.7322E+00  1.4880E+02 -1.5593E-02 -1.4597E-02  0.0000E+00  5.7000E+00  0.0000E+00  0.0000E+00
  8.3000E+01  2.8427E+00  1.9098E+01  1.7322E+00  1.4880E+02 -1.5593E-02 -1.4597E-02  3.4000E+00  3.2580E+00  1.4198E-01  1.1589E-01
  8.4000E+01  3.3759E+00  1.9917E+01  1.7322E+00  1.4880E+02  1.5632E-01  2.7378E-02  0.0000E+00  4.1282E+00  0.0000E+00  0.0000E+00
  8.4000E+01  3.3759E+00  1.9917E+01  1.7322E+00  1.4880E+02  1.5632E-01  2.7378E-02  0.0000E+00  4.7827E+00  0.0000E+00  0.0000E+00
  8.4000E+01  3.3759E+00  1.9917E+01  1.7322E+00  1.4880E+02  1.5632E-01  2.7378E-02  0.0000E+00  4.9361E+00  0.0000E+00  0.0000E+00
  8.4000E+01  3.3759E+00  1.9917E+01  1.7322E+00  1.4880E+02  1.5632E-01  2.7378E-02  0.0000E+00  5.0144E+00  0.0000E+00  0.0000E+00
  8.4000E+01  3.3759E+00  1.9917E+01  1.7322E+00  1.4880E+02  1.5632E-01  2.7378E-02  2.3000E+00  2.8591E+00 -5.5906E-01 -6.9504E-01
  8.4000E+01  3.3759E+00  1.9917E+01  1.7322E+00  1.4880E+02  1.5632E-01  2.7378E-02  0.0000E+00  5.0788E+00  0.0000E+00  0.0000E+00
  8.4000E+01  3.3759E+00  1.9917E+01  1.7322E+00  1.4880E+02  1.5632E-01  2.7378E-02  2.6000E+00  2.9216E+00 -3.2159E-01 -3.0796E-01
  8.5000E+01  3.3736E+00  1.9816E+01  1.7322E+00  1.4880E+02  1.5562E-01  2.2291E-02  0.0000E+00  5.1602E+00  0.0000E+00  0.0000E+00
  8.5000E+01  3.3736E+00  1.9816E+01  1.7322E+00  1.4880E+02  1.5562E-01  2.2291E-02  0.0000E+00  5.9784E+00  0.0000E+00  0.0000E+00
  8.5000E+01  3.3736E+00  1.9816E+01  1.7322E+00  1.4880E+02  1.5562E-01  2.2291E-02  0.0000E+00  6.1702E+00  0.0000E+00  0.0000E+00
  8.5000E+01  3.3736E+00  1.9816E+01  1.7322E+00  1.4880E+02  1.5562E-01  2.2291E-02  0.0000E+00  6.2681E+00  0.0000E+00  0.0000E+00
  8.5000E+01  3.3736E+00  1.9816E+01  1.7322E+00  1.4880E+02  1.5562E-01  2.2291E-02  0.0000E+00  6.3486E+00  0.0000E+00  0.0000E+00
  8.5000E+01  3.3736E+00  1.9816E+01  1.7322E+00  1.4880E+02  1.5562E-01  2.2291E-02  0.0000E+00  6.4229E+00  0.0000E+00  0.0000E+00
  8.5000E+01  3.3736E+00  1.9816E+01  1.7322E+00  1.4880E+02  1.5562E-01  2.2291E-02  0.0000E+00  6.4929E+00  0.0000E+00  0.0000E+00
  8.5000E+01  3.3736E+00  1.9816E+01  1.7322E+00  1.4880E+02  1.5562E-01  2.2291E-02  3.4000E+00  3.7936E+00 -3.9357E-01 -2.6896E-01
  8.5000E+01  3.3736E+00  1.9816E+01  1.7322E+00  1.4880E+02  1.5562E-01  2.2291E-02  0.0000E+00  6.5589E+00  0.0000E+00  0.0000E+00
  8.5000E+01  3.3736E+00  1.9816E+01  1.7322E+00  1.4880E+02  1.5562E-01  2.2291E-02  3.1000E+00  3.8584E+00 -7.5844E-01 -6.8311E-01
  8.6000E+01  3.6024E+00  1.9967E+01  1.7322E+00  1.4880E+02  2.2124E-01  2.9894E-02  0.0000E+00  5.1602E+00  0.0000E+00  0.0000E+00
  8.6000E+01  3.6024E+00  1.9967E+01  1.7322E+00  1.4880E+02  2.2124E-01  2.9894E-02  0.0000E+00  5.9784E+00  0.0000E+00  0.0000E+00
  8.6000E+01  3.6024E+00  1.9967E+01  1.7322E+00  1.4880E+02  2.2124E-01  2.9894E-02  0.0000E+00  6.1702E+00  0.0000E+00  0.0000E+00
  8.6000E+01  3.6024E+00  1.9967E+01  1.7322E+00  1.4880E+02  2.2124E-01  2.9894E-02  0.0000E+00  6.2681E+00  0.0000E+00  0.0000E+00
  8.6000E+01  3.6024E+00  1.9967E+01  1.7322E+00  1.4880E+02  2.2124E-01  2.9894E-02  0.0000E+00  6.3486E+00  0.0000E+00  0.0000E+00
  8.6000E+01  3.6024E+00  1.9967E+01  1.7322E+00  1.4880E+02  2.2124E-01  2.9894E-02  2.3000E+00  3.6520E+00 -1.3520E+00 -1.3546E+00
  8.6000E+01  3.6024E+00  1.9967E+01  1.7322E+00  1.4880E+02  2.2124E-01  2.9894E-02  0.0000E+00  6.4229E+00  0.0000E+00  0.0000E+00
  8.6000E+01  3.6024E+00  1.9967E+01  1.7322E+00  1.4880E+02  2.2124E-01  2.9894E-02  0.0000E+00  6.4929E+00  0.0000E+00  0.0000E+00
  8.6000E+01  3.6024E+00  1.9967E+01  1.7322E+00  1.4880E+02  2.2124E-01  2.9894E-02  3.3000E+00  3.7936E+00 -4.9357E-01 -2.6812E-01
  8.7000E+01  2.4751E+00  1.7096E+01  1.7322E+00  1.4880E+02 -1.5405E-01 -1.2538E-01  0.0000E+00  5.1602E+00  0.0000E+00  0.0000E+00
  8.7000E+01  2.4751E+00  1.7096E+01  1.7322E+00  1.4880E+02 -1.5405E-01 -1.2538E-01  0.0000E+00  5.5251E+00  0.0000E+00  0.0000E+00
  8.7000E+01  2.4751E+00  1.7096E+01  1.7322E+00  1.4880E+02 -1.5405E-01 -1.2538E-01  4.2000E+00  3.0931E+00  1.1069E+00  1.2876E+00
  8.7000E+01  2.4751E+00  1.7096E+01  1.7322E+00  1.4880E+02 -1.5405E-01 -1.2538E-01  0.0000E+00  5.6230E+00  0.0000E+00  0.0000E+00
  8.7000E+01  2.4751E+00  1.7096E+01  1.7322E+00  1.4880E+02 -1.5405E-01 -1.2538E-01  3.9000E+00  3.1828E+00  7.1724E-01  6.8924E-01
  8.8000E+01  2.2159E+00  1.5758E+01  1.7322E+00  1.4880E+02 -2.6468E-01 -2.0683E-01  0.0000E+00  5.1602E+00  0.0000E+00  0.0000E+00
  8.8000E+01  2.2159E+00  1.5758E+01  1.7322E+00  1.4880E+02 -2.6468E-01 -2.0683E-01  0.0000E+00  5.5251E+00  0.0000E+00  0.0000E+00
  8.8000E+01  2.2159E+00  1.5758E+01  1.7322E+00  1.4880E+02 -2.6468E-01 -2.0683E-01  4.7000E+00  3.0931E+00  1.6069E+00  1.8008E+00
  8.8000E+01  2.2159E+00  1.5758E+01  1.7322E+00  1.4880E+02 -2.6468E-01 -2.0683E-01  0.0000E+00  5.6230E+00  0.0000E+00  0.0000E+00
  8.8000E+01  2.2159E+00  1.5758E+01  1.7322E+00  1.4880E+02 -2.6468E-01 -2.0683E-01  0.0000E+00  5.7000E+00  0.0000E+00  0.0000E+00
  8.8000E+01  2.2159E+00  1.5758E+01  1.7322E+00  1.4880E+02 -2.6468E-01 -2.0683E-01  4.7000E+00  3.2580E+00  1.4420E+00  1.4443E+00
  8.9000E+01  2.7634E+00  1.9164E+01  1.7322E+00  1.4880E+02 -4.3886E-02 -1.1144E-02  0.0000E+00  5.1602E+00  0.0000E+00  0.0000E+00
  8.9000E+01  2.7634E+00  1.9164E+01  1.7322E+00  1.4880E+02 -4.3886E-02 -1.1144E-02  0.0000E+00  5.9784E+00  0.0000E+00  0.0000E+00
  8.9000E+01  2.7634E+00  1.9164E+01  1.7322E+00  1.4880E+02 -4.3886E-02 -1.1144E-02  0.0000E+00  6.1702E+00  0.0000E+00  0.0000E+00
  8.9000E+01  2.7634E+00  1.9164E+01  1.7322E+00  1.4880E+02 -4.3886E-02 -1.1144E-02  0.0000E+00  6.2681E+00  0.0000E+00  0.0000E+00
  8.9000E+01  2.7634E+00  1.9164E+01  1.7322E+00  1.4880E+02 -4.3886E-02 -1.1144E-02  0.0000E+00  6.3486E+00  0.0000E+00  0.0000E+00
  8.9000E+01  2.7634E+00  1.9164E+01  1.7322E+00  1.4880E+02 -4.3886E-02 -1.1144E-02  0.0000E+00  6.4229E+00  0.0000E+00  0.0000E+00
  8.9000E+01  2.7634E+00  1.9164E+01  1.7322E+00  1.4880E+02 -4.3886E-02 -1.1144E-02  0.0000E+00  6.4929E+00  0.0000E+00  0.0000E+00
  8.9000E+01  2.7634E+00  1.9164E+01  1.7322E+00  1.4880E+02 -4.3886E-02 -1.1144E-02  4.6000E+00  3.7936E+00  8.0643E-01  8.3284E-01
  8.9000E+01  2.7634E+00  1.9164E+01  1.7322E+00  1.4880E+02 -4.3886E-02 -1.1144E-02  0.0000E+00  6.5589E+00  0.0000E+00  0.0000E+00
  8.9000E+01  2.7634E+00  1.9164E+01  1.7322E+00  1.4880E+02 -4.3886E-02 -1.1144E-02  0.0000E+00  6.6213E+00  0.0000E+00  0.0000E+00
  8.9000E+01  2.7634E+00  1.9164E+01  1.7322E+00  1.4880E+02 -4.3886E-02 -1.1144E-02  0.0000E+00  6.6802E+00  0.0000E+00  0.0000E+00
  8.9000E+01  2.7634E+00  1.9164E+01  1.7322E+00  1.4880E+02 -4.3886E-02 -1.1144E-02  3.9000E+00  3.9776E+00 -7.7562E-02 -2.1218E-01
  9.0000E+01  3.7804E+00  1.9895E+01  1.7322E+00  1.4880E+02  2.6949E-01  2.6253E-02  0.0000E+00  4.1282E+00  0.0000E+00  0.0000E+00
  9.0000E+01  3.7804E+00  1.9895E+01  1.7322E+00  1.4880E+02  2.6949E-01  2.6253E-02  0.0000E+00  4.7827E+00  0.0000E+00  0.0000E+00
  9.0000E+01  3.7804E+00  1.9895E+01  1.7322E+00  1.4880E+02  2.6949E-01  2.6253E-02  0.0000E+00  4.9361E+00  0.0000E+00  0.0000E+00
  9.0000E+01  3.7804E+00  1.9895E+01  1.7322E+00  1.4880E+02  2.6949E-01  2.6253E-02  0.0000E+00  5.0144E+00  0.0000E+00  0.0000E+00
  9.0000E+01  3.7804E+00  1.9895E+01  1.7322E+00  1.4880E+02  2.6949E-01  2.6253E-02  0.0000E+00  5.0788E+00  0.0000E+00  0.0000E+00
  9.0000E+01  3.7804E+00  1.9895E+01  1.7322E+00  1.4880E+02  2.6949E-01  2.6253E-02  0.0000E+00  5.1383E+00  0.0000E+00  0.0000E+00
  9.0000E+01  3.7804E+00  1.9895E+01  1.7322E+00  1.4880E+02  2.6949E-01  2.6253E-02  0.0000E+00  5.1943E+00  0.0000E+00  0.0000E+00
  9.0000E+01  3.7804E+00  1.9895E+01  1.7322E+00  1.4880E+02  2.6949E-01  2.6253E-02  2.3000E+00  3.0349E+00 -7.3485E-01 -7.1969E-01
  9.0000E+01  3.7804E+00  1.9895E+01  1.7322E+00  1.4880E+02  2.6949E-01  2.6253E-02  0.0000E+00  5.2471E+00  0.0000E+00  0.0000E+00
  9.0000E+01  3.7804E+00  1.9895E+01  1.7322E+00  1.4880E+02  2.6949E-01  2.6253E-02  2.1000E+00  3.0867E+00 -9.8675E-01 -1.0632E+00
  9.1000E+01  3.3168E+00  1.9970E+01  1.7322E+00  1.4880E+02  1.3867E-01  3.0040E-02  0.0000E+00  4.1282E+00  0.0000E+00  0.0000E+00
  9.1000E+01  3.3168E+00  1.9970E+01  1.7322E+00  1.4880E+02  1.3867E-01  3.0040E-02  0.0000E+00  4.7827E+00  0.0000E+00  0.0000E+00
  9.1000E+01  3.3168E+00  1.9970E+01  1.7322E+00  1.4880E+02  1.3867E-01  3.0040E-02  0.0000E+00  4.9361E+00  0.0000E+00  0.0000E+00
  9.1000E+01  3.3168E+00  1.9970E+01  1.7322E+00  1.4880E+02  1.3867E-01  3.0040E-02  2.3000E+00  2.7874E+00 -4.8736E-01 -6.3286E-01
  9.1000E+01  3.3168E+00  1.9970E+01  1.7322E+00  1.4880E+02  1.3867E-01  3.0040E-02  0.0000E+00  5.0144E+00  0.0000E+00  0.0000E+00
  9.1000E+01  3.3168E+00  1.9970E+01  1.7322E+00  1.4880E+02  1.3867E-01  3.0040E-02  2.6000E+00  2.8591E+00 -2.5906E-01 -2.5070E-01
  9.2000E+01  3.3248E+00  1.9834E+01  1.7322E+00  1.4880E+02  1.4105E-01  2.3214E-02  0.0000E+00  5.1602E+00  0.0000E+00  0.0000E+00
  9.2000E+01  3.3248E+00  1.9834E+01  1.7322E+00  1.4880E+02  1.4105E-01  2.3214E-02  0.0000E+00  5.9784E+00  0.0000E+00  0.0000E+00
  9.2000E+01  3.3248E+00  1.9834E+01  1.7322E+00  1.4880E+02  1.4105E-01  2.3214E-02  0.0000E+00  6.1702E+00  0.0000E+00  0.0000E+00
  9.2000E+01  3.3248E+00  1.9834E+01  1.7322E+00  1.4880E+02  1.4105E-01  2.3214E-02  0.0000E+00  6.2681E+00  0.0000E+00  0.0000E+00
  9.2000E+01  3.3248E+00  1.9834E+01  1.7322E+00  1.4880E+02  1.4105E-01  2.3214E-02  0.0000E+00  6.3486E+00  0.0000E+00  0.0000E+00
  9.2000E+01  3.3248E+00  1.9834E+01  1.7322E+00  1.4880E+02  1.4105E-01  2.3214E-02  3.3000E+00  3.6520E+00 -3.5198E-01 -2.6794E-01
  9.2000E+01  3.3248E+00  1.9834E+01  1.7322E+00  1.4880E+02  1.4105E-01  2.3214E-02  0.0000E+00  6.4229E+00  0.0000E+00  0.0000E+00
  9.2000E+01  3.3248E+00  1.9834E+01  1.7322E+00  1.4880E+02  1.4105E-01  2.3214E-02  3.1000E+00  3.7249E+00 -6.2487E-01 -5.8616E-01
  9.3000E+01  2.7681E+00  1.9152E+01  1.7322E+00  1.4880E+02 -4.2192E-02 -1.1811E-02  0.0000E+00  5.1602E+00  0.0000E+00  0.0000E+00
  9.3000E+01  2.7681E+00  1.9152E+01  1.7322E+00  1.4880E+02 -4.2192E-02 -1.1811E-02  0.0000E+00  5.9784E+00  0.0000E+00  0.0000E+00
  9.3000E+01  2.7681E+00  1.9152E+01  1.7322E+00  1.4880E+02 -4.2192E-02 -1.1811E-02  0.0000E+00  6.1702E+00  0.0000E+00  0.0000E+00
  9.3000E+01  2.7681E+00  1.9152E+01  1.7322E+00  1.4880E+02 -4.2192E-02 -1.1811E-02  0.0000E+00  6.2681E+00  0.0000E+00  0.0000E+00
  9.3000E+01  2.7681E+00  1.9152E+01  1.7322E+00  1.4880E+02 -4.2192E-02 -1.1811E-02  0.0000E+00  6.3486E+00  0.0000E+00  0.0000E+00
  9.3000E+01  2.7681E+00  1.9152E+01  1.7322E+00  1.4880E+02 -4.2192E-02 -1.1811E-02  4.7000E+00  3.6520E+00  1.0480E+00  1.2196E+00
  9.3000E+01  2.7681E+00  1.9152E+01  1.7322E+00  1.4880E+02 -4.2192E-02 -1.1811E-02  0.0000E+00  6.4229E+00  0.0000E+00  0.0000E+00
  9.3000E+01  2.7681E+00  1.9152E+01  1.7322E+00  1.4880E+02 -4.2192E-02 -1.1811E-02  3.1000E+00  3.7249E+00 -6.2487E-01 -8.2374E-01
  9.4000E+01  3.0174E+00  2.0118E+01  1.7322E+00  1.4880E+02  4.4051E-02  3.7445E-02  0.0000E+00  4.1282E+00  0.0000E+00  0.0000E+00
  9.4000E+01  3.0174E+00  2.0118E+01  1.7322E+00  1.4880E+02  4.4051E-02  3.7445E-02  0.0000E+00  4.4201E+00  0.0000E+00  0.0000E+00
  9.4000E+01  3.0174E+00  2.0118E+01  1.7322E+00  1.4880E+02  4.4051E-02  3.7445E-02  2.3000E+00  2.4745E+00 -1.7450E-01 -2.9072E-01
  9.4000E+01  3.0174E+00  2.0118E+01  1.7322E+00  1.4880E+02  4.4051E-02  3.7445E-02  0.0000E+00  4.4984E+00  0.0000E+00  0.0000E+00
  9.4000E+01  3.0174E+00  2.0118E+01  1.7322E+00  1.4880E+02  4.4051E-02  3.7445E-02  2.6000E+00  2.5462E+00  5.3793E-02  1.2168E-01
  9.5000E+01  2.2051E+00  1.7739E+01  1.7322E+00  1.4880E+02 -2.6957E-01 -8.8445E-02  0.0000E+00  4.1282E+00  0.0000E+00  0.0000E+00
  9.5000E+01  2.2051E+00  1.7739E+01  1.7322E+00  1.4880E+02 -2.6957E-01 -8.8445E-02  0.0000E+00  4.7827E+00  0.0000E+00  0.0000E+00
  9.5000E+01  2.2051E+00  1.7739E+01  1.7322E+00  1.4880E+02 -2.6957E-01 -8.8445E-02  0.0000E+00  4.9361E+00  0.0000E+00  0.0000E+00
  9.5000E+01  2.2051E+00  1.7739E+01  1.7322E+00  1.4880E+02 -2.6957E-01 -8.8445E-02  0.0000E+00  5.0144E+00  0.0000E+00  0.0000E+00
  9.5000E+01  2.2051E+00  1.7739E+01  1.7322E+00  1.4880E+02 -2.6957E-01 -8.8445E-02  4.7000E+00  2.8591E+00  1.8409E+00  2.4110E+00
  9.5000E+01  2.2051E+00  1.7739E+01  1.7322E+00  1.4880E+02 -2.6957E-01 -8.8445E-02  0.0000E+00  5.0788E+00  0.0000E+00  0.0000E+00
  9.5000E+01  2.2051E+00  1.7739E+01  1.7322E+00  1.4880E+02 -2.6957E-01 -8.8445E-02  3.4000E+00  2.9216E+00  4.7841E-01  2.4555E-01
  9.6000E+01  3.1499E+00  2.0698E+01  1.7322E+00  1.4880E+02  8.7026E-02  6.5828E-02  0.0000E+00  4.1282E+00  0.0000E+00  0.0000E+00
  9.6000E+01  3.1499E+00  2.0698E+01  1.7322E+00  1.4880E+02  8.7026E-02  6.5828E-02  0.0000E+00  4.4201E+00  0.0000E+00  0.0000E+00
  9.6000E+01  3.1499E+00  2.0698E+01  1.7322E+00  1.4880E+02  8.7026E-02  6.5828E-02  2.3000E+00  2.4745E+00 -1.7450E-01 -2.2423E-01
  9.6000E+01  3.1499E+00  2.0698E+01  1.7322E+00  1.4880E+02  8.7026E-02  6.5828E-02  0.0000E+00  4.4984E+00  0.0000E+00  0.0000E+00
  9.6000E+01  3.1499E+00  2.0698E+01  1.7322E+00  1.4880E+02  8.7026E-02  6.5828E-02  2.3000E+00  2.5462E+00 -2.4621E-01 -3.4127E-01
  9.7000E+01  3.9646E+00  1.9903E+01  1.7322E+00  1.4880E+02  3.1706E-01  2.6653E-02  0.0000E+00  5.1602E+00  0.0000E+00  0.0000E+00
  9.7000E+01  3.9646E+00  1.9903E+01  1.7322E+00  1.4880E+02  3.1706E-01  2.6653E-02  0.0000E+00  5.9784E+00  0.0000E+00  0.0000E+00
  9.7000E+01  3.9646E+00  1.9903E+01  1.7322E+00  1.4880E+02  3.1706E-01  2.6653E-02  0.0000E+00  6.1702E+00  0.0000E+00  0.0000E+00
  9.7000E+01  3.9646E+00  1.9903E+01  1.7322E+00  1.4880E+02  3.1706E-01  2.6653E-02  0.0000E+00  6.2681E+00  0.0000E+00  0.0000E+00
  9.7000E+01  3.9646E+00  1.9903E+01  1.7322E+00  1.4880E+02  3.1706E-01  2.6653E-02  0.0000E+00  6.3486E+00  0.0000E+00  0.0000E+00
  9.7000E+01  3.9646E+00  1.9903E+01  1.7322E+00  1.4880E+02  3.1706E-01  2.6653E-02  2.3000E+00  3.6520E+00 -1.3520E+00 -1.2456E+00
  9.7000E+01  3.9646E+00  1.9903E+01  1.7322E+00  1.4880E+02  3.1706E-01  2.6653E-02  0.0000E+00  6.4229E+00  0.0000E+00  0.0000E+00
  9.7000E+01  3.9646E+00  1.9903E+01  1.7322E+00  1.4880E+02  3.1706E-01  2.6653E-02  2.6000E+00  3.7249E+00 -1.1249E+00 -9.3328E-01
