# Supplementary material for: PKGPT: Expert-Orchestrated Recursive LLM Agent for Automated NONMEM PopPK Modeling with Human Benchmarking
Source: Pharmaceutics. 2026 Apr 18;18(4):501. doi: 10.3390/pharmaceutics18040501 (PMC13118610; doi:10.3390/pharmaceutics18040501)
Supplement: Supplementary file 1 [file pharmaceutics-18-00501-s001.zip › File S1. PKGPT Iteration Log Files (Wafarin, Theophyline, and Tobramycin)/tobra1/sdtab001]

TABLE NO.  1
 ID          TIME        AMT         RATE        DV          MDV         EVID        CMT         WT          AGE         SEX         CLCR        IPRED       IWRES       CWRES       DV          PRED        RES         WRES
  1.0000E+00  0.0000E+00  1.0000E+02  0.0000E+00  0.0000E+00  1.0000E+00  1.0000E+00  1.0000E+00  5.8400E+01  7.1000E+01  1.0000E+00  5.8000E+01  4.2235E+00 -4.5425E+00  0.0000E+00  0.0000E+00  5.1602E+00  0.0000E+00  0.0000E+00
  1.0000E+00  8.0000E+00  8.0000E+01  0.0000E+00  0.0000E+00  1.0000E+00  1.0000E+00  1.0000E+00  5.8400E+01  7.1000E+01  1.0000E+00  5.8000E+01  4.7533E+00 -4.5426E+00  0.0000E+00  0.0000E+00  4.9464E+00  0.0000E+00  0.0000E+00
  1.0000E+00  1.6000E+01  8.0000E+01  0.0000E+00  0.0000E+00  1.0000E+00  1.0000E+00  1.0000E+00  5.8400E+01  7.1000E+01  1.0000E+00  5.8000E+01  4.9992E+00 -4.5426E+00  0.0000E+00  0.0000E+00  4.9745E+00  0.0000E+00  0.0000E+00
  1.0000E+00  2.4000E+01  8.0000E+01  0.0000E+00  0.0000E+00  1.0000E+00  1.0000E+00  1.0000E+00  5.8400E+01  7.1000E+01  1.0000E+00  5.8000E+01  5.1566E+00 -4.5426E+00  0.0000E+00  0.0000E+00  5.0340E+00  0.0000E+00  0.0000E+00
  1.0000E+00  3.2000E+01  8.0000E+01  0.0000E+00  0.0000E+00  1.0000E+00  1.0000E+00  1.0000E+00  5.8400E+01  7.1000E+01  1.0000E+00  5.8000E+01  5.2840E+00 -4.5426E+00  0.0000E+00  0.0000E+00  5.0950E+00  0.0000E+00  0.0000E+00
  1.0000E+00  4.0000E+01  8.0000E+01  0.0000E+00  0.0000E+00  1.0000E+00  1.0000E+00  1.0000E+00  5.8400E+01  7.1000E+01  1.0000E+00  5.8000E+01  5.3990E+00 -4.5426E+00  0.0000E+00  0.0000E+00  5.1532E+00  0.0000E+00  0.0000E+00
  1.0000E+00  4.8000E+01  8.0000E+01  0.0000E+00  0.0000E+00  1.0000E+00  1.0000E+00  1.0000E+00  5.8400E+01  7.1000E+01  1.0000E+00  5.8000E+01  5.5069E+00 -4.5426E+00  0.0000E+00  0.0000E+00  5.2083E+00  0.0000E+00  0.0000E+00
  1.0000E+00  5.6000E+01  8.0000E+01  0.0000E+00  0.0000E+00  1.0000E+00  1.0000E+00  1.0000E+00  5.8400E+01  7.1000E+01  1.0000E+00  5.8000E+01  5.6095E+00 -4.5426E+00  0.0000E+00  0.0000E+00  5.2603E+00  0.0000E+00  0.0000E+00
  1.0000E+00  6.4000E+01  8.0000E+01  0.0000E+00  0.0000E+00  1.0000E+00  1.0000E+00  1.0000E+00  5.8400E+01  7.1000E+01  1.0000E+00  5.8000E+01  5.7075E+00 -4.5426E+00  0.0000E+00  0.0000E+00  5.3095E+00  0.0000E+00  0.0000E+00
  1.0000E+00  7.2000E+01  8.0000E+01  0.0000E+00  0.0000E+00  1.0000E+00  1.0000E+00  1.0000E+00  5.8400E+01  7.1000E+01  1.0000E+00  5.8000E+01  5.8012E+00 -4.5427E+00  0.0000E+00  0.0000E+00  5.3559E+00  0.0000E+00  0.0000E+00
  1.0000E+00  8.0000E+01  8.0000E+01  0.0000E+00  0.0000E+00  1.0000E+00  1.0000E+00  1.0000E+00  5.8400E+01  7.1000E+01  1.0000E+00  5.8000E+01  5.8908E+00 -4.5427E+00  0.0000E+00  0.0000E+00  5.3998E+00  0.0000E+00  0.0000E+00
  1.0000E+00  8.8000E+01  8.0000E+01  0.0000E+00  0.0000E+00  1.0000E+00  1.0000E+00  1.0000E+00  5.8400E+01  7.1000E+01  1.0000E+00  5.8000E+01  5.9765E+00 -4.5427E+00  0.0000E+00  0.0000E+00  5.4412E+00  0.0000E+00  0.0000E+00
  1.0000E+00  9.0500E+01  0.0000E+00  0.0000E+00  2.4700E+00  0.0000E+00  0.0000E+00  1.0000E+00  5.8400E+01  7.1000E+01  1.0000E+00  5.8000E+01  4.5049E+00 -2.0519E+00 -1.4318E+00  2.4700E+00  3.2774E+00 -8.0738E-01 -2.0785E+00
  1.0000E+00  9.5000E+01  0.0000E+00  0.0000E+00  1.1600E+00  0.0000E+00  0.0000E+00  1.0000E+00  5.8400E+01  7.1000E+01  1.0000E+00  5.8000E+01  2.9115E+00 -2.7326E+00 -1.6792E+00  1.1600E+00  1.5431E+00 -3.8314E-01 -3.5190E+00
  1.0000E+00  9.6000E+01  8.0000E+01  0.0000E+00  0.0000E+00  1.0000E+00  1.0000E+00  1.0000E+00  5.8400E+01  7.1000E+01  1.0000E+00  5.8000E+01  6.0585E+00 -4.5427E+00  0.0000E+00  0.0000E+00  5.4803E+00  0.0000E+00  0.0000E+00
  1.0000E+00  1.0400E+02  8.0000E+01  0.0000E+00  0.0000E+00  1.0000E+00  1.0000E+00  1.0000E+00  5.8400E+01  7.1000E+01  1.0000E+00  5.8000E+01  6.1370E+00 -4.5427E+00  0.0000E+00  0.0000E+00  5.5172E+00  0.0000E+00  0.0000E+00
  1.0000E+00  1.1200E+02  8.0000E+01  0.0000E+00  0.0000E+00  1.0000E+00  1.0000E+00  1.0000E+00  5.8400E+01  7.1000E+01  1.0000E+00  5.8000E+01  6.2120E+00 -4.5427E+00  0.0000E+00  0.0000E+00  5.5521E+00  0.0000E+00  0.0000E+00
  1.0000E+00  1.2000E+02  8.0000E+01  0.0000E+00  0.0000E+00  1.0000E+00  1.0000E+00  1.0000E+00  5.8400E+01  7.1000E+01  1.0000E+00  5.8000E+01  6.2838E+00 -4.5427E+00  0.0000E+00  0.0000E+00  5.5851E+00  0.0000E+00  0.0000E+00
  1.0000E+00  1.2800E+02  8.0000E+01  0.0000E+00  0.0000E+00  1.0000E+00  1.0000E+00  1.0000E+00  5.8400E+01  7.1000E+01  1.0000E+00  5.8000E+01  6.3524E+00 -4.5427E+00  0.0000E+00  0.0000E+00  5.6162E+00  0.0000E+00  0.0000E+00
  1.0000E+00  1.3600E+02  8.0000E+01  0.0000E+00  0.0000E+00  1.0000E+00  1.0000E+00  1.0000E+00  5.8400E+01  7.1000E+01  1.0000E+00  5.8000E+01  6.4181E+00 -4.5427E+00  0.0000E+00  0.0000E+00  5.6456E+00  0.0000E+00  0.0000E+00
  1.0000E+00  1.4400E+02  8.0000E+01  0.0000E+00  0.0000E+00  1.0000E+00  1.0000E+00  1.0000E+00  5.8400E+01  7.1000E+01  1.0000E+00  5.8000E+01  6.4809E+00 -4.5427E+00  0.0000E+00  0.0000E+00  5.6734E+00  0.0000E+00  0.0000E+00
  1.0000E+00  1.5200E+02  8.0000E+01  0.0000E+00  0.0000E+00  1.0000E+00  1.0000E+00  1.0000E+00  5.8400E+01  7.1000E+01  1.0000E+00  5.8000E+01  6.5410E+00 -4.5427E+00  0.0000E+00  0.0000E+00  5.6996E+00  0.0000E+00  0.0000E+00
  1.0000E+00  1.6000E+02  8.0000E+01  0.0000E+00  0.0000E+00  1.0000E+00  1.0000E+00  1.0000E+00  5.8400E+01  7.1000E+01  1.0000E+00  5.8000E+01  6.5985E+00 -4.5427E+00  0.0000E+00  0.0000E+00  5.7244E+00  0.0000E+00  0.0000E+00
  1.0000E+00  1.6800E+02  8.0000E+01  0.0000E+00  0.0000E+00  1.0000E+00  1.0000E+00  1.0000E+00  5.8400E+01  7.1000E+01  1.0000E+00  5.8000E+01  6.6535E+00 -4.5427E+00  0.0000E+00  0.0000E+00  5.7478E+00  0.0000E+00  0.0000E+00
  1.0000E+00  1.7600E+02  8.0000E+01  0.0000E+00  0.0000E+00  1.0000E+00  1.0000E+00  1.0000E+00  5.8400E+01  7.1000E+01  1.0000E+00  5.8000E+01  6.7061E+00 -4.5427E+00  0.0000E+00  0.0000E+00  5.7699E+00  0.0000E+00  0.0000E+00
  1.0000E+00  1.8400E+02  8.0000E+01  0.0000E+00  0.0000E+00  1.0000E+00  1.0000E+00  1.0000E+00  5.8400E+01  7.1000E+01  1.0000E+00  5.8000E+01  6.7565E+00 -4.5427E+00  0.0000E+00  0.0000E+00  5.7907E+00  0.0000E+00  0.0000E+00
  1.0000E+00  1.8650E+02  0.0000E+00  0.0000E+00  3.6000E+00  0.0000E+00  0.0000E+00  1.0000E+00  5.8400E+01  7.1000E+01  1.0000E+00  5.8000E+01  5.2741E+00 -1.4419E+00 -6.2991E-01  3.6000E+00  3.6207E+00 -2.0734E-02 -1.0919E+00
  1.0000E+00  1.9200E+02  8.0000E+01  0.0000E+00  0.0000E+00  1.0000E+00  1.0000E+00  1.0000E+00  5.8400E+01  7.1000E+01  1.0000E+00  5.8000E+01  6.8046E+00 -4.5427E+00  0.0000E+00  0.0000E+00  5.8104E+00  0.0000E+00  0.0000E+00
  1.0000E+00  2.0000E+02  8.0000E+01  0.0000E+00  0.0000E+00  1.0000E+00  1.0000E+00  1.0000E+00  5.8400E+01  7.1000E+01  1.0000E+00  5.8000E+01  6.8507E+00 -4.5427E+00  0.0000E+00  0.0000E+00  5.8290E+00  0.0000E+00  0.0000E+00
  1.0000E+00  2.0800E+02  8.0000E+01  0.0000E+00  0.0000E+00  1.0000E+00  1.0000E+00  1.0000E+00  5.8400E+01  7.1000E+01  1.0000E+00  5.8000E+01  6.8947E+00 -4.5427E+00  0.0000E+00  0.0000E+00  5.8466E+00  0.0000E+00  0.0000E+00
  1.0000E+00  2.1600E+02  8.0000E+01  0.0000E+00  0.0000E+00  1.0000E+00  1.0000E+00  1.0000E+00  5.8400E+01  7.1000E+01  1.0000E+00  5.8000E+01  6.9369E+00 -4.5427E+00  0.0000E+00  0.0000E+00  5.8632E+00  0.0000E+00  0.0000E+00
  1.0000E+00  2.2400E+02  8.0000E+01  0.0000E+00  0.0000E+00  1.0000E+00  1.0000E+00  1.0000E+00  5.8400E+01  7.1000E+01  1.0000E+00  5.8000E+01  6.9772E+00 -4.5427E+00  0.0000E+00  0.0000E+00  5.8789E+00  0.0000E+00  0.0000E+00
  1.0000E+00  2.3200E+02  8.0000E+01  0.0000E+00  0.0000E+00  1.0000E+00  1.0000E+00  1.0000E+00  5.8400E+01  7.1000E+01  1.0000E+00  5.8000E+01  7.0157E+00 -4.5427E+00  0.0000E+00  0.0000E+00  5.8937E+00  0.0000E+00  0.0000E+00
  1.0000E+00  2.4000E+02  8.0000E+01  0.0000E+00  0.0000E+00  1.0000E+00  1.0000E+00  1.0000E+00  5.8400E+01  7.1000E+01  1.0000E+00  5.8000E+01  7.0526E+00 -4.5427E+00  0.0000E+00  0.0000E+00  5.9077E+00  0.0000E+00  0.0000E+00
  1.0000E+00  2.4800E+02  8.0000E+01  0.0000E+00  0.0000E+00  1.0000E+00  1.0000E+00  1.0000E+00  5.8400E+01  7.1000E+01  1.0000E+00  5.8000E+01  7.0879E+00 -4.5427E+00  0.0000E+00  0.0000E+00  5.9209E+00  0.0000E+00  0.0000E+00
  1.0000E+00  2.5600E+02  8.0000E+01  0.0000E+00  0.0000E+00  1.0000E+00  1.0000E+00  1.0000E+00  5.8400E+01  7.1000E+01  1.0000E+00  5.8000E+01  7.1217E+00 -4.5427E+00  0.0000E+00  0.0000E+00  5.9334E+00  0.0000E+00  0.0000E+00
  1.0000E+00  2.5850E+02  0.0000E+00  0.0000E+00  7.5500E+00  0.0000E+00  0.0000E+00  1.0000E+00  5.8400E+01  7.1000E+01  1.0000E+00  5.8000E+01  5.6343E+00  1.5445E+00  2.4567E+00  7.5500E+00  3.7609E+00  3.7891E+00  3.3818E+00
  1.0000E+00  2.6317E+02  0.0000E+00  0.0000E+00  6.0100E+00  0.0000E+00  0.0000E+00  1.0000E+00  5.8400E+01  7.1000E+01  1.0000E+00  5.8000E+01  3.9702E+00  2.3339E+00  3.6536E+00  6.0100E+00  1.9750E+00  4.0350E+00  6.3142E+00
  1.0000E+00  2.6400E+02  8.0000E+01  0.0000E+00  0.0000E+00  1.0000E+00  1.0000E+00  1.0000E+00  5.8400E+01  7.1000E+01  1.0000E+00  5.8000E+01  7.1540E+00 -4.5427E+00  0.0000E+00  0.0000E+00  5.9452E+00  0.0000E+00  0.0000E+00
  2.0000E+00  0.0000E+00  1.8000E+02  0.0000E+00  0.0000E+00  1.0000E+00  1.0000E+00  1.0000E+00  6.9500E+01  7.2000E+01  0.0000E+00  3.9000E+01  1.0334E+01 -4.5428E+00  0.0000E+00  0.0000E+00  9.2884E+00  0.0000E+00  0.0000E+00
  2.0000E+00  2.4000E+01  1.8000E+02  0.0000E+00  0.0000E+00  1.0000E+00  1.0000E+00  1.0000E+00  6.9500E+01  7.2000E+01  0.0000E+00  3.9000E+01  1.0513E+01 -4.5428E+00  0.0000E+00  0.0000E+00  9.4645E+00  0.0000E+00  0.0000E+00
  2.0000E+00  2.6000E+01  0.0000E+00  0.0000E+00  7.1200E+00  0.0000E+00  0.0000E+00  1.0000E+00  6.9500E+01  7.2000E+01  0.0000E+00  3.9000E+01  6.3714E+00  5.3373E-01  6.0805E-01  7.1200E+00  5.9439E+00  1.1761E+00  6.3211E-01
  2.0000E+00  4.8000E+01  1.8000E+02  0.0000E+00  0.0000E+00  1.0000E+00  1.0000E+00  1.0000E+00  6.9500E+01  7.2000E+01  0.0000E+00  3.9000E+01  1.0647E+01 -4.5428E+00  0.0000E+00  0.0000E+00  9.5905E+00  0.0000E+00  0.0000E+00
  2.0000E+00  7.2000E+01  1.8000E+02  0.0000E+00  0.0000E+00  1.0000E+00  1.0000E+00  1.0000E+00  6.9500E+01  7.2000E+01  0.0000E+00  3.9000E+01  1.0761E+01 -4.5428E+00  0.0000E+00  0.0000E+00  9.6965E+00  0.0000E+00  0.0000E+00
  2.0000E+00  7.4000E+01  0.0000E+00  0.0000E+00  7.2000E+00  0.0000E+00  0.0000E+00  1.0000E+00  6.9500E+01  7.2000E+01  0.0000E+00  3.9000E+01  6.6166E+00  4.0055E-01  4.7849E-01  7.2000E+00  6.1726E+00  1.0274E+00  4.9597E-01
  3.0000E+00  0.0000E+00  8.0000E+01  0.0000E+00  0.0000E+00  1.0000E+00  1.0000E+00  1.0000E+00  6.4200E+01  3.4000E+01  1.0000E+00  9.0000E+01  5.3070E+00 -4.5426E+00  0.0000E+00  0.0000E+00  4.1282E+00  0.0000E+00  0.0000E+00
  3.0000E+00  8.0000E+00  8.0000E+01  0.0000E+00  0.0000E+00  1.0000E+00  1.0000E+00  1.0000E+00  6.4200E+01  3.4000E+01  1.0000E+00  9.0000E+01  5.9078E+00 -4.5427E+00  0.0000E+00  0.0000E+00  4.7827E+00  0.0000E+00  0.0000E+00
  3.0000E+00  1.6000E+01  8.0000E+01  0.0000E+00  0.0000E+00  1.0000E+00  1.0000E+00  1.0000E+00  6.4200E+01  3.4000E+01  1.0000E+00  9.0000E+01  6.0397E+00 -4.5427E+00  0.0000E+00  0.0000E+00  4.9361E+00  0.0000E+00  0.0000E+00
  3.0000E+00  2.4000E+01  8.0000E+01  0.0000E+00  0.0000E+00  1.0000E+00  1.0000E+00  1.0000E+00  6.4200E+01  3.4000E+01  1.0000E+00  9.0000E+01  6.1215E+00 -4.5427E+00  0.0000E+00  0.0000E+00  5.0144E+00  0.0000E+00  0.0000E+00
  3.0000E+00  3.2000E+01  8.0000E+01  0.0000E+00  0.0000E+00  1.0000E+00  1.0000E+00  1.0000E+00  6.4200E+01  3.4000E+01  1.0000E+00  9.0000E+01  6.1947E+00 -4.5427E+00  0.0000E+00  0.0000E+00  5.0788E+00  0.0000E+00  0.0000E+00
  3.0000E+00  4.0000E+01  8.0000E+01  0.0000E+00  0.0000E+00  1.0000E+00  1.0000E+00  1.0000E+00  6.4200E+01  3.4000E+01  1.0000E+00  9.0000E+01  6.2636E+00 -4.5427E+00  0.0000E+00  0.0000E+00  5.1383E+00  0.0000E+00  0.0000E+00
  3.0000E+00  4.2500E+01  0.0000E+00  0.0000E+00  1.2500E+00  0.0000E+00  0.0000E+00  1.0000E+00  6.4200E+01  3.4000E+01  1.0000E+00  9.0000E+01  3.2750E+00 -2.8086E+00 -2.5130E+00  1.2500E+00  2.9799E+00 -1.7299E+00 -2.7449E+00
  3.0000E+00  4.8000E+01  8.0000E+01  0.0000E+00  0.0000E+00  1.0000E+00  1.0000E+00  1.0000E+00  6.4200E+01  3.4000E+01  1.0000E+00  9.0000E+01  6.3288E+00 -4.5427E+00  0.0000E+00  0.0000E+00  5.1943E+00  0.0000E+00  0.0000E+00
  3.0000E+00  5.0750E+01  0.0000E+00  0.0000E+00  4.6100E+00  0.0000E+00  0.0000E+00  1.0000E+00  6.4200E+01  3.4000E+01  1.0000E+00  9.0000E+01  3.1422E+00  2.1217E+00  2.3998E+00  4.6100E+00  2.8823E+00  1.7277E+00  2.5677E+00
  3.0000E+00  5.6000E+01  8.0000E+01  0.0000E+00  0.0000E+00  1.0000E+00  1.0000E+00  1.0000E+00  6.4200E+01  3.4000E+01  1.0000E+00  9.0000E+01  6.3905E+00 -4.5427E+00  0.0000E+00  0.0000E+00  5.2471E+00  0.0000E+00  0.0000E+00
  3.0000E+00  6.4000E+01  8.0000E+01  0.0000E+00  0.0000E+00  1.0000E+00  1.0000E+00  1.0000E+00  6.4200E+01  3.4000E+01  1.0000E+00  9.0000E+01  6.4490E+00 -4.5427E+00  0.0000E+00  0.0000E+00  5.2970E+00  0.0000E+00  0.0000E+00
  3.0000E+00  6.5000E+01  0.0000E+00  0.0000E+00  5.7700E+00  0.0000E+00  0.0000E+00  1.0000E+00  6.4200E+01  3.4000E+01  1.0000E+00  9.0000E+01  4.9900E+00  7.1005E-01  1.1935E+00  5.7700E+00  4.2738E+00  1.4962E+00  1.3408E+00
  3.0000E+00  7.0500E+01  0.0000E+00  0.0000E+00  1.3000E+00  0.0000E+00  0.0000E+00  1.0000E+00  6.4200E+01  3.4000E+01  1.0000E+00  9.0000E+01  1.5144E+00 -6.4307E-01 -4.6809E-01  1.3000E+00  1.5194E+00 -2.1941E-01 -4.7642E-01
  4.0000E+00  0.0000E+00  1.0000E+02  0.0000E+00  0.0000E+00  1.0000E+00  1.0000E+00  1.0000E+00  6.2000E+01  6.3000E+01  1.0000E+00  9.5000E+01  4.5209E+00 -4.5425E+00  0.0000E+00  0.0000E+00  5.1602E+00  0.0000E+00  0.0000E+00
  4.0000E+00  1.2000E+01  1.0000E+02  0.0000E+00  0.0000E+00  1.0000E+00  1.0000E+00  1.0000E+00  6.2000E+01  6.3000E+01  1.0000E+00  9.5000E+01  4.9146E+00 -4.5426E+00  0.0000E+00  0.0000E+00  5.5251E+00  0.0000E+00  0.0000E+00
  4.0000E+00  1.4500E+01  0.0000E+00  0.0000E+00  3.3700E+00  0.0000E+00  0.0000E+00  1.0000E+00  6.2000E+01  6.3000E+01  1.0000E+00  9.5000E+01  2.8953E+00  7.4481E-01  8.2152E-01  3.3700E+00  3.0931E+00  2.7687E-01  7.5130E-01
  4.0000E+00  2.4000E+01  1.0000E+02  0.0000E+00  0.0000E+00  1.0000E+00  1.0000E+00  1.0000E+00  6.2000E+01  6.3000E+01  1.0000E+00  9.5000E+01  5.0132E+00 -4.5426E+00  0.0000E+00  0.0000E+00  5.6230E+00  0.0000E+00  0.0000E+00
  4.0000E+00  3.6000E+01  1.0000E+02  0.0000E+00  0.0000E+00  1.0000E+00  1.0000E+00  1.0000E+00  6.2000E+01  6.3000E+01  1.0000E+00  9.5000E+01  5.0851E+00 -4.5426E+00  0.0000E+00  0.0000E+00  5.7000E+00  0.0000E+00  0.0000E+00
  4.0000E+00  4.8000E+01  1.0000E+02  0.0000E+00  0.0000E+00  1.0000E+00  1.0000E+00  1.0000E+00  6.2000E+01  6.3000E+01  1.0000E+00  9.5000E+01  5.1497E+00 -4.5426E+00  0.0000E+00  0.0000E+00  5.7699E+00  0.0000E+00  0.0000E+00
  4.0000E+00  5.2500E+01  0.0000E+00  0.0000E+00  2.1500E+00  0.0000E+00  0.0000E+00  1.0000E+00  6.2000E+01  6.3000E+01  1.0000E+00  9.5000E+01  2.1311E+00  4.0183E-02  2.0654E-01  2.1500E+00  2.1989E+00 -4.8865E-02  1.6503E-01
  4.0000E+00  6.0000E+01  1.0000E+02  0.0000E+00  0.0000E+00  1.0000E+00  1.0000E+00  1.0000E+00  6.2000E+01  6.3000E+01  1.0000E+00  9.5000E+01  5.2088E+00 -4.5426E+00  0.0000E+00  0.0000E+00  5.8341E+00  0.0000E+00  0.0000E+00
  4.0000E+00  7.2000E+01  1.0000E+02  0.0000E+00  0.0000E+00  1.0000E+00  1.0000E+00  1.0000E+00  6.2000E+01  6.3000E+01  1.0000E+00  9.5000E+01  5.2629E+00 -4.5426E+00  0.0000E+00  0.0000E+00  5.8930E+00  0.0000E+00  0.0000E+00
  4.0000E+00  7.4500E+01  0.0000E+00  0.0000E+00  2.3700E+00  0.0000E+00  0.0000E+00  1.0000E+00  6.2000E+01  6.3000E+01  1.0000E+00  9.5000E+01  3.2277E+00 -1.2070E+00 -1.1186E+00  2.3700E+00  3.4476E+00 -1.0776E+00 -1.0475E+00
  4.0000E+00  8.4000E+01  1.0000E+02  0.0000E+00  0.0000E+00  1.0000E+00  1.0000E+00  1.0000E+00  6.2000E+01  6.3000E+01  1.0000E+00  9.5000E+01  5.3125E+00 -4.5426E+00  0.0000E+00  0.0000E+00  5.9471E+00  0.0000E+00  0.0000E+00
  4.0000E+00  8.7000E+01  0.0000E+00  0.0000E+00  4.4200E+00  0.0000E+00  0.0000E+00  1.0000E+00  6.2000E+01  6.3000E+01  1.0000E+00  9.5000E+01  2.9874E+00  2.1784E+00  2.2936E+00  4.4200E+00  3.1652E+00  1.2548E+00  2.1217E+00
  4.0000E+00  9.6000E+01  1.0000E+02  0.0000E+00  0.0000E+00  1.0000E+00  1.0000E+00  1.0000E+00  6.2000E+01  6.3000E+01  1.0000E+00  9.5000E+01  5.3579E+00 -4.5426E+00  0.0000E+00  0.0000E+00  5.9967E+00  0.0000E+00  0.0000E+00
  4.0000E+00  1.0800E+02  1.0000E+02  0.0000E+00  0.0000E+00  1.0000E+00  1.0000E+00  1.0000E+00  6.2000E+01  6.3000E+01  1.0000E+00  9.5000E+01  5.3995E+00 -4.5426E+00  0.0000E+00  0.0000E+00  6.0422E+00  0.0000E+00  0.0000E+00
  4.0000E+00  1.2000E+02  1.0000E+02  0.0000E+00  0.0000E+00  1.0000E+00  1.0000E+00  1.0000E+00  6.2000E+01  6.3000E+01  1.0000E+00  9.5000E+01  5.4376E+00 -4.5426E+00  0.0000E+00  0.0000E+00  6.0840E+00  0.0000E+00  0.0000E+00
  4.0000E+00  1.3200E+02  1.0000E+02  0.0000E+00  0.0000E+00  1.0000E+00  1.0000E+00  1.0000E+00  6.2000E+01  6.3000E+01  1.0000E+00  9.5000E+01  5.4726E+00 -4.5426E+00  0.0000E+00  0.0000E+00  6.1224E+00  0.0000E+00  0.0000E+00
  4.0000E+00  1.4400E+02  1.0000E+02  0.0000E+00  0.0000E+00  1.0000E+00  1.0000E+00  1.0000E+00  6.2000E+01  6.3000E+01  1.0000E+00  9.5000E+01  5.5046E+00 -4.5426E+00  0.0000E+00  0.0000E+00  6.1576E+00  0.0000E+00  0.0000E+00
  4.0000E+00  1.5600E+02  1.0000E+02  0.0000E+00  0.0000E+00  1.0000E+00  1.0000E+00  1.0000E+00  6.2000E+01  6.3000E+01  1.0000E+00  9.5000E+01  5.5339E+00 -4.5426E+00  0.0000E+00  0.0000E+00  6.1900E+00  0.0000E+00  0.0000E+00
  4.0000E+00  1.6800E+02  1.0000E+02  0.0000E+00  0.0000E+00  1.0000E+00  1.0000E+00  1.0000E+00  6.2000E+01  6.3000E+01  1.0000E+00  9.5000E+01  5.5607E+00 -4.5426E+00  0.0000E+00  0.0000E+00  6.2196E+00  0.0000E+00  0.0000E+00
  4.0000E+00  1.8000E+02  1.0000E+02  0.0000E+00  0.0000E+00  1.0000E+00  1.0000E+00  1.0000E+00  6.2000E+01  6.3000E+01  1.0000E+00  9.5000E+01  5.5853E+00 -4.5426E+00  0.0000E+00  0.0000E+00  6.2469E+00  0.0000E+00  0.0000E+00
  4.0000E+00  1.9200E+02  1.0000E+02  0.0000E+00  0.0000E+00  1.0000E+00  1.0000E+00  1.0000E+00  6.2000E+01  6.3000E+01  1.0000E+00  9.5000E+01  5.6079E+00 -4.5426E+00  0.0000E+00  0.0000E+00  6.2719E+00  0.0000E+00  0.0000E+00
  4.0000E+00  2.0400E+02  1.0000E+02  0.0000E+00  0.0000E+00  1.0000E+00  1.0000E+00  1.0000E+00  6.2000E+01  6.3000E+01  1.0000E+00  9.5000E+01  5.6285E+00 -4.5426E+00  0.0000E+00  0.0000E+00  6.2948E+00  0.0000E+00  0.0000E+00
  4.0000E+00  2.1600E+02  1.0000E+02  0.0000E+00  0.0000E+00  1.0000E+00  1.0000E+00  1.0000E+00  6.2000E+01  6.3000E+01  1.0000E+00  9.5000E+01  5.6474E+00 -4.5426E+00  0.0000E+00  0.0000E+00  6.3159E+00  0.0000E+00  0.0000E+00
  4.0000E+00  2.2800E+02  1.0000E+02  0.0000E+00  0.0000E+00  1.0000E+00  1.0000E+00  1.0000E+00  6.2000E+01  6.3000E+01  1.0000E+00  9.5000E+01  5.6648E+00 -4.5426E+00  0.0000E+00  0.0000E+00  6.3352E+00  0.0000E+00  0.0000E+00
  4.0000E+00  2.4000E+02  1.0000E+02  0.0000E+00  0.0000E+00  1.0000E+00  1.0000E+00  1.0000E+00  6.2000E+01  6.3000E+01  1.0000E+00  9.5000E+01  5.6806E+00 -4.5426E+00  0.0000E+00  0.0000E+00  6.3530E+00  0.0000E+00  0.0000E+00
  4.0000E+00  2.5200E+02  1.0000E+02  0.0000E+00  0.0000E+00  1.0000E+00  1.0000E+00  1.0000E+00  6.2000E+01  6.3000E+01  1.0000E+00  9.5000E+01  5.6952E+00 -4.5426E+00  0.0000E+00  0.0000E+00  6.3693E+00  0.0000E+00  0.0000E+00
  4.0000E+00  2.6400E+02  1.0000E+02  0.0000E+00  0.0000E+00  1.0000E+00  1.0000E+00  1.0000E+00  6.2000E+01  6.3000E+01  1.0000E+00  9.5000E+01  5.7085E+00 -4.5426E+00  0.0000E+00  0.0000E+00  6.3842E+00  0.0000E+00  0.0000E+00
  4.0000E+00  2.7600E+02  1.0000E+02  0.0000E+00  0.0000E+00  1.0000E+00  1.0000E+00  1.0000E+00  6.2000E+01  6.3000E+01  1.0000E+00  9.5000E+01  5.7207E+00 -4.5426E+00  0.0000E+00  0.0000E+00  6.3979E+00  0.0000E+00  0.0000E+00
  4.0000E+00  2.8800E+02  1.0000E+02  0.0000E+00  0.0000E+00  1.0000E+00  1.0000E+00  1.0000E+00  6.2000E+01  6.3000E+01  1.0000E+00  9.5000E+01  5.7319E+00 -4.5426E+00  0.0000E+00  0.0000E+00  6.4105E+00  0.0000E+00  0.0000E+00
  4.0000E+00  3.0000E+02  1.0000E+02  0.0000E+00  0.0000E+00  1.0000E+00  1.0000E+00  1.0000E+00  6.2000E+01  6.3000E+01  1.0000E+00  9.5000E+01  5.7421E+00 -4.5426E+00  0.0000E+00  0.0000E+00  6.4221E+00  0.0000E+00  0.0000E+00
  4.0000E+00  3.1200E+02  1.0000E+02  0.0000E+00  0.0000E+00  1.0000E+00  1.0000E+00  1.0000E+00  6.2000E+01  6.3000E+01  1.0000E+00  9.5000E+01  5.7515E+00 -4.5426E+00  0.0000E+00  0.0000E+00  6.4327E+00  0.0000E+00  0.0000E+00
  4.0000E+00  3.2400E+02  1.0000E+02  0.0000E+00  0.0000E+00  1.0000E+00  1.0000E+00  1.0000E+00  6.2000E+01  6.3000E+01  1.0000E+00  9.5000E+01  5.7601E+00 -4.5426E+00  0.0000E+00  0.0000E+00  6.4424E+00  0.0000E+00  0.0000E+00
  4.0000E+00  3.3600E+02  1.0000E+02  0.0000E+00  0.0000E+00  1.0000E+00  1.0000E+00  1.0000E+00  6.2000E+01  6.3000E+01  1.0000E+00  9.5000E+01  5.7680E+00 -4.5426E+00  0.0000E+00  0.0000E+00  6.4514E+00  0.0000E+00  0.0000E+00
  4.0000E+00  3.4800E+02  1.0000E+02  0.0000E+00  0.0000E+00  1.0000E+00  1.0000E+00  1.0000E+00  6.2000E+01  6.3000E+01  1.0000E+00  9.5000E+01  5.7752E+00 -4.5426E+00  0.0000E+00  0.0000E+00  6.4596E+00  0.0000E+00  0.0000E+00
  4.0000E+00  3.6000E+02  1.0000E+02  0.0000E+00  0.0000E+00  1.0000E+00  1.0000E+00  1.0000E+00  6.2000E+01  6.3000E+01  1.0000E+00  9.5000E+01  5.7818E+00 -4.5426E+00  0.0000E+00  0.0000E+00  6.4671E+00  0.0000E+00  0.0000E+00
  4.0000E+00  3.7200E+02  1.0000E+02  0.0000E+00  0.0000E+00  1.0000E+00  1.0000E+00  1.0000E+00  6.2000E+01  6.3000E+01  1.0000E+00  9.5000E+01  5.7879E+00 -4.5426E+00  0.0000E+00  0.0000E+00  6.4740E+00  0.0000E+00  0.0000E+00
  4.0000E+00  3.8400E+02  1.0000E+02  0.0000E+00  0.0000E+00  1.0000E+00  1.0000E+00  1.0000E+00  6.2000E+01  6.3000E+01  1.0000E+00  9.5000E+01  5.7934E+00 -4.5426E+00  0.0000E+00  0.0000E+00  6.4804E+00  0.0000E+00  0.0000E+00
  4.0000E+00  3.9600E+02  1.0000E+02  0.0000E+00  0.0000E+00  1.0000E+00  1.0000E+00  1.0000E+00  6.2000E+01  6.3000E+01  1.0000E+00  9.5000E+01  5.7985E+00 -4.5426E+00  0.0000E+00  0.0000E+00  6.4862E+00  0.0000E+00  0.0000E+00
  4.0000E+00  4.0800E+02  1.0000E+02  0.0000E+00  0.0000E+00  1.0000E+00  1.0000E+00  1.0000E+00  6.2000E+01  6.3000E+01  1.0000E+00  9.5000E+01  5.8032E+00 -4.5427E+00  0.0000E+00  0.0000E+00  6.4916E+00  0.0000E+00  0.0000E+00
  4.0000E+00  4.2000E+02  1.0000E+02  0.0000E+00  0.0000E+00  1.0000E+00  1.0000E+00  1.0000E+00  6.2000E+01  6.3000E+01  1.0000E+00  9.5000E+01  5.8074E+00 -4.5427E+00  0.0000E+00  0.0000E+00  6.4965E+00  0.0000E+00  0.0000E+00
  4.0000E+00  4.3200E+02  1.0000E+02  0.0000E+00  0.0000E+00  1.0000E+00  1.0000E+00  1.0000E+00  6.2000E+01  6.3000E+01  1.0000E+00  9.5000E+01  5.8113E+00 -4.5427E+00  0.0000E+00  0.0000E+00  6.5010E+00  0.0000E+00  0.0000E+00
  4.0000E+00  4.4400E+02  1.0000E+02  0.0000E+00  0.0000E+00  1.0000E+00  1.0000E+00  1.0000E+00  6.2000E+01  6.3000E+01  1.0000E+00  9.5000E+01  5.8149E+00 -4.5427E+00  0.0000E+00  0.0000E+00  6.5051E+00  0.0000E+00  0.0000E+00
  4.0000E+00  4.5600E+02  1.0000E+02  0.0000E+00  0.0000E+00  1.0000E+00  1.0000E+00  1.0000E+00  6.2000E+01  6.3000E+01  1.0000E+00  9.5000E+01  5.8182E+00 -4.5427E+00  0.0000E+00  0.0000E+00  6.5089E+00  0.0000E+00  0.0000E+00
  4.0000E+00  4.6800E+02  1.0000E+02  0.0000E+00  0.0000E+00  1.0000E+00  1.0000E+00  1.0000E+00  6.2000E+01  6.3000E+01  1.0000E+00  9.5000E+01  5.8212E+00 -4.5427E+00  0.0000E+00  0.0000E+00  6.5124E+00  0.0000E+00  0.0000E+00
  4.0000E+00  4.8000E+02  1.0000E+02  0.0000E+00  0.0000E+00  1.0000E+00  1.0000E+00  1.0000E+00  6.2000E+01  6.3000E+01  1.0000E+00  9.5000E+01  5.8240E+00 -4.5427E+00  0.0000E+00  0.0000E+00  6.5156E+00  0.0000E+00  0.0000E+00
  4.0000E+00  4.9200E+02  1.0000E+02  0.0000E+00  0.0000E+00  1.0000E+00  1.0000E+00  1.0000E+00  6.2000E+01  6.3000E+01  1.0000E+00  9.5000E+01  5.8265E+00 -4.5427E+00  0.0000E+00  0.0000E+00  6.5185E+00  0.0000E+00  0.0000E+00
  4.0000E+00  5.0400E+02  1.0000E+02  0.0000E+00  0.0000E+00  1.0000E+00  1.0000E+00  1.0000E+00  6.2000E+01  6.3000E+01  1.0000E+00  9.5000E+01  5.8288E+00 -4.5427E+00  0.0000E+00  0.0000E+00  6.5212E+00  0.0000E+00  0.0000E+00
  4.0000E+00  5.1600E+02  1.0000E+02  0.0000E+00  0.0000E+00  1.0000E+00  1.0000E+00  1.0000E+00  6.2000E+01  6.3000E+01  1.0000E+00  9.5000E+01  5.8309E+00 -4.5427E+00  0.0000E+00  0.0000E+00  6.5237E+00  0.0000E+00  0.0000E+00
  4.0000E+00  5.2800E+02  1.0000E+02  0.0000E+00  0.0000E+00  1.0000E+00  1.0000E+00  1.0000E+00  6.2000E+01  6.3000E+01  1.0000E+00  9.5000E+01  5.8329E+00 -4.5427E+00  0.0000E+00  0.0000E+00  6.5259E+00  0.0000E+00  0.0000E+00
  4.0000E+00  5.4000E+02  1.0000E+02  0.0000E+00  0.0000E+00  1.0000E+00  1.0000E+00  1.0000E+00  6.2000E+01  6.3000E+01  1.0000E+00  9.5000E+01  5.8346E+00 -4.5427E+00  0.0000E+00  0.0000E+00  6.5280E+00  0.0000E+00  0.0000E+00
  4.0000E+00  5.5200E+02  1.0000E+02  0.0000E+00  0.0000E+00  1.0000E+00  1.0000E+00  1.0000E+00  6.2000E+01  6.3000E+01  1.0000E+00  9.5000E+01  5.8363E+00 -4.5427E+00  0.0000E+00  0.0000E+00  6.5299E+00  0.0000E+00  0.0000E+00
  4.0000E+00  5.6400E+02  1.0000E+02  0.0000E+00  0.0000E+00  1.0000E+00  1.0000E+00  1.0000E+00  6.2000E+01  6.3000E+01  1.0000E+00  9.5000E+01  5.8377E+00 -4.5427E+00  0.0000E+00  0.0000E+00  6.5317E+00  0.0000E+00  0.0000E+00
  4.0000E+00  5.7600E+02  1.0000E+02  0.0000E+00  0.0000E+00  1.0000E+00  1.0000E+00  1.0000E+00  6.2000E+01  6.3000E+01  1.0000E+00  9.5000E+01  5.8391E+00 -4.5427E+00  0.0000E+00  0.0000E+00  6.5333E+00  0.0000E+00  0.0000E+00
  4.0000E+00  5.8800E+02  1.0000E+02  0.0000E+00  0.0000E+00  1.0000E+00  1.0000E+00  1.0000E+00  6.2000E+01  6.3000E+01  1.0000E+00  9.5000E+01  5.8404E+00 -4.5427E+00  0.0000E+00  0.0000E+00  6.5348E+00  0.0000E+00  0.0000E+00
  4.0000E+00  6.0000E+02  1.0000E+02  0.0000E+00  0.0000E+00  1.0000E+00  1.0000E+00  1.0000E+00  6.2000E+01  6.3000E+01  1.0000E+00  9.5000E+01  5.8415E+00 -4.5427E+00  0.0000E+00  0.0000E+00  6.5361E+00  0.0000E+00  0.0000E+00
  4.0000E+00  6.1200E+02  1.0000E+02  0.0000E+00  0.0000E+00  1.0000E+00  1.0000E+00  1.0000E+00  6.2000E+01  6.3000E+01  1.0000E+00  9.5000E+01  5.8426E+00 -4.5427E+00  0.0000E+00  0.0000E+00  6.5374E+00  0.0000E+00  0.0000E+00
  4.0000E+00  6.2400E+02  1.0000E+02  0.0000E+00  0.0000E+00  1.0000E+00  1.0000E+00  1.0000E+00  6.2000E+01  6.3000E+01  1.0000E+00  9.5000E+01  5.8435E+00 -4.5427E+00  0.0000E+00  0.0000E+00  6.5385E+00  0.0000E+00  0.0000E+00
  4.0000E+00  6.3600E+02  1.0000E+02  0.0000E+00  0.0000E+00  1.0000E+00  1.0000E+00  1.0000E+00  6.2000E+01  6.3000E+01  1.0000E+00  9.5000E+01  5.8444E+00 -4.5427E+00  0.0000E+00  0.0000E+00  6.5396E+00  0.0000E+00  0.0000E+00
  4.0000E+00  6.4800E+02  1.0000E+02  0.0000E+00  0.0000E+00  1.0000E+00  1.0000E+00  1.0000E+00  6.2000E+01  6.3000E+01  1.0000E+00  9.5000E+01  5.8452E+00 -4.5427E+00  0.0000E+00  0.0000E+00  6.5405E+00  0.0000E+00  0.0000E+00
  4.0000E+00  6.5000E+02  0.0000E+00  0.0000E+00  2.3700E+00  0.0000E+00  0.0000E+00  1.0000E+00  6.2000E+01  6.3000E+01  1.0000E+00  9.5000E+01  4.1241E+00 -1.9321E+00 -1.8554E+00  2.3700E+00  4.4644E+00 -2.0944E+00 -1.6970E+00
  4.0000E+00  6.6000E+02  1.0000E+02  0.0000E+00  0.0000E+00  1.0000E+00  1.0000E+00  1.0000E+00  6.2000E+01  6.3000E+01  1.0000E+00  9.5000E+01  5.8460E+00 -4.5427E+00  0.0000E+00  0.0000E+00  6.5414E+00  0.0000E+00  0.0000E+00
  4.0000E+00  6.6200E+02  0.0000E+00  0.0000E+00  2.8300E+00  0.0000E+00  0.0000E+00  1.0000E+00  6.2000E+01  6.3000E+01  1.0000E+00  9.5000E+01  4.1248E+00 -1.4259E+00 -1.3492E+00  2.8300E+00  4.4653E+00 -1.6353E+00 -1.2368E+00
  5.0000E+00  0.0000E+00  8.0000E+01  0.0000E+00  0.0000E+00  1.0000E+00  1.0000E+00  1.0000E+00  5.5000E+01  7.3000E+01  1.0000E+00  5.5000E+01  4.2228E+00 -4.5425E+00  0.0000E+00  0.0000E+00  4.1282E+00  0.0000E+00  0.0000E+00
  5.0000E+00  8.0000E+00  8.0000E+01  0.0000E+00  0.0000E+00  1.0000E+00  1.0000E+00  1.0000E+00  5.5000E+01  7.3000E+01  1.0000E+00  5.5000E+01  4.9486E+00 -4.5426E+00  0.0000E+00  0.0000E+00  4.7827E+00  0.0000E+00  0.0000E+00
  5.0000E+00  1.6000E+01  8.0000E+01  0.0000E+00  0.0000E+00  1.0000E+00  1.0000E+00  1.0000E+00  5.5000E+01  7.3000E+01  1.0000E+00  5.5000E+01  5.1284E+00 -4.5426E+00  0.0000E+00  0.0000E+00  4.9361E+00  0.0000E+00  0.0000E+00
  5.0000E+00  2.4000E+01  8.0000E+01  0.0000E+00  0.0000E+00  1.0000E+00  1.0000E+00  1.0000E+00  5.5000E+01  7.3000E+01  1.0000E+00  5.5000E+01  5.2200E+00 -4.5426E+00  0.0000E+00  0.0000E+00  5.0144E+00  0.0000E+00  0.0000E+00
  5.0000E+00  3.2000E+01  8.0000E+01  0.0000E+00  0.0000E+00  1.0000E+00  1.0000E+00  1.0000E+00  5.5000E+01  7.3000E+01  1.0000E+00  5.5000E+01  5.2946E+00 -4.5426E+00  0.0000E+00  0.0000E+00  5.0788E+00  0.0000E+00  0.0000E+00
  5.0000E+00  4.0000E+01  8.0000E+01  0.0000E+00  0.0000E+00  1.0000E+00  1.0000E+00  1.0000E+00  5.5000E+01  7.3000E+01  1.0000E+00  5.5000E+01  5.3632E+00 -4.5426E+00  0.0000E+00  0.0000E+00  5.1383E+00  0.0000E+00  0.0000E+00
  5.0000E+00  4.8000E+01  8.0000E+01  0.0000E+00  0.0000E+00  1.0000E+00  1.0000E+00  1.0000E+00  5.5000E+01  7.3000E+01  1.0000E+00  5.5000E+01  5.4280E+00 -4.5426E+00  0.0000E+00  0.0000E+00  5.1943E+00  0.0000E+00  0.0000E+00
  5.0000E+00  5.6000E+01  8.0000E+01  0.0000E+00  0.0000E+00  1.0000E+00  1.0000E+00  1.0000E+00  5.5000E+01  7.3000E+01  1.0000E+00  5.5000E+01  5.4892E+00 -4.5426E+00  0.0000E+00  0.0000E+00  5.2471E+00  0.0000E+00  0.0000E+00
  5.0000E+00  6.4000E+01  8.0000E+01  0.0000E+00  0.0000E+00  1.0000E+00  1.0000E+00  1.0000E+00  5.5000E+01  7.3000E+01  1.0000E+00  5.5000E+01  5.5472E+00 -4.5426E+00  0.0000E+00  0.0000E+00  5.2970E+00  0.0000E+00  0.0000E+00
  5.0000E+00  7.2000E+01  8.0000E+01  0.0000E+00  0.0000E+00  1.0000E+00  1.0000E+00  1.0000E+00  5.5000E+01  7.3000E+01  1.0000E+00  5.5000E+01  5.6021E+00 -4.5426E+00  0.0000E+00  0.0000E+00  5.3441E+00  0.0000E+00  0.0000E+00
  5.0000E+00  8.0000E+01  8.0000E+01  0.0000E+00  0.0000E+00  1.0000E+00  1.0000E+00  1.0000E+00  5.5000E+01  7.3000E+01  1.0000E+00  5.5000E+01  5.6540E+00 -4.5426E+00  0.0000E+00  0.0000E+00  5.3886E+00  0.0000E+00  0.0000E+00
  5.0000E+00  8.2500E+01  0.0000E+00  0.0000E+00  4.0000E+00  0.0000E+00  0.0000E+00  1.0000E+00  5.5000E+01  7.3000E+01  1.0000E+00  5.5000E+01  3.4815E+00  6.7645E-01  7.3937E-01  4.0000E+00  3.2258E+00  7.7423E-01  7.7761E-01
  5.0000E+00  8.8000E+01  8.0000E+01  0.0000E+00  0.0000E+00  1.0000E+00  1.0000E+00  1.0000E+00  5.5000E+01  7.3000E+01  1.0000E+00  5.5000E+01  5.7033E+00 -4.5426E+00  0.0000E+00  0.0000E+00  5.4307E+00  0.0000E+00  0.0000E+00
  5.0000E+00  9.0500E+01  0.0000E+00  0.0000E+00  4.3000E+00  0.0000E+00  0.0000E+00  1.0000E+00  5.5000E+01  7.3000E+01  1.0000E+00  5.5000E+01  3.5299E+00  9.9098E-01  1.0562E+00  4.3000E+00  3.2671E+00  1.0329E+00  1.1157E+00
  5.0000E+00  9.6000E+01  8.0000E+01  0.0000E+00  0.0000E+00  1.0000E+00  1.0000E+00  1.0000E+00  5.5000E+01  7.3000E+01  1.0000E+00  5.5000E+01  5.7498E+00 -4.5426E+00  0.0000E+00  0.0000E+00  5.4704E+00  0.0000E+00  0.0000E+00
  5.0000E+00  9.8500E+01  0.0000E+00  0.0000E+00  3.3000E+00  0.0000E+00  0.0000E+00  1.0000E+00  5.5000E+01  7.3000E+01  1.0000E+00  5.5000E+01  3.5757E+00 -3.5025E-01 -2.8284E-01  3.3000E+00  3.3061E+00 -6.0567E-03 -3.1106E-01
  5.0000E+00  1.0400E+02  8.0000E+01  0.0000E+00  0.0000E+00  1.0000E+00  1.0000E+00  1.0000E+00  5.5000E+01  7.3000E+01  1.0000E+00  5.5000E+01  5.7940E+00 -4.5426E+00  0.0000E+00  0.0000E+00  5.5079E+00  0.0000E+00  0.0000E+00
  5.0000E+00  1.1200E+02  8.0000E+01  0.0000E+00  0.0000E+00  1.0000E+00  1.0000E+00  1.0000E+00  5.5000E+01  7.3000E+01  1.0000E+00  5.5000E+01  5.8357E+00 -4.5427E+00  0.0000E+00  0.0000E+00  5.5433E+00  0.0000E+00  0.0000E+00
  5.0000E+00  1.2000E+02  8.0000E+01  0.0000E+00  0.0000E+00  1.0000E+00  1.0000E+00  1.0000E+00  5.5000E+01  7.3000E+01  1.0000E+00  5.5000E+01  5.8753E+00 -4.5427E+00  0.0000E+00  0.0000E+00  5.5767E+00  0.0000E+00  0.0000E+00
  5.0000E+00  1.2250E+02  0.0000E+00  0.0000E+00  3.6000E+00  0.0000E+00  0.0000E+00  1.0000E+00  5.5000E+01  7.3000E+01  1.0000E+00  5.5000E+01  3.6990E+00 -1.2157E-01 -4.8102E-02  3.6000E+00  3.4105E+00  1.8947E-01 -6.0863E-02
  5.0000E+00  1.2800E+02  8.0000E+01  0.0000E+00  0.0000E+00  1.0000E+00  1.0000E+00  1.0000E+00  5.5000E+01  7.3000E+01  1.0000E+00  5.5000E+01  5.9127E+00 -4.5427E+00  0.0000E+00  0.0000E+00  5.6083E+00  0.0000E+00  0.0000E+00
  6.0000E+00  0.0000E+00  8.0000E+01  0.0000E+00  0.0000E+00  1.0000E+00  1.0000E+00  1.0000E+00  5.3200E+01  7.7000E+01  1.0000E+00  5.2000E+01  4.0750E+00 -4.5425E+00  0.0000E+00  0.0000E+00  4.1282E+00  0.0000E+00  0.0000E+00
  6.0000E+00  8.0000E+00  8.0000E+01  0.0000E+00  0.0000E+00  1.0000E+00  1.0000E+00  1.0000E+00  5.3200E+01  7.7000E+01  1.0000E+00  5.2000E+01  4.6540E+00 -4.5426E+00  0.0000E+00  0.0000E+00  4.7827E+00  0.0000E+00  0.0000E+00
  6.0000E+00  1.6000E+01  8.0000E+01  0.0000E+00  0.0000E+00  1.0000E+00  1.0000E+00  1.0000E+00  5.3200E+01  7.7000E+01  1.0000E+00  5.2000E+01  4.7809E+00 -4.5426E+00  0.0000E+00  0.0000E+00  4.9361E+00  0.0000E+00  0.0000E+00
  6.0000E+00  2.4000E+01  8.0000E+01  0.0000E+00  0.0000E+00  1.0000E+00  1.0000E+00  1.0000E+00  5.3200E+01  7.7000E+01  1.0000E+00  5.2000E+01  4.8467E+00 -4.5426E+00  0.0000E+00  0.0000E+00  5.0144E+00  0.0000E+00  0.0000E+00
  6.0000E+00  3.2000E+01  8.0000E+01  0.0000E+00  0.0000E+00  1.0000E+00  1.0000E+00  1.0000E+00  5.3200E+01  7.7000E+01  1.0000E+00  5.2000E+01  4.9018E+00 -4.5426E+00  0.0000E+00  0.0000E+00  5.0788E+00  0.0000E+00  0.0000E+00
  6.0000E+00  4.0000E+01  8.0000E+01  0.0000E+00  0.0000E+00  1.0000E+00  1.0000E+00  1.0000E+00  5.3200E+01  7.7000E+01  1.0000E+00  5.2000E+01  4.9529E+00 -4.5426E+00  0.0000E+00  0.0000E+00  5.1383E+00  0.0000E+00  0.0000E+00
  6.0000E+00  4.8000E+01  8.0000E+01  0.0000E+00  0.0000E+00  1.0000E+00  1.0000E+00  1.0000E+00  5.3200E+01  7.7000E+01  1.0000E+00  5.2000E+01  5.0009E+00 -4.5426E+00  0.0000E+00  0.0000E+00  5.1943E+00  0.0000E+00  0.0000E+00
  6.0000E+00  5.6000E+01  8.0000E+01  0.0000E+00  0.0000E+00  1.0000E+00  1.0000E+00  1.0000E+00  5.3200E+01  7.7000E+01  1.0000E+00  5.2000E+01  5.0461E+00 -4.5426E+00  0.0000E+00  0.0000E+00  5.2471E+00  0.0000E+00  0.0000E+00
  6.0000E+00  6.4000E+01  8.0000E+01  0.0000E+00  0.0000E+00  1.0000E+00  1.0000E+00  1.0000E+00  5.3200E+01  7.7000E+01  1.0000E+00  5.2000E+01  5.0887E+00 -4.5426E+00  0.0000E+00  0.0000E+00  5.2970E+00  0.0000E+00  0.0000E+00
  6.0000E+00  7.2000E+01  8.0000E+01  0.0000E+00  0.0000E+00  1.0000E+00  1.0000E+00  1.0000E+00  5.3200E+01  7.7000E+01  1.0000E+00  5.2000E+01  5.1288E+00 -4.5426E+00  0.0000E+00  0.0000E+00  5.3441E+00  0.0000E+00  0.0000E+00
  6.0000E+00  8.0000E+01  8.0000E+01  0.0000E+00  0.0000E+00  1.0000E+00  1.0000E+00  1.0000E+00  5.3200E+01  7.7000E+01  1.0000E+00  5.2000E+01  5.1666E+00 -4.5426E+00  0.0000E+00  0.0000E+00  5.3886E+00  0.0000E+00  0.0000E+00
  6.0000E+00  8.8000E+01  8.0000E+01  0.0000E+00  0.0000E+00  1.0000E+00  1.0000E+00  1.0000E+00  5.3200E+01  7.7000E+01  1.0000E+00  5.2000E+01  5.2022E+00 -4.5426E+00  0.0000E+00  0.0000E+00  5.4307E+00  0.0000E+00  0.0000E+00
  6.0000E+00  9.6000E+01  8.0000E+01  0.0000E+00  0.0000E+00  1.0000E+00  1.0000E+00  1.0000E+00  5.3200E+01  7.7000E+01  1.0000E+00  5.2000E+01  5.2358E+00 -4.5426E+00  0.0000E+00  0.0000E+00  5.4704E+00  0.0000E+00  0.0000E+00
  6.0000E+00  1.0400E+02  8.0000E+01  0.0000E+00  0.0000E+00  1.0000E+00  1.0000E+00  1.0000E+00  5.3200E+01  7.7000E+01  1.0000E+00  5.2000E+01  5.2674E+00 -4.5426E+00  0.0000E+00  0.0000E+00  5.5079E+00  0.0000E+00  0.0000E+00
  6.0000E+00  1.1200E+02  8.0000E+01  0.0000E+00  0.0000E+00  1.0000E+00  1.0000E+00  1.0000E+00  5.3200E+01  7.7000E+01  1.0000E+00  5.2000E+01  5.2972E+00 -4.5426E+00  0.0000E+00  0.0000E+00  5.5433E+00  0.0000E+00  0.0000E+00
  6.0000E+00  1.1450E+02  0.0000E+00  0.0000E+00  3.3700E+00  0.0000E+00  0.0000E+00  1.0000E+00  5.3200E+01  7.7000E+01  1.0000E+00  5.2000E+01  3.1079E+00  3.8315E-01  2.2535E-01  3.3700E+00  3.3777E+00 -7.6762E-03  1.9200E-01
  6.0000E+00  1.2000E+02  8.0000E+01  0.0000E+00  0.0000E+00  1.0000E+00  1.0000E+00  1.0000E+00  5.3200E+01  7.7000E+01  1.0000E+00  5.2000E+01  5.3252E+00 -4.5426E+00  0.0000E+00  0.0000E+00  5.5767E+00  0.0000E+00  0.0000E+00
  6.0000E+00  1.2250E+02  0.0000E+00  0.0000E+00  2.3700E+00  0.0000E+00  0.0000E+00  1.0000E+00  5.3200E+01  7.7000E+01  1.0000E+00  5.2000E+01  3.1354E+00 -1.1088E+00 -1.2689E+00  2.3700E+00  3.4105E+00 -1.0405E+00 -1.1611E+00
  6.0000E+00  1.2800E+02  8.0000E+01  0.0000E+00  0.0000E+00  1.0000E+00  1.0000E+00  1.0000E+00  5.3200E+01  7.7000E+01  1.0000E+00  5.2000E+01  5.3516E+00 -4.5426E+00  0.0000E+00  0.0000E+00  5.6083E+00  0.0000E+00  0.0000E+00
  6.0000E+00  1.3600E+02  8.0000E+01  0.0000E+00  0.0000E+00  1.0000E+00  1.0000E+00  1.0000E+00  5.3200E+01  7.7000E+01  1.0000E+00  5.2000E+01  5.3766E+00 -4.5426E+00  0.0000E+00  0.0000E+00  5.6382E+00  0.0000E+00  0.0000E+00
  6.0000E+00  1.4400E+02  8.0000E+01  0.0000E+00  0.0000E+00  1.0000E+00  1.0000E+00  1.0000E+00  5.3200E+01  7.7000E+01  1.0000E+00  5.2000E+01  5.4000E+00 -4.5426E+00  0.0000E+00  0.0000E+00  5.6663E+00  0.0000E+00  0.0000E+00
  6.0000E+00  1.4650E+02  0.0000E+00  0.0000E+00  3.9500E+00  0.0000E+00  0.0000E+00  1.0000E+00  5.3200E+01  7.7000E+01  1.0000E+00  5.2000E+01  3.2088E+00  1.0492E+00  8.8313E-01  3.9500E+00  3.4986E+00  4.5145E-01  7.8407E-01
  6.0000E+00  1.5200E+02  8.0000E+01  0.0000E+00  0.0000E+00  1.0000E+00  1.0000E+00  1.0000E+00  5.3200E+01  7.7000E+01  1.0000E+00  5.2000E+01  5.4221E+00 -4.5426E+00  0.0000E+00  0.0000E+00  5.6929E+00  0.0000E+00  0.0000E+00
  6.0000E+00  1.5450E+02  0.0000E+00  0.0000E+00  2.7700E+00  0.0000E+00  0.0000E+00  1.0000E+00  5.3200E+01  7.7000E+01  1.0000E+00  5.2000E+01  3.2305E+00 -6.4754E-01 -8.1542E-01  2.7700E+00  3.5247E+00 -7.5469E-01 -7.4813E-01
  7.0000E+00  0.0000E+00  1.0000E+02  0.0000E+00  0.0000E+00  1.0000E+00  1.0000E+00  1.0000E+00  7.2000E+01  6.4000E+01  1.0000E+00  1.0500E+02  4.5010E+00 -4.5425E+00  0.0000E+00  0.0000E+00  5.1602E+00  0.0000E+00  0.0000E+00
  7.0000E+00  1.2000E+01  1.0000E+02  0.0000E+00  0.0000E+00  1.0000E+00  1.0000E+00  1.0000E+00  7.2000E+01  6.4000E+01  1.0000E+00  1.0500E+02  4.8240E+00 -4.5426E+00  0.0000E+00  0.0000E+00  5.5251E+00  0.0000E+00  0.0000E+00
  7.0000E+00  1.4500E+01  0.0000E+00  0.0000E+00  2.3000E+00  0.0000E+00  0.0000E+00  1.0000E+00  7.2000E+01  6.4000E+01  1.0000E+00  1.0500E+02  2.7197E+00 -7.0099E-01 -9.6500E-01  2.3000E+00  3.0931E+00 -7.9313E-01 -8.7253E-01
  7.0000E+00  2.4000E+01  1.0000E+02  0.0000E+00  0.0000E+00  1.0000E+00  1.0000E+00  1.0000E+00  7.2000E+01  6.4000E+01  1.0000E+00  1.0500E+02  4.9032E+00 -4.5426E+00  0.0000E+00  0.0000E+00  5.6230E+00  0.0000E+00  0.0000E+00
  7.0000E+00  3.6000E+01  1.0000E+02  0.0000E+00  0.0000E+00  1.0000E+00  1.0000E+00  1.0000E+00  7.2000E+01  6.4000E+01  1.0000E+00  1.0500E+02  4.9631E+00 -4.5426E+00  0.0000E+00  0.0000E+00  5.7000E+00  0.0000E+00  0.0000E+00
  7.0000E+00  4.8000E+01  1.0000E+02  0.0000E+00  0.0000E+00  1.0000E+00  1.0000E+00  1.0000E+00  7.2000E+01  6.4000E+01  1.0000E+00  1.0500E+02  5.0170E+00 -4.5426E+00  0.0000E+00  0.0000E+00  5.7699E+00  0.0000E+00  0.0000E+00
  7.0000E+00  5.0500E+01  0.0000E+00  0.0000E+00  2.3000E+00  0.0000E+00  0.0000E+00  1.0000E+00  7.2000E+01  6.4000E+01  1.0000E+00  1.0500E+02  2.9025E+00 -9.4294E-01 -1.2309E+00  2.3000E+00  3.3267E+00 -1.0267E+00 -1.0976E+00
  7.0000E+00  6.0000E+01  1.0000E+02  0.0000E+00  0.0000E+00  1.0000E+00  1.0000E+00  1.0000E+00  7.2000E+01  6.4000E+01  1.0000E+00  1.0500E+02  5.0662E+00 -4.5426E+00  0.0000E+00  0.0000E+00  5.8341E+00  0.0000E+00  0.0000E+00
  7.0000E+00  6.2500E+01  0.0000E+00  0.0000E+00  3.3000E+00  0.0000E+00  0.0000E+00  1.0000E+00  7.2000E+01  6.4000E+01  1.0000E+00  1.0500E+02  2.9508E+00  5.3753E-01  2.4267E-01  3.3000E+00  3.3898E+00 -8.9765E-02  1.7339E-01
  8.0000E+00  0.0000E+00  1.0000E+02  0.0000E+00  0.0000E+00  1.0000E+00  1.0000E+00  1.0000E+00  6.9000E+01  7.3000E+01  1.0000E+00  5.0000E+01  5.7649E+00 -4.5426E+00  0.0000E+00  0.0000E+00  5.1602E+00  0.0000E+00  0.0000E+00
  8.0000E+00  1.2000E+01  1.0000E+02  0.0000E+00  0.0000E+00  1.0000E+00  1.0000E+00  1.0000E+00  6.9000E+01  7.3000E+01  1.0000E+00  5.0000E+01  6.1751E+00 -4.5427E+00  0.0000E+00  0.0000E+00  5.5251E+00  0.0000E+00  0.0000E+00
  8.0000E+00  2.4000E+01  1.0000E+02  0.0000E+00  0.0000E+00  1.0000E+00  1.0000E+00  1.0000E+00  6.9000E+01  7.3000E+01  1.0000E+00  5.0000E+01  6.2937E+00 -4.5427E+00  0.0000E+00  0.0000E+00  5.6230E+00  0.0000E+00  0.0000E+00
  8.0000E+00  3.6000E+01  1.0000E+02  0.0000E+00  0.0000E+00  1.0000E+00  1.0000E+00  1.0000E+00  6.9000E+01  7.3000E+01  1.0000E+00  5.0000E+01  6.3895E+00 -4.5427E+00  0.0000E+00  0.0000E+00  5.7000E+00  0.0000E+00  0.0000E+00
  8.0000E+00  4.8000E+01  1.0000E+02  0.0000E+00  0.0000E+00  1.0000E+00  1.0000E+00  1.0000E+00  6.9000E+01  7.3000E+01  1.0000E+00  5.0000E+01  6.4772E+00 -4.5427E+00  0.0000E+00  0.0000E+00  5.7699E+00  0.0000E+00  0.0000E+00
  8.0000E+00  5.0500E+01  0.0000E+00  0.0000E+00  4.3000E+00  0.0000E+00  0.0000E+00  1.0000E+00  6.9000E+01  7.3000E+01  1.0000E+00  5.0000E+01  3.7400E+00  6.8011E-01  8.7569E-01  4.3000E+00  3.3267E+00  9.7327E-01  9.4388E-01
  8.0000E+00  6.0000E+01  1.0000E+02  0.0000E+00  0.0000E+00  1.0000E+00  1.0000E+00  1.0000E+00  6.9000E+01  7.3000E+01  1.0000E+00  5.0000E+01  6.5581E+00 -4.5427E+00  0.0000E+00  0.0000E+00  5.8341E+00  0.0000E+00  0.0000E+00
  8.0000E+00  6.2500E+01  0.0000E+00  0.0000E+00  4.5000E+00  0.0000E+00  0.0000E+00  1.0000E+00  6.9000E+01  7.3000E+01  1.0000E+00  5.0000E+01  3.8196E+00  8.0917E-01  1.0117E+00  4.5000E+00  3.3898E+00  1.1102E+00  1.0966E+00
  9.0000E+00  0.0000E+00  8.0000E+01  0.0000E+00  0.0000E+00  1.0000E+00  1.0000E+00  1.0000E+00  7.2000E+01  7.3000E+01  1.0000E+00  6.0000E+01  3.9627E+00 -4.5425E+00  0.0000E+00  0.0000E+00  4.1282E+00  0.0000E+00  0.0000E+00
  9.0000E+00  1.2000E+01  8.0000E+01  0.0000E+00  0.0000E+00  1.0000E+00  1.0000E+00  1.0000E+00  7.2000E+01  7.3000E+01  1.0000E+00  6.0000E+01  4.2310E+00 -4.5425E+00  0.0000E+00  0.0000E+00  4.4201E+00  0.0000E+00  0.0000E+00
  9.0000E+00  1.4500E+01  0.0000E+00  0.0000E+00  2.5000E+00  0.0000E+00  0.0000E+00  1.0000E+00  7.2000E+01  7.3000E+01  1.0000E+00  6.0000E+01  2.3476E+00  2.9488E-01  1.3786E-01  2.5000E+00  2.4745E+00  2.5496E-02  1.2514E-01
  9.0000E+00  2.4000E+01  8.0000E+01  0.0000E+00  0.0000E+00  1.0000E+00  1.0000E+00  1.0000E+00  7.2000E+01  7.3000E+01  1.0000E+00  6.0000E+01  4.3009E+00 -4.5425E+00  0.0000E+00  0.0000E+00  4.4984E+00  0.0000E+00  0.0000E+00
  9.0000E+00  2.6500E+01  0.0000E+00  0.0000E+00  2.7000E+00  0.0000E+00  0.0000E+00  1.0000E+00  7.2000E+01  7.3000E+01  1.0000E+00  6.0000E+01  2.4116E+00  5.4322E-01  3.8079E-01  2.7000E+00  2.5462E+00  1.5379E-01  3.5243E-01
  9.0000E+00  3.6000E+01  8.0000E+01  0.0000E+00  0.0000E+00  1.0000E+00  1.0000E+00  1.0000E+00  7.2000E+01  7.3000E+01  1.0000E+00  6.0000E+01  4.3558E+00 -4.5425E+00  0.0000E+00  0.0000E+00  4.5600E+00  0.0000E+00  0.0000E+00
  9.0000E+00  4.8000E+01  8.0000E+01  0.0000E+00  0.0000E+00  1.0000E+00  1.0000E+00  1.0000E+00  7.2000E+01  7.3000E+01  1.0000E+00  6.0000E+01  4.4055E+00 -4.5425E+00  0.0000E+00  0.0000E+00  4.6159E+00  0.0000E+00  0.0000E+00
  9.0000E+00  5.0500E+01  0.0000E+00  0.0000E+00  2.3000E+00  0.0000E+00  0.0000E+00  1.0000E+00  7.2000E+01  7.3000E+01  1.0000E+00  6.0000E+01  2.5140E+00 -3.8663E-01 -5.5789E-01  2.3000E+00  2.6614E+00 -3.6138E-01 -5.2691E-01
  9.0000E+00  6.0000E+01  8.0000E+01  0.0000E+00  0.0000E+00  1.0000E+00  1.0000E+00  1.0000E+00  7.2000E+01  7.3000E+01  1.0000E+00  6.0000E+01  4.4510E+00 -4.5425E+00  0.0000E+00  0.0000E+00  4.6673E+00  0.0000E+00  0.0000E+00
  9.0000E+00  7.2000E+01  8.0000E+01  0.0000E+00  0.0000E+00  1.0000E+00  1.0000E+00  1.0000E+00  7.2000E+01  7.3000E+01  1.0000E+00  6.0000E+01  4.4926E+00 -4.5425E+00  0.0000E+00  0.0000E+00  4.7144E+00  0.0000E+00  0.0000E+00
  9.0000E+00  8.4000E+01  8.0000E+01  0.0000E+00  0.0000E+00  1.0000E+00  1.0000E+00  1.0000E+00  7.2000E+01  7.3000E+01  1.0000E+00  6.0000E+01  4.5307E+00 -4.5425E+00  0.0000E+00  0.0000E+00  4.7576E+00  0.0000E+00  0.0000E+00
  9.0000E+00  8.6500E+01  0.0000E+00  0.0000E+00  2.5000E+00  0.0000E+00  0.0000E+00  1.0000E+00  7.2000E+01  7.3000E+01  1.0000E+00  6.0000E+01  2.6369E+00 -2.3586E-01 -4.1802E-01  2.5000E+00  2.8006E+00 -3.0059E-01 -3.9517E-01
  1.0000E+01  0.0000E+00  8.0000E+01  0.0000E+00  0.0000E+00  1.0000E+00  1.0000E+00  1.0000E+00  7.0000E+01  6.1000E+01  1.0000E+00  5.0000E+01  4.2728E+00 -4.5425E+00  0.0000E+00  0.0000E+00  4.1282E+00  0.0000E+00  0.0000E+00
  1.0000E+01  8.0000E+00  8.0000E+01  0.0000E+00  0.0000E+00  1.0000E+00  1.0000E+00  1.0000E+00  7.0000E+01  6.1000E+01  1.0000E+00  5.0000E+01  5.0253E+00 -4.5426E+00  0.0000E+00  0.0000E+00  4.7827E+00  0.0000E+00  0.0000E+00
  1.0000E+01  1.6000E+01  8.0000E+01  0.0000E+00  0.0000E+00  1.0000E+00  1.0000E+00  1.0000E+00  7.0000E+01  6.1000E+01  1.0000E+00  5.0000E+01  5.2153E+00 -4.5426E+00  0.0000E+00  0.0000E+00  4.9361E+00  0.0000E+00  0.0000E+00
  1.0000E+01  2.4000E+01  8.0000E+01  0.0000E+00  0.0000E+00  1.0000E+00  1.0000E+00  1.0000E+00  7.0000E+01  6.1000E+01  1.0000E+00  5.0000E+01  5.3122E+00 -4.5426E+00  0.0000E+00  0.0000E+00  5.0144E+00  0.0000E+00  0.0000E+00
  1.0000E+01  3.2000E+01  8.0000E+01  0.0000E+00  0.0000E+00  1.0000E+00  1.0000E+00  1.0000E+00  7.0000E+01  6.1000E+01  1.0000E+00  5.0000E+01  5.3910E+00 -4.5426E+00  0.0000E+00  0.0000E+00  5.0788E+00  0.0000E+00  0.0000E+00
  1.0000E+01  4.0000E+01  8.0000E+01  0.0000E+00  0.0000E+00  1.0000E+00  1.0000E+00  1.0000E+00  7.0000E+01  6.1000E+01  1.0000E+00  5.0000E+01  5.4635E+00 -4.5426E+00  0.0000E+00  0.0000E+00  5.1383E+00  0.0000E+00  0.0000E+00
  1.0000E+01  4.8000E+01  8.0000E+01  0.0000E+00  0.0000E+00  1.0000E+00  1.0000E+00  1.0000E+00  7.0000E+01  6.1000E+01  1.0000E+00  5.0000E+01  5.5319E+00 -4.5426E+00  0.0000E+00  0.0000E+00  5.1943E+00  0.0000E+00  0.0000E+00
  1.0000E+01  5.0500E+01  0.0000E+00  0.0000E+00  3.9000E+00  0.0000E+00  0.0000E+00  1.0000E+00  7.0000E+01  6.1000E+01  1.0000E+00  5.0000E+01  3.3499E+00  7.4586E-01  8.8793E-01  3.9000E+00  3.0349E+00  8.6515E-01  9.4485E-01
  1.0000E+01  5.6000E+01  8.0000E+01  0.0000E+00  0.0000E+00  1.0000E+00  1.0000E+00  1.0000E+00  7.0000E+01  6.1000E+01  1.0000E+00  5.0000E+01  5.5967E+00 -4.5426E+00  0.0000E+00  0.0000E+00  5.2471E+00  0.0000E+00  0.0000E+00
  1.0000E+01  6.4000E+01  8.0000E+01  0.0000E+00  0.0000E+00  1.0000E+00  1.0000E+00  1.0000E+00  7.0000E+01  6.1000E+01  1.0000E+00  5.0000E+01  5.6580E+00 -4.5426E+00  0.0000E+00  0.0000E+00  5.2970E+00  0.0000E+00  0.0000E+00
  1.0000E+01  7.2000E+01  8.0000E+01  0.0000E+00  0.0000E+00  1.0000E+00  1.0000E+00  1.0000E+00  7.0000E+01  6.1000E+01  1.0000E+00  5.0000E+01  5.7162E+00 -4.5426E+00  0.0000E+00  0.0000E+00  5.3441E+00  0.0000E+00  0.0000E+00
  1.0000E+01  7.4500E+01  0.0000E+00  0.0000E+00  3.9000E+00  0.0000E+00  0.0000E+00  1.0000E+00  7.0000E+01  6.1000E+01  1.0000E+00  5.0000E+01  3.5312E+00  4.7443E-01  6.3133E-01  3.9000E+00  3.1820E+00  7.1795E-01  6.6689E-01
  1.1000E+01  0.0000E+00  1.0000E+02  0.0000E+00  0.0000E+00  1.0000E+00  1.0000E+00  1.0000E+00  7.0000E+01  5.0000E+01  1.0000E+00  5.8000E+01  5.1828E+00 -4.5426E+00  0.0000E+00  0.0000E+00  5.1602E+00  0.0000E+00  0.0000E+00
  1.1000E+01  8.0000E+00  1.0000E+02  0.0000E+00  0.0000E+00  1.0000E+00  1.0000E+00  1.0000E+00  7.0000E+01  5.0000E+01  1.0000E+00  5.8000E+01  5.9857E+00 -4.5427E+00  0.0000E+00  0.0000E+00  5.9784E+00  0.0000E+00  0.0000E+00
  1.1000E+01  1.0500E+01  0.0000E+00  0.0000E+00  3.6000E+00  0.0000E+00  0.0000E+00  1.0000E+00  7.0000E+01  5.0000E+01  1.0000E+00  5.8000E+01  3.3203E+00  3.8263E-01  3.2043E-01  3.6000E+00  3.3413E+00  2.5872E-01  3.1618E-01
  1.1000E+01  1.6000E+01  1.0000E+02  0.0000E+00  0.0000E+00  1.0000E+00  1.0000E+00  1.0000E+00  7.0000E+01  5.0000E+01  1.0000E+00  5.8000E+01  6.1716E+00 -4.5427E+00  0.0000E+00  0.0000E+00  6.1702E+00  0.0000E+00  0.0000E+00
  1.1000E+01  2.4000E+01  1.0000E+02  0.0000E+00  0.0000E+00  1.0000E+00  1.0000E+00  1.0000E+00  7.0000E+01  5.0000E+01  1.0000E+00  5.8000E+01  6.2671E+00 -4.5427E+00  0.0000E+00  0.0000E+00  6.2681E+00  0.0000E+00  0.0000E+00
  1.1000E+01  3.2000E+01  1.0000E+02  0.0000E+00  0.0000E+00  1.0000E+00  1.0000E+00  1.0000E+00  7.0000E+01  5.0000E+01  1.0000E+00  5.8000E+01  6.3460E+00 -4.5427E+00  0.0000E+00  0.0000E+00  6.3486E+00  0.0000E+00  0.0000E+00
  1.1000E+01  3.4500E+01  0.0000E+00  0.0000E+00  3.6000E+00  0.0000E+00  0.0000E+00  1.0000E+00  7.0000E+01  5.0000E+01  1.0000E+00  5.8000E+01  3.6233E+00 -2.9170E-02 -9.8981E-02  3.6000E+00  3.6520E+00 -5.1982E-02 -9.6474E-02
  1.2000E+01  0.0000E+00  1.2000E+02  0.0000E+00  0.0000E+00  1.0000E+00  1.0000E+00  1.0000E+00  7.3000E+01  6.7000E+01  1.0000E+00  6.0000E+01  6.2377E+00 -4.5427E+00  0.0000E+00  0.0000E+00  6.1922E+00  0.0000E+00  0.0000E+00
  1.2000E+01  1.2000E+01  1.2000E+02  0.0000E+00  0.0000E+00  1.0000E+00  1.0000E+00  1.0000E+00  7.3000E+01  6.7000E+01  1.0000E+00  6.0000E+01  6.6791E+00 -4.5427E+00  0.0000E+00  0.0000E+00  6.6301E+00  0.0000E+00  0.0000E+00
  1.2000E+01  1.4500E+01  0.0000E+00  0.0000E+00  3.9000E+00  0.0000E+00  0.0000E+00  1.0000E+00  7.3000E+01  6.7000E+01  1.0000E+00  6.0000E+01  3.7391E+00  1.9550E-01  1.5762E-01  3.9000E+00  3.7118E+00  1.8824E-01  1.5789E-01
  1.2000E+01  2.4000E+01  1.2000E+02  0.0000E+00  0.0000E+00  1.0000E+00  1.0000E+00  1.0000E+00  7.3000E+01  6.7000E+01  1.0000E+00  6.0000E+01  6.7981E+00 -4.5427E+00  0.0000E+00  0.0000E+00  6.7476E+00  0.0000E+00  0.0000E+00
  1.2000E+01  3.6000E+01  1.2000E+02  0.0000E+00  0.0000E+00  1.0000E+00  1.0000E+00  1.0000E+00  7.3000E+01  6.7000E+01  1.0000E+00  6.0000E+01  6.8919E+00 -4.5427E+00  0.0000E+00  0.0000E+00  6.8399E+00  0.0000E+00  0.0000E+00
  1.2000E+01  3.8500E+01  0.0000E+00  0.0000E+00  4.2000E+00  0.0000E+00  0.0000E+00  1.0000E+00  7.3000E+01  6.7000E+01  1.0000E+00  6.0000E+01  3.9398E+00  3.0002E-01  2.6234E-01  4.2000E+00  3.9096E+00  2.9037E-01  2.6234E-01
  1.3000E+01  0.0000E+00  8.0000E+01  0.0000E+00  0.0000E+00  1.0000E+00  1.0000E+00  1.0000E+00  5.7000E+01  7.3000E+01  1.0000E+00  3.8000E+01  4.5324E+00 -4.5425E+00  0.0000E+00  0.0000E+00  4.1282E+00  0.0000E+00  0.0000E+00
  1.3000E+01  8.0000E+00  8.0000E+01  0.0000E+00  0.0000E+00  1.0000E+00  1.0000E+00  1.0000E+00  5.7000E+01  7.3000E+01  1.0000E+00  3.8000E+01  5.3022E+00 -4.5426E+00  0.0000E+00  0.0000E+00  4.7827E+00  0.0000E+00  0.0000E+00
  1.3000E+01  1.0500E+01  0.0000E+00  0.0000E+00  3.6000E+00  0.0000E+00  0.0000E+00  1.0000E+00  5.7000E+01  7.3000E+01  1.0000E+00  3.8000E+01  3.0278E+00  8.5848E-01  1.0776E+00  3.6000E+00  2.6730E+00  9.2698E-01  1.1666E+00
  1.3000E+01  1.6000E+01  8.0000E+01  0.0000E+00  0.0000E+00  1.0000E+00  1.0000E+00  1.0000E+00  5.7000E+01  7.3000E+01  1.0000E+00  3.8000E+01  5.4957E+00 -4.5426E+00  0.0000E+00  0.0000E+00  4.9361E+00  0.0000E+00  0.0000E+00
  1.3000E+01  2.4000E+01  8.0000E+01  0.0000E+00  0.0000E+00  1.0000E+00  1.0000E+00  1.0000E+00  5.7000E+01  7.3000E+01  1.0000E+00  3.8000E+01  5.5977E+00 -4.5426E+00  0.0000E+00  0.0000E+00  5.0144E+00  0.0000E+00  0.0000E+00
  1.3000E+01  2.6500E+01  0.0000E+00  0.0000E+00  3.9000E+00  0.0000E+00  0.0000E+00  1.0000E+00  5.7000E+01  7.3000E+01  1.0000E+00  3.8000E+01  3.2679E+00  8.7866E-01  1.1251E+00  3.9000E+00  2.8591E+00  1.0409E+00  1.2221E+00
  1.4000E+01  0.0000E+00  8.0000E+01  0.0000E+00  0.0000E+00  1.0000E+00  1.0000E+00  1.0000E+00  5.3200E+01  7.7000E+01  1.0000E+00  3.9000E+01  3.7110E+00 -4.5424E+00  0.0000E+00  0.0000E+00  4.1282E+00  0.0000E+00  0.0000E+00
  1.4000E+01  1.2000E+01  8.0000E+01  0.0000E+00  0.0000E+00  1.0000E+00  1.0000E+00  1.0000E+00  5.3200E+01  7.7000E+01  1.0000E+00  3.9000E+01  3.9791E+00 -4.5425E+00  0.0000E+00  0.0000E+00  4.4201E+00  0.0000E+00  0.0000E+00
  1.4000E+01  1.4500E+01  0.0000E+00  0.0000E+00  2.1000E+00  0.0000E+00  0.0000E+00  1.0000E+00  5.3200E+01  7.7000E+01  1.0000E+00  3.9000E+01  2.2451E+00 -2.9349E-01 -5.3301E-01  2.1000E+00  2.4745E+00 -3.7450E-01 -4.9944E-01
  1.4000E+01  2.4000E+01  8.0000E+01  0.0000E+00  0.0000E+00  1.0000E+00  1.0000E+00  1.0000E+00  5.3200E+01  7.7000E+01  1.0000E+00  3.9000E+01  4.0461E+00 -4.5425E+00  0.0000E+00  0.0000E+00  4.4984E+00  0.0000E+00  0.0000E+00
  1.4000E+01  2.6500E+01  0.0000E+00  0.0000E+00  2.1000E+00  0.0000E+00  0.0000E+00  1.0000E+00  5.3200E+01  7.7000E+01  1.0000E+00  3.9000E+01  2.3057E+00 -4.0527E-01 -6.5178E-01  2.1000E+00  2.5462E+00 -4.4621E-01 -6.0558E-01
  1.5000E+01  0.0000E+00  1.0000E+02  0.0000E+00  0.0000E+00  1.0000E+00  1.0000E+00  1.0000E+00  6.7000E+01  7.4000E+01  1.0000E+00  5.7000E+01  5.2361E+00 -4.5426E+00  0.0000E+00  0.0000E+00  5.1602E+00  0.0000E+00  0.0000E+00
  1.5000E+01  1.2000E+01  1.0000E+02  0.0000E+00  0.0000E+00  1.0000E+00  1.0000E+00  1.0000E+00  6.7000E+01  7.4000E+01  1.0000E+00  5.7000E+01  5.6027E+00 -4.5426E+00  0.0000E+00  0.0000E+00  5.5251E+00  0.0000E+00  0.0000E+00
  1.5000E+01  1.4500E+01  0.0000E+00  0.0000E+00  3.4000E+00  0.0000E+00  0.0000E+00  1.0000E+00  6.7000E+01  7.4000E+01  1.0000E+00  5.7000E+01  3.1281E+00  3.9477E-01  3.6639E-01  3.4000E+00  3.0931E+00  3.0687E-01  3.6753E-01
  1.5000E+01  2.4000E+01  1.0000E+02  0.0000E+00  0.0000E+00  1.0000E+00  1.0000E+00  1.0000E+00  6.7000E+01  7.4000E+01  1.0000E+00  5.7000E+01  5.7020E+00 -4.5426E+00  0.0000E+00  0.0000E+00  5.6230E+00  0.0000E+00  0.0000E+00
  1.5000E+01  3.6000E+01  1.0000E+02  0.0000E+00  0.0000E+00  1.0000E+00  1.0000E+00  1.0000E+00  6.7000E+01  7.4000E+01  1.0000E+00  5.7000E+01  5.7806E+00 -4.5426E+00  0.0000E+00  0.0000E+00  5.7000E+00  0.0000E+00  0.0000E+00
  1.5000E+01  3.8500E+01  0.0000E+00  0.0000E+00  3.4000E+00  0.0000E+00  0.0000E+00  1.0000E+00  6.7000E+01  7.4000E+01  1.0000E+00  5.7000E+01  3.2960E+00  1.4326E-01  1.1525E-01  3.4000E+00  3.2580E+00  1.4198E-01  1.1589E-01
  1.6000E+01  0.0000E+00  8.0000E+01  0.0000E+00  0.0000E+00  1.0000E+00  1.0000E+00  1.0000E+00  6.0000E+01  6.3000E+01  1.0000E+00  7.2000E+01  4.0167E+00 -4.5425E+00  0.0000E+00  0.0000E+00  4.1282E+00  0.0000E+00  0.0000E+00
  1.6000E+01  8.0000E+00  8.0000E+01  0.0000E+00  0.0000E+00  1.0000E+00  1.0000E+00  1.0000E+00  6.0000E+01  6.3000E+01  1.0000E+00  7.2000E+01  4.5691E+00 -4.5426E+00  0.0000E+00  0.0000E+00  4.7827E+00  0.0000E+00  0.0000E+00
  1.6000E+01  1.6000E+01  8.0000E+01  0.0000E+00  0.0000E+00  1.0000E+00  1.0000E+00  1.0000E+00  6.0000E+01  6.3000E+01  1.0000E+00  7.2000E+01  4.6874E+00 -4.5426E+00  0.0000E+00  0.0000E+00  4.9361E+00  0.0000E+00  0.0000E+00
  1.6000E+01  2.4000E+01  8.0000E+01  0.0000E+00  0.0000E+00  1.0000E+00  1.0000E+00  1.0000E+00  6.0000E+01  6.3000E+01  1.0000E+00  7.2000E+01  4.7489E+00 -4.5426E+00  0.0000E+00  0.0000E+00  5.0144E+00  0.0000E+00  0.0000E+00
  1.6000E+01  2.6500E+01  0.0000E+00  0.0000E+00  2.3000E+00  0.0000E+00  0.0000E+00  1.0000E+00  6.0000E+01  6.3000E+01  1.0000E+00  7.2000E+01  2.5846E+00 -5.0009E-01 -7.5133E-01  2.3000E+00  2.8591E+00 -5.5906E-01 -6.9504E-01
  1.6000E+01  3.2000E+01  8.0000E+01  0.0000E+00  0.0000E+00  1.0000E+00  1.0000E+00  1.0000E+00  6.0000E+01  6.3000E+01  1.0000E+00  7.2000E+01  4.8005E+00 -4.5426E+00  0.0000E+00  0.0000E+00  5.0788E+00  0.0000E+00  0.0000E+00
  1.6000E+01  3.4500E+01  0.0000E+00  0.0000E+00  2.6000E+00  0.0000E+00  0.0000E+00  1.0000E+00  6.0000E+01  6.3000E+01  1.0000E+00  7.2000E+01  2.6348E+00 -5.9978E-02 -3.1853E-01  2.6000E+00  2.9216E+00 -3.2159E-01 -3.0796E-01
  1.7000E+01  0.0000E+00  1.0000E+02  0.0000E+00  0.0000E+00  1.0000E+00  1.0000E+00  1.0000E+00  7.2000E+01  7.7000E+01  1.0000E+00  5.2000E+01  5.0464E+00 -4.5426E+00  0.0000E+00  0.0000E+00  5.1602E+00  0.0000E+00  0.0000E+00
  1.7000E+01  8.0000E+00  1.0000E+02  0.0000E+00  0.0000E+00  1.0000E+00  1.0000E+00  1.0000E+00  7.2000E+01  7.7000E+01  1.0000E+00  5.2000E+01  5.7343E+00 -4.5426E+00  0.0000E+00  0.0000E+00  5.9784E+00  0.0000E+00  0.0000E+00
  1.7000E+01  1.6000E+01  1.0000E+02  0.0000E+00  0.0000E+00  1.0000E+00  1.0000E+00  1.0000E+00  7.2000E+01  7.7000E+01  1.0000E+00  5.2000E+01  5.8813E+00 -4.5427E+00  0.0000E+00  0.0000E+00  6.1702E+00  0.0000E+00  0.0000E+00
  1.7000E+01  2.4000E+01  1.0000E+02  0.0000E+00  0.0000E+00  1.0000E+00  1.0000E+00  1.0000E+00  7.2000E+01  7.7000E+01  1.0000E+00  5.2000E+01  5.9580E+00 -4.5427E+00  0.0000E+00  0.0000E+00  6.2681E+00  0.0000E+00  0.0000E+00
  1.7000E+01  3.2000E+01  1.0000E+02  0.0000E+00  0.0000E+00  1.0000E+00  1.0000E+00  1.0000E+00  7.2000E+01  7.7000E+01  1.0000E+00  5.2000E+01  6.0225E+00 -4.5427E+00  0.0000E+00  0.0000E+00  6.3486E+00  0.0000E+00  0.0000E+00
  1.7000E+01  4.0000E+01  1.0000E+02  0.0000E+00  0.0000E+00  1.0000E+00  1.0000E+00  1.0000E+00  7.2000E+01  7.7000E+01  1.0000E+00  5.2000E+01  6.0823E+00 -4.5427E+00  0.0000E+00  0.0000E+00  6.4229E+00  0.0000E+00  0.0000E+00
  1.7000E+01  4.8000E+01  1.0000E+02  0.0000E+00  0.0000E+00  1.0000E+00  1.0000E+00  1.0000E+00  7.2000E+01  7.7000E+01  1.0000E+00  5.2000E+01  6.1385E+00 -4.5427E+00  0.0000E+00  0.0000E+00  6.4929E+00  0.0000E+00  0.0000E+00
  1.7000E+01  5.0500E+01  0.0000E+00  0.0000E+00  3.4000E+00  0.0000E+00  0.0000E+00  1.0000E+00  7.2000E+01  7.7000E+01  1.0000E+00  5.2000E+01  3.4100E+00 -1.3292E-02 -2.7564E-01  3.4000E+00  3.7936E+00 -3.9357E-01 -2.6896E-01
  1.7000E+01  5.6000E+01  1.0000E+02  0.0000E+00  0.0000E+00  1.0000E+00  1.0000E+00  1.0000E+00  7.2000E+01  7.7000E+01  1.0000E+00  5.2000E+01  6.1914E+00 -4.5427E+00  0.0000E+00  0.0000E+00  6.5589E+00  0.0000E+00  0.0000E+00
  1.7000E+01  5.8500E+01  0.0000E+00  0.0000E+00  3.1000E+00  0.0000E+00  0.0000E+00  1.0000E+00  7.2000E+01  7.7000E+01  1.0000E+00  5.2000E+01  3.4619E+00 -4.7481E-01 -7.4289E-01  3.1000E+00  3.8584E+00 -7.5844E-01 -6.8311E-01
  1.8000E+01  0.0000E+00  1.0000E+02  0.0000E+00  0.0000E+00  1.0000E+00  1.0000E+00  1.0000E+00  7.2000E+01  7.7000E+01  1.0000E+00  5.2000E+01  5.0082E+00 -4.5426E+00  0.0000E+00  0.0000E+00  5.1602E+00  0.0000E+00  0.0000E+00
  1.8000E+01  8.0000E+00  1.0000E+02  0.0000E+00  0.0000E+00  1.0000E+00  1.0000E+00  1.0000E+00  7.2000E+01  7.7000E+01  1.0000E+00  5.2000E+01  5.6420E+00 -4.5426E+00  0.0000E+00  0.0000E+00  5.9784E+00  0.0000E+00  0.0000E+00
  1.8000E+01  1.6000E+01  1.0000E+02  0.0000E+00  0.0000E+00  1.0000E+00  1.0000E+00  1.0000E+00  7.2000E+01  7.7000E+01  1.0000E+00  5.2000E+01  5.7720E+00 -4.5426E+00  0.0000E+00  0.0000E+00  6.1702E+00  0.0000E+00  0.0000E+00
  1.8000E+01  2.4000E+01  1.0000E+02  0.0000E+00  0.0000E+00  1.0000E+00  1.0000E+00  1.0000E+00  7.2000E+01  7.7000E+01  1.0000E+00  5.2000E+01  5.8408E+00 -4.5427E+00  0.0000E+00  0.0000E+00  6.2681E+00  0.0000E+00  0.0000E+00
  1.8000E+01  3.2000E+01  1.0000E+02  0.0000E+00  0.0000E+00  1.0000E+00  1.0000E+00  1.0000E+00  7.2000E+01  7.7000E+01  1.0000E+00  5.2000E+01  5.8995E+00 -4.5427E+00  0.0000E+00  0.0000E+00  6.3486E+00  0.0000E+00  0.0000E+00
  1.8000E+01  3.4500E+01  0.0000E+00  0.0000E+00  2.3000E+00  0.0000E+00  0.0000E+00  1.0000E+00  7.2000E+01  7.7000E+01  1.0000E+00  5.2000E+01  3.1511E+00 -1.2269E+00 -1.5281E+00  2.3000E+00  3.6520E+00 -1.3520E+00 -1.3546E+00
  1.8000E+01  4.0000E+01  1.0000E+02  0.0000E+00  0.0000E+00  1.0000E+00  1.0000E+00  1.0000E+00  7.2000E+01  7.7000E+01  1.0000E+00  5.2000E+01  5.9539E+00 -4.5427E+00  0.0000E+00  0.0000E+00  6.4229E+00  0.0000E+00  0.0000E+00
  1.8000E+01  4.8000E+01  1.0000E+02  0.0000E+00  0.0000E+00  1.0000E+00  1.0000E+00  1.0000E+00  7.2000E+01  7.7000E+01  1.0000E+00  5.2000E+01  6.0049E+00 -4.5427E+00  0.0000E+00  0.0000E+00  6.4929E+00  0.0000E+00  0.0000E+00
  1.8000E+01  5.0500E+01  0.0000E+00  0.0000E+00  3.3000E+00  0.0000E+00  0.0000E+00  1.0000E+00  7.2000E+01  7.7000E+01  1.0000E+00  5.2000E+01  3.2545E+00  6.3503E-02 -2.5374E-01  3.3000E+00  3.7936E+00 -4.9357E-01 -2.6812E-01
  1.9000E+01  0.0000E+00  1.0000E+02  0.0000E+00  0.0000E+00  1.0000E+00  1.0000E+00  1.0000E+00  7.5000E+01  7.3000E+01  1.0000E+00  6.3000E+01  5.8495E+00 -4.5427E+00  0.0000E+00  0.0000E+00  5.1602E+00  0.0000E+00  0.0000E+00
  1.9000E+01  1.2000E+01  1.0000E+02  0.0000E+00  0.0000E+00  1.0000E+00  1.0000E+00  1.0000E+00  7.5000E+01  7.3000E+01  1.0000E+00  6.3000E+01  6.2401E+00 -4.5427E+00  0.0000E+00  0.0000E+00  5.5251E+00  0.0000E+00  0.0000E+00
  1.9000E+01  1.4500E+01  0.0000E+00  0.0000E+00  4.2000E+00  0.0000E+00  0.0000E+00  1.0000E+00  7.5000E+01  7.3000E+01  1.0000E+00  6.3000E+01  3.4334E+00  1.0142E+00  1.1938E+00  4.2000E+00  3.0931E+00  1.1069E+00  1.2876E+00
  1.9000E+01  2.4000E+01  1.0000E+02  0.0000E+00  0.0000E+00  1.0000E+00  1.0000E+00  1.0000E+00  7.5000E+01  7.3000E+01  1.0000E+00  6.3000E+01  6.3544E+00 -4.5427E+00  0.0000E+00  0.0000E+00  5.6230E+00  0.0000E+00  0.0000E+00
  1.9000E+01  2.6500E+01  0.0000E+00  0.0000E+00  3.9000E+00  0.0000E+00  0.0000E+00  1.0000E+00  7.5000E+01  7.3000E+01  1.0000E+00  6.3000E+01  3.5396E+00  4.6255E-01  6.4922E-01  3.9000E+00  3.1828E+00  7.1724E-01  6.8924E-01
  2.0000E+01  0.0000E+00  1.0000E+02  0.0000E+00  0.0000E+00  1.0000E+00  1.0000E+00  1.0000E+00  6.5000E+01  6.3000E+01  1.0000E+00  5.5000E+01  6.3459E+00 -4.5427E+00  0.0000E+00  0.0000E+00  5.1602E+00  0.0000E+00  0.0000E+00
  2.0000E+01  1.2000E+01  1.0000E+02  0.0000E+00  0.0000E+00  1.0000E+00  1.0000E+00  1.0000E+00  6.5000E+01  6.3000E+01  1.0000E+00  5.5000E+01  6.7579E+00 -4.5427E+00  0.0000E+00  0.0000E+00  5.5251E+00  0.0000E+00  0.0000E+00
  2.0000E+01  1.4500E+01  0.0000E+00  0.0000E+00  4.7000E+00  0.0000E+00  0.0000E+00  1.0000E+00  6.5000E+01  6.3000E+01  1.0000E+00  5.5000E+01  3.6826E+00  1.2549E+00  1.5916E+00  4.7000E+00  3.0931E+00  1.6069E+00  1.8008E+00
  2.0000E+01  2.4000E+01  1.0000E+02  0.0000E+00  0.0000E+00  1.0000E+00  1.0000E+00  1.0000E+00  6.5000E+01  6.3000E+01  1.0000E+00  5.5000E+01  6.8857E+00 -4.5427E+00  0.0000E+00  0.0000E+00  5.6230E+00  0.0000E+00  0.0000E+00
  2.0000E+01  3.6000E+01  1.0000E+02  0.0000E+00  0.0000E+00  1.0000E+00  1.0000E+00  1.0000E+00  6.5000E+01  6.3000E+01  1.0000E+00  5.5000E+01  6.9923E+00 -4.5427E+00  0.0000E+00  0.0000E+00  5.7000E+00  0.0000E+00  0.0000E+00
  2.0000E+01  3.8500E+01  0.0000E+00  0.0000E+00  4.7000E+00  0.0000E+00  0.0000E+00  1.0000E+00  6.5000E+01  6.3000E+01  1.0000E+00  5.5000E+01  3.9068E+00  9.2220E-01  1.2844E+00  4.7000E+00  3.2580E+00  1.4420E+00  1.4443E+00
  2.1000E+01  0.0000E+00  1.0000E+02  0.0000E+00  0.0000E+00  1.0000E+00  1.0000E+00  1.0000E+00  7.0000E+01  6.1000E+01  1.0000E+00  5.2000E+01  5.2180E+00 -4.5426E+00  0.0000E+00  0.0000E+00  5.1602E+00  0.0000E+00  0.0000E+00
  2.1000E+01  8.0000E+00  1.0000E+02  0.0000E+00  0.0000E+00  1.0000E+00  1.0000E+00  1.0000E+00  7.0000E+01  6.1000E+01  1.0000E+00  5.2000E+01  6.0708E+00 -4.5427E+00  0.0000E+00  0.0000E+00  5.9784E+00  0.0000E+00  0.0000E+00
  2.1000E+01  1.6000E+01  1.0000E+02  0.0000E+00  0.0000E+00  1.0000E+00  1.0000E+00  1.0000E+00  7.0000E+01  6.1000E+01  1.0000E+00  5.2000E+01  6.2750E+00 -4.5427E+00  0.0000E+00  0.0000E+00  6.1702E+00  0.0000E+00  0.0000E+00
  2.1000E+01  2.4000E+01  1.0000E+02  0.0000E+00  0.0000E+00  1.0000E+00  1.0000E+00  1.0000E+00  7.0000E+01  6.1000E+01  1.0000E+00  5.2000E+01  6.3792E+00 -4.5427E+00  0.0000E+00  0.0000E+00  6.2681E+00  0.0000E+00  0.0000E+00
  2.1000E+01  3.2000E+01  1.0000E+02  0.0000E+00  0.0000E+00  1.0000E+00  1.0000E+00  1.0000E+00  7.0000E+01  6.1000E+01  1.0000E+00  5.2000E+01  6.4647E+00 -4.5427E+00  0.0000E+00  0.0000E+00  6.3486E+00  0.0000E+00  0.0000E+00
  2.1000E+01  4.0000E+01  1.0000E+02  0.0000E+00  0.0000E+00  1.0000E+00  1.0000E+00  1.0000E+00  7.0000E+01  6.1000E+01  1.0000E+00  5.2000E+01  6.5435E+00 -4.5427E+00  0.0000E+00  0.0000E+00  6.4229E+00  0.0000E+00  0.0000E+00
  2.1000E+01  4.8000E+01  1.0000E+02  0.0000E+00  0.0000E+00  1.0000E+00  1.0000E+00  1.0000E+00  7.0000E+01  6.1000E+01  1.0000E+00  5.2000E+01  6.6178E+00 -4.5427E+00  0.0000E+00  0.0000E+00  6.4929E+00  0.0000E+00  0.0000E+00
  2.1000E+01  5.0500E+01  0.0000E+00  0.0000E+00  4.6000E+00  0.0000E+00  0.0000E+00  1.0000E+00  7.0000E+01  6.1000E+01  1.0000E+00  5.2000E+01  3.9068E+00  8.0602E-01  8.1972E-01  4.6000E+00  3.7936E+00  8.0643E-01  8.3284E-01
  2.1000E+01  5.6000E+01  1.0000E+02  0.0000E+00  0.0000E+00  1.0000E+00  1.0000E+00  1.0000E+00  7.0000E+01  6.1000E+01  1.0000E+00  5.2000E+01  6.6879E+00 -4.5427E+00  0.0000E+00  0.0000E+00  6.5589E+00  0.0000E+00  0.0000E+00
  2.1000E+01  6.4000E+01  1.0000E+02  0.0000E+00  0.0000E+00  1.0000E+00  1.0000E+00  1.0000E+00  7.0000E+01  6.1000E+01  1.0000E+00  5.2000E+01  6.7542E+00 -4.5427E+00  0.0000E+00  0.0000E+00  6.6213E+00  0.0000E+00  0.0000E+00
  2.1000E+01  7.2000E+01  1.0000E+02  0.0000E+00  0.0000E+00  1.0000E+00  1.0000E+00  1.0000E+00  7.0000E+01  6.1000E+01  1.0000E+00  5.2000E+01  6.8169E+00 -4.5427E+00  0.0000E+00  0.0000E+00  6.6802E+00  0.0000E+00  0.0000E+00
  2.1000E+01  7.4500E+01  0.0000E+00  0.0000E+00  3.9000E+00  0.0000E+00  0.0000E+00  1.0000E+00  7.0000E+01  6.1000E+01  1.0000E+00  5.2000E+01  4.1025E+00 -2.2419E-01 -2.0728E-01  3.9000E+00  3.9776E+00 -7.7562E-02 -2.1218E-01
  2.2000E+01  0.0000E+00  8.0000E+01  0.0000E+00  0.0000E+00  1.0000E+00  1.0000E+00  1.0000E+00  5.8000E+01  6.1000E+01  1.0000E+00  6.0000E+01  4.0212E+00 -4.5425E+00  0.0000E+00  0.0000E+00  4.1282E+00  0.0000E+00  0.0000E+00
  2.2000E+01  8.0000E+00  8.0000E+01  0.0000E+00  0.0000E+00  1.0000E+00  1.0000E+00  1.0000E+00  5.8000E+01  6.1000E+01  1.0000E+00  6.0000E+01  4.4926E+00 -4.5425E+00  0.0000E+00  0.0000E+00  4.7827E+00  0.0000E+00  0.0000E+00
  2.2000E+01  1.6000E+01  8.0000E+01  0.0000E+00  0.0000E+00  1.0000E+00  1.0000E+00  1.0000E+00  5.8000E+01  6.1000E+01  1.0000E+00  6.0000E+01  4.5858E+00 -4.5426E+00  0.0000E+00  0.0000E+00  4.9361E+00  0.0000E+00  0.0000E+00
  2.2000E+01  2.4000E+01  8.0000E+01  0.0000E+00  0.0000E+00  1.0000E+00  1.0000E+00  1.0000E+00  5.8000E+01  6.1000E+01  1.0000E+00  6.0000E+01  4.6364E+00 -4.5426E+00  0.0000E+00  0.0000E+00  5.0144E+00  0.0000E+00  0.0000E+00
  2.2000E+01  3.2000E+01  8.0000E+01  0.0000E+00  0.0000E+00  1.0000E+00  1.0000E+00  1.0000E+00  5.8000E+01  6.1000E+01  1.0000E+00  6.0000E+01  4.6800E+00 -4.5426E+00  0.0000E+00  0.0000E+00  5.0788E+00  0.0000E+00  0.0000E+00
  2.2000E+01  4.0000E+01  8.0000E+01  0.0000E+00  0.0000E+00  1.0000E+00  1.0000E+00  1.0000E+00  5.8000E+01  6.1000E+01  1.0000E+00  6.0000E+01  4.7205E+00 -4.5426E+00  0.0000E+00  0.0000E+00  5.1383E+00  0.0000E+00  0.0000E+00
  2.2000E+01  4.8000E+01  8.0000E+01  0.0000E+00  0.0000E+00  1.0000E+00  1.0000E+00  1.0000E+00  5.8000E+01  6.1000E+01  1.0000E+00  6.0000E+01  4.7585E+00 -4.5426E+00  0.0000E+00  0.0000E+00  5.1943E+00  0.0000E+00  0.0000E+00
  2.2000E+01  5.0500E+01  0.0000E+00  0.0000E+00  2.3000E+00  0.0000E+00  0.0000E+00  1.0000E+00  5.8000E+01  6.1000E+01  1.0000E+00  6.0000E+01  2.5150E+00 -3.8837E-01 -7.8991E-01  2.3000E+00  3.0349E+00 -7.3485E-01 -7.1969E-01
  2.2000E+01  5.6000E+01  8.0000E+01  0.0000E+00  0.0000E+00  1.0000E+00  1.0000E+00  1.0000E+00  5.8000E+01  6.1000E+01  1.0000E+00  6.0000E+01  4.7942E+00 -4.5426E+00  0.0000E+00  0.0000E+00  5.2471E+00  0.0000E+00  0.0000E+00
  2.2000E+01  5.8500E+01  0.0000E+00  0.0000E+00  2.1000E+00  0.0000E+00  0.0000E+00  1.0000E+00  5.8000E+01  6.1000E+01  1.0000E+00  6.0000E+01  2.5500E+00 -8.0161E-01 -1.2118E+00  2.1000E+00  3.0867E+00 -9.8675E-01 -1.0632E+00
  2.3000E+01  0.0000E+00  8.0000E+01  0.0000E+00  0.0000E+00  1.0000E+00  1.0000E+00  1.0000E+00  5.5000E+01  7.6000E+01  1.0000E+00  3.8000E+01  4.0060E+00 -4.5425E+00  0.0000E+00  0.0000E+00  4.1282E+00  0.0000E+00  0.0000E+00
  2.3000E+01  8.0000E+00  8.0000E+01  0.0000E+00  0.0000E+00  1.0000E+00  1.0000E+00  1.0000E+00  5.5000E+01  7.6000E+01  1.0000E+00  3.8000E+01  4.5726E+00 -4.5426E+00  0.0000E+00  0.0000E+00  4.7827E+00  0.0000E+00  0.0000E+00
  2.3000E+01  1.6000E+01  8.0000E+01  0.0000E+00  0.0000E+00  1.0000E+00  1.0000E+00  1.0000E+00  5.5000E+01  7.6000E+01  1.0000E+00  3.8000E+01  4.6958E+00 -4.5426E+00  0.0000E+00  0.0000E+00  4.9361E+00  0.0000E+00  0.0000E+00
  2.3000E+01  1.8500E+01  0.0000E+00  0.0000E+00  2.3000E+00  0.0000E+00  0.0000E+00  1.0000E+00  5.5000E+01  7.6000E+01  1.0000E+00  3.8000E+01  2.5553E+00 -4.5388E-01 -6.7820E-01  2.3000E+00  2.7874E+00 -4.8736E-01 -6.3286E-01
  2.3000E+01  2.4000E+01  8.0000E+01  0.0000E+00  0.0000E+00  1.0000E+00  1.0000E+00  1.0000E+00  5.5000E+01  7.6000E+01  1.0000E+00  3.8000E+01  4.7593E+00 -4.5426E+00  0.0000E+00  0.0000E+00  5.0144E+00  0.0000E+00  0.0000E+00
  2.3000E+01  2.6500E+01  0.0000E+00  0.0000E+00  2.6000E+00  0.0000E+00  0.0000E+00  1.0000E+00  5.5000E+01  7.6000E+01  1.0000E+00  3.8000E+01  2.6139E+00 -2.4075E-02 -2.5682E-01  2.6000E+00  2.8591E+00 -2.5906E-01 -2.5070E-01
  2.4000E+01  0.0000E+00  1.0000E+02  0.0000E+00  0.0000E+00  1.0000E+00  1.0000E+00  1.0000E+00  7.2000E+01  5.2000E+01  1.0000E+00  1.0500E+02  5.0418E+00 -4.5426E+00  0.0000E+00  0.0000E+00  5.1602E+00  0.0000E+00  0.0000E+00
  2.4000E+01  8.0000E+00  1.0000E+02  0.0000E+00  0.0000E+00  1.0000E+00  1.0000E+00  1.0000E+00  7.2000E+01  5.2000E+01  1.0000E+00  1.0500E+02  5.7435E+00 -4.5426E+00  0.0000E+00  0.0000E+00  5.9784E+00  0.0000E+00  0.0000E+00
  2.4000E+01  1.6000E+01  1.0000E+02  0.0000E+00  0.0000E+00  1.0000E+00  1.0000E+00  1.0000E+00  7.2000E+01  5.2000E+01  1.0000E+00  1.0500E+02  5.8951E+00 -4.5427E+00  0.0000E+00  0.0000E+00  6.1702E+00  0.0000E+00  0.0000E+00
  2.4000E+01  2.4000E+01  1.0000E+02  0.0000E+00  0.0000E+00  1.0000E+00  1.0000E+00  1.0000E+00  7.2000E+01  5.2000E+01  1.0000E+00  1.0500E+02  5.9737E+00 -4.5427E+00  0.0000E+00  0.0000E+00  6.2681E+00  0.0000E+00  0.0000E+00
  2.4000E+01  3.2000E+01  1.0000E+02  0.0000E+00  0.0000E+00  1.0000E+00  1.0000E+00  1.0000E+00  7.2000E+01  5.2000E+01  1.0000E+00  1.0500E+02  6.0397E+00 -4.5427E+00  0.0000E+00  0.0000E+00  6.3486E+00  0.0000E+00  0.0000E+00
  2.4000E+01  3.4500E+01  0.0000E+00  0.0000E+00  3.3000E+00  0.0000E+00  0.0000E+00  1.0000E+00  7.2000E+01  5.2000E+01  1.0000E+00  1.0500E+02  3.3282E+00 -3.8447E-02 -2.7636E-01  3.3000E+00  3.6520E+00 -3.5198E-01 -2.6794E-01
  2.4000E+01  4.0000E+01  1.0000E+02  0.0000E+00  0.0000E+00  1.0000E+00  1.0000E+00  1.0000E+00  7.2000E+01  5.2000E+01  1.0000E+00  1.0500E+02  6.1008E+00 -4.5427E+00  0.0000E+00  0.0000E+00  6.4229E+00  0.0000E+00  0.0000E+00
  2.4000E+01  4.2500E+01  0.0000E+00  0.0000E+00  3.1000E+00  0.0000E+00  0.0000E+00  1.0000E+00  7.2000E+01  5.2000E+01  1.0000E+00  1.0500E+02  3.3880E+00 -3.8619E-01 -6.3021E-01  3.1000E+00  3.7249E+00 -6.2487E-01 -5.8616E-01
  2.5000E+01  0.0000E+00  1.0000E+02  0.0000E+00  0.0000E+00  1.0000E+00  1.0000E+00  1.0000E+00  5.0000E+01  7.1000E+01  1.0000E+00  3.2000E+01  5.2215E+00 -4.5426E+00  0.0000E+00  0.0000E+00  5.1602E+00  0.0000E+00  0.0000E+00
  2.5000E+01  8.0000E+00  1.0000E+02  0.0000E+00  0.0000E+00  1.0000E+00  1.0000E+00  1.0000E+00  5.0000E+01  7.1000E+01  1.0000E+00  3.2000E+01  6.0722E+00 -4.5427E+00  0.0000E+00  0.0000E+00  5.9784E+00  0.0000E+00  0.0000E+00
  2.5000E+01  1.6000E+01  1.0000E+02  0.0000E+00  0.0000E+00  1.0000E+00  1.0000E+00  1.0000E+00  5.0000E+01  7.1000E+01  1.0000E+00  3.2000E+01  6.2756E+00 -4.5427E+00  0.0000E+00  0.0000E+00  6.1702E+00  0.0000E+00  0.0000E+00
  2.5000E+01  2.4000E+01  1.0000E+02  0.0000E+00  0.0000E+00  1.0000E+00  1.0000E+00  1.0000E+00  5.0000E+01  7.1000E+01  1.0000E+00  3.2000E+01  6.3795E+00 -4.5427E+00  0.0000E+00  0.0000E+00  6.2681E+00  0.0000E+00  0.0000E+00
  2.5000E+01  3.2000E+01  1.0000E+02  0.0000E+00  0.0000E+00  1.0000E+00  1.0000E+00  1.0000E+00  5.0000E+01  7.1000E+01  1.0000E+00  3.2000E+01  6.4647E+00 -4.5427E+00  0.0000E+00  0.0000E+00  6.3486E+00  0.0000E+00  0.0000E+00
  2.5000E+01  3.4500E+01  0.0000E+00  0.0000E+00  4.7000E+00  0.0000E+00  0.0000E+00  1.0000E+00  5.0000E+01  7.1000E+01  1.0000E+00  3.2000E+01  3.7528E+00  1.1464E+00  1.2010E+00  4.7000E+00  3.6520E+00  1.0480E+00  1.2196E+00
  2.5000E+01  4.0000E+01  1.0000E+02  0.0000E+00  0.0000E+00  1.0000E+00  1.0000E+00  1.0000E+00  5.0000E+01  7.1000E+01  1.0000E+00  3.2000E+01  6.5434E+00 -4.5427E+00  0.0000E+00  0.0000E+00  6.4229E+00  0.0000E+00  0.0000E+00
  2.5000E+01  4.2500E+01  0.0000E+00  0.0000E+00  3.1000E+00  0.0000E+00  0.0000E+00  1.0000E+00  5.0000E+01  7.1000E+01  1.0000E+00  3.2000E+01  3.8300E+00 -8.6578E-01 -8.0939E-01  3.1000E+00  3.7249E+00 -6.2487E-01 -8.2374E-01
  2.6000E+01  0.0000E+00  8.0000E+01  0.0000E+00  0.0000E+00  1.0000E+00  1.0000E+00  1.0000E+00  6.0000E+01  7.4000E+01  1.0000E+00  4.5000E+01  3.9764E+00 -4.5425E+00  0.0000E+00  0.0000E+00  4.1282E+00  0.0000E+00  0.0000E+00
  2.6000E+01  1.2000E+01  8.0000E+01  0.0000E+00  0.0000E+00  1.0000E+00  1.0000E+00  1.0000E+00  6.0000E+01  7.4000E+01  1.0000E+00  4.5000E+01  4.2627E+00 -4.5425E+00  0.0000E+00  0.0000E+00  4.4201E+00  0.0000E+00  0.0000E+00
  2.6000E+01  1.4500E+01  0.0000E+00  0.0000E+00  2.3000E+00  0.0000E+00  0.0000E+00  1.0000E+00  6.0000E+01  7.4000E+01  1.0000E+00  4.5000E+01  2.3988E+00 -1.8713E-01 -3.0086E-01  2.3000E+00  2.4745E+00 -1.7450E-01 -2.9072E-01
  2.6000E+01  2.4000E+01  8.0000E+01  0.0000E+00  0.0000E+00  1.0000E+00  1.0000E+00  1.0000E+00  6.0000E+01  7.4000E+01  1.0000E+00  4.5000E+01  4.3376E+00 -4.5425E+00  0.0000E+00  0.0000E+00  4.4984E+00  0.0000E+00  0.0000E+00
  2.6000E+01  2.6500E+01  0.0000E+00  0.0000E+00  2.6000E+00  0.0000E+00  0.0000E+00  1.0000E+00  6.0000E+01  7.4000E+01  1.0000E+00  4.5000E+01  2.4671E+00  2.4465E-01  1.2865E-01  2.6000E+00  2.5462E+00  5.3793E-02  1.2168E-01
  2.7000E+01  0.0000E+00  8.0000E+01  0.0000E+00  0.0000E+00  1.0000E+00  1.0000E+00  1.0000E+00  6.5000E+01  7.1000E+01  1.0000E+00  5.0000E+01  4.5099E+00 -4.5425E+00  0.0000E+00  0.0000E+00  4.1282E+00  0.0000E+00  0.0000E+00
  2.7000E+01  8.0000E+00  8.0000E+01  0.0000E+00  0.0000E+00  1.0000E+00  1.0000E+00  1.0000E+00  6.5000E+01  7.1000E+01  1.0000E+00  5.0000E+01  5.3270E+00 -4.5426E+00  0.0000E+00  0.0000E+00  4.7827E+00  0.0000E+00  0.0000E+00
  2.7000E+01  1.6000E+01  8.0000E+01  0.0000E+00  0.0000E+00  1.0000E+00  1.0000E+00  1.0000E+00  6.5000E+01  7.1000E+01  1.0000E+00  5.0000E+01  5.5403E+00 -4.5426E+00  0.0000E+00  0.0000E+00  4.9361E+00  0.0000E+00  0.0000E+00
  2.7000E+01  2.4000E+01  8.0000E+01  0.0000E+00  0.0000E+00  1.0000E+00  1.0000E+00  1.0000E+00  6.5000E+01  7.1000E+01  1.0000E+00  5.0000E+01  5.6516E+00 -4.5426E+00  0.0000E+00  0.0000E+00  5.0144E+00  0.0000E+00  0.0000E+00
  2.7000E+01  2.6500E+01  0.0000E+00  0.0000E+00  4.7000E+00  0.0000E+00  0.0000E+00  1.0000E+00  6.5000E+01  7.1000E+01  1.0000E+00  5.0000E+01  3.3691E+00  1.7944E+00  2.1302E+00  4.7000E+00  2.8591E+00  1.8409E+00  2.4110E+00
  2.7000E+01  3.2000E+01  8.0000E+01  0.0000E+00  0.0000E+00  1.0000E+00  1.0000E+00  1.0000E+00  6.5000E+01  7.1000E+01  1.0000E+00  5.0000E+01  5.7424E+00 -4.5426E+00  0.0000E+00  0.0000E+00  5.0788E+00  0.0000E+00  0.0000E+00
  2.7000E+01  3.4500E+01  0.0000E+00  0.0000E+00  3.4000E+00  0.0000E+00  0.0000E+00  1.0000E+00  6.5000E+01  7.1000E+01  1.0000E+00  5.0000E+01  3.4573E+00 -7.5253E-02  2.7409E-01  3.4000E+00  2.9216E+00  4.7841E-01  2.4555E-01
  2.8000E+01  0.0000E+00  8.0000E+01  0.0000E+00  0.0000E+00  1.0000E+00  1.0000E+00  1.0000E+00  5.5000E+01  6.1000E+01  1.0000E+00  6.0000E+01  3.8652E+00 -4.5425E+00  0.0000E+00  0.0000E+00  4.1282E+00  0.0000E+00  0.0000E+00
  2.8000E+01  1.2000E+01  8.0000E+01  0.0000E+00  0.0000E+00  1.0000E+00  1.0000E+00  1.0000E+00  5.5000E+01  6.1000E+01  1.0000E+00  6.0000E+01  4.1426E+00 -4.5425E+00  0.0000E+00  0.0000E+00  4.4201E+00  0.0000E+00  0.0000E+00
  2.8000E+01  1.4500E+01  0.0000E+00  0.0000E+00  2.3000E+00  0.0000E+00  0.0000E+00  1.0000E+00  5.5000E+01  6.1000E+01  1.0000E+00  6.0000E+01  2.3314E+00 -6.1257E-02 -2.3218E-01  2.3000E+00  2.4745E+00 -1.7450E-01 -2.2423E-01
  2.8000E+01  2.4000E+01  8.0000E+01  0.0000E+00  0.0000E+00  1.0000E+00  1.0000E+00  1.0000E+00  5.5000E+01  6.1000E+01  1.0000E+00  6.0000E+01  4.2138E+00 -4.5425E+00  0.0000E+00  0.0000E+00  4.4984E+00  0.0000E+00  0.0000E+00
  2.8000E+01  2.6500E+01  0.0000E+00  0.0000E+00  2.3000E+00  0.0000E+00  0.0000E+00  1.0000E+00  5.5000E+01  6.1000E+01  1.0000E+00  6.0000E+01  2.3962E+00 -1.8237E-01 -3.5778E-01  2.3000E+00  2.5462E+00 -2.4621E-01 -3.4127E-01
  2.9000E+01  0.0000E+00  1.0000E+02  0.0000E+00  0.0000E+00  1.0000E+00  1.0000E+00  1.0000E+00  7.2000E+01  6.4000E+01  1.0000E+00  1.0500E+02  5.0245E+00 -4.5426E+00  0.0000E+00  0.0000E+00  5.1602E+00  0.0000E+00  0.0000E+00
  2.9000E+01  8.0000E+00  1.0000E+02  0.0000E+00  0.0000E+00  1.0000E+00  1.0000E+00  1.0000E+00  7.2000E+01  6.4000E+01  1.0000E+00  1.0500E+02  5.5732E+00 -4.5426E+00  0.0000E+00  0.0000E+00  5.9784E+00  0.0000E+00  0.0000E+00
  2.9000E+01  1.6000E+01  1.0000E+02  0.0000E+00  0.0000E+00  1.0000E+00  1.0000E+00  1.0000E+00  7.2000E+01  6.4000E+01  1.0000E+00  1.0500E+02  5.6783E+00 -4.5426E+00  0.0000E+00  0.0000E+00  6.1702E+00  0.0000E+00  0.0000E+00
  2.9000E+01  2.4000E+01  1.0000E+02  0.0000E+00  0.0000E+00  1.0000E+00  1.0000E+00  1.0000E+00  7.2000E+01  6.4000E+01  1.0000E+00  1.0500E+02  5.7366E+00 -4.5426E+00  0.0000E+00  0.0000E+00  6.2681E+00  0.0000E+00  0.0000E+00
  2.9000E+01  3.2000E+01  1.0000E+02  0.0000E+00  0.0000E+00  1.0000E+00  1.0000E+00  1.0000E+00  7.2000E+01  6.4000E+01  1.0000E+00  1.0500E+02  5.7874E+00 -4.5426E+00  0.0000E+00  0.0000E+00  6.3486E+00  0.0000E+00  0.0000E+00
  2.9000E+01  3.4500E+01  0.0000E+00  0.0000E+00  2.3000E+00  0.0000E+00  0.0000E+00  1.0000E+00  7.2000E+01  6.4000E+01  1.0000E+00  1.0500E+02  2.9460E+00 -9.9599E-01 -1.4371E+00  2.3000E+00  3.6520E+00 -1.3520E+00 -1.2456E+00
  2.9000E+01  4.0000E+01  1.0000E+02  0.0000E+00  0.0000E+00  1.0000E+00  1.0000E+00  1.0000E+00  7.2000E+01  6.4000E+01  1.0000E+00  1.0500E+02  5.8345E+00 -4.5427E+00  0.0000E+00  0.0000E+00  6.4229E+00  0.0000E+00  0.0000E+00
  2.9000E+01  4.2500E+01  0.0000E+00  0.0000E+00  2.6000E+00  0.0000E+00  0.0000E+00  1.0000E+00  7.2000E+01  6.4000E+01  1.0000E+00  1.0500E+02  2.9922E+00 -5.9536E-01 -1.0477E+00  2.6000E+00  3.7249E+00 -1.1249E+00 -9.3328E-01
  3.0000E+01  0.0000E+00  8.0000E+01  0.0000E+00  0.0000E+00  1.0000E+00  1.0000E+00  1.0000E+00  6.0000E+01  6.1000E+01  1.0000E+00  6.2000E+01  4.1384E+00 -4.5425E+00  0.0000E+00  0.0000E+00  4.1282E+00  0.0000E+00  0.0000E+00
  3.0000E+01  8.0000E+00  8.0000E+01  0.0000E+00  0.0000E+00  1.0000E+00  1.0000E+00  1.0000E+00  6.0000E+01  6.1000E+01  1.0000E+00  6.2000E+01  4.7979E+00 -4.5426E+00  0.0000E+00  0.0000E+00  4.7827E+00  0.0000E+00  0.0000E+00
  3.0000E+01  1.6000E+01  8.0000E+01  0.0000E+00  0.0000E+00  1.0000E+00  1.0000E+00  1.0000E+00  6.0000E+01  6.1000E+01  1.0000E+00  6.2000E+01  4.9531E+00 -4.5426E+00  0.0000E+00  0.0000E+00  4.9361E+00  0.0000E+00  0.0000E+00
  3.0000E+01  2.4000E+01  8.0000E+01  0.0000E+00  0.0000E+00  1.0000E+00  1.0000E+00  1.0000E+00  6.0000E+01  6.1000E+01  1.0000E+00  6.2000E+01  5.0323E+00 -4.5426E+00  0.0000E+00  0.0000E+00  5.0144E+00  0.0000E+00  0.0000E+00
  3.0000E+01  3.2000E+01  8.0000E+01  0.0000E+00  0.0000E+00  1.0000E+00  1.0000E+00  1.0000E+00  6.0000E+01  6.1000E+01  1.0000E+00  6.2000E+01  5.0974E+00 -4.5426E+00  0.0000E+00  0.0000E+00  5.0788E+00  0.0000E+00  0.0000E+00
  3.0000E+01  4.0000E+01  8.0000E+01  0.0000E+00  0.0000E+00  1.0000E+00  1.0000E+00  1.0000E+00  6.0000E+01  6.1000E+01  1.0000E+00  6.2000E+01  5.1576E+00 -4.5426E+00  0.0000E+00  0.0000E+00  5.1383E+00  0.0000E+00  0.0000E+00
  3.0000E+01  4.2500E+01  0.0000E+00  0.0000E+00  3.3000E+00  0.0000E+00  0.0000E+00  1.0000E+00  6.0000E+01  6.1000E+01  1.0000E+00  6.2000E+01  2.9963E+00  4.6046E-01  4.1441E-01  3.3000E+00  2.9799E+00  3.2011E-01  4.1260E-01
  3.0000E+01  4.8000E+01  8.0000E+01  0.0000E+00  0.0000E+00  1.0000E+00  1.0000E+00  1.0000E+00  6.0000E+01  6.1000E+01  1.0000E+00  6.2000E+01  5.2142E+00 -4.5426E+00  0.0000E+00  0.0000E+00  5.1943E+00  0.0000E+00  0.0000E+00
  3.0000E+01  5.6000E+01  8.0000E+01  0.0000E+00  0.0000E+00  1.0000E+00  1.0000E+00  1.0000E+00  6.0000E+01  6.1000E+01  1.0000E+00  6.2000E+01  5.2676E+00 -4.5426E+00  0.0000E+00  0.0000E+00  5.2471E+00  0.0000E+00  0.0000E+00
  3.0000E+01  5.8500E+01  0.0000E+00  0.0000E+00  3.1000E+00  0.0000E+00  0.0000E+00  1.0000E+00  6.0000E+01  6.1000E+01  1.0000E+00  6.2000E+01  3.1043E+00 -6.3483E-03 -5.3106E-02  3.1000E+00  3.0867E+00  1.3251E-02 -5.1999E-02
  3.1000E+01  0.0000E+00  8.0000E+01  0.0000E+00  0.0000E+00  1.0000E+00  1.0000E+00  1.0000E+00  6.2000E+01  5.2000E+01  1.0000E+00  6.0000E+01  4.0812E+00 -4.5425E+00  0.0000E+00  0.0000E+00  4.1282E+00  0.0000E+00  0.0000E+00
  3.1000E+01  8.0000E+00  8.0000E+01  0.0000E+00  0.0000E+00  1.0000E+00  1.0000E+00  1.0000E+00  6.2000E+01  5.2000E+01  1.0000E+00  6.0000E+01  4.6862E+00 -4.5426E+00  0.0000E+00  0.0000E+00  4.7827E+00  0.0000E+00  0.0000E+00
  3.1000E+01  1.6000E+01  8.0000E+01  0.0000E+00  0.0000E+00  1.0000E+00  1.0000E+00  1.0000E+00  6.2000E+01  5.2000E+01  1.0000E+00  6.0000E+01  4.8221E+00 -4.5426E+00  0.0000E+00  0.0000E+00  4.9361E+00  0.0000E+00  0.0000E+00
  3.1000E+01  2.4000E+01  8.0000E+01  0.0000E+00  0.0000E+00  1.0000E+00  1.0000E+00  1.0000E+00  6.2000E+01  5.2000E+01  1.0000E+00  6.0000E+01  4.8920E+00 -4.5426E+00  0.0000E+00  0.0000E+00  5.0144E+00  0.0000E+00  0.0000E+00
  3.1000E+01  3.2000E+01  8.0000E+01  0.0000E+00  0.0000E+00  1.0000E+00  1.0000E+00  1.0000E+00  6.2000E+01  5.2000E+01  1.0000E+00  6.0000E+01  4.9501E+00 -4.5426E+00  0.0000E+00  0.0000E+00  5.0788E+00  0.0000E+00  0.0000E+00
  3.1000E+01  4.0000E+01  8.0000E+01  0.0000E+00  0.0000E+00  1.0000E+00  1.0000E+00  1.0000E+00  6.2000E+01  5.2000E+01  1.0000E+00  6.0000E+01  5.0038E+00 -4.5426E+00  0.0000E+00  0.0000E+00  5.1383E+00  0.0000E+00  0.0000E+00
  3.1000E+01  4.8000E+01  8.0000E+01  0.0000E+00  0.0000E+00  1.0000E+00  1.0000E+00  1.0000E+00  6.2000E+01  5.2000E+01  1.0000E+00  6.0000E+01  5.0543E+00 -4.5426E+00  0.0000E+00  0.0000E+00  5.1943E+00  0.0000E+00  0.0000E+00
  3.1000E+01  5.0500E+01  0.0000E+00  0.0000E+00  3.4000E+00  0.0000E+00  0.0000E+00  1.0000E+00  6.2000E+01  5.2000E+01  1.0000E+00  6.0000E+01  2.8873E+00  8.0660E-01  7.2547E-01  3.4000E+00  3.0349E+00  3.6515E-01  6.7392E-01
  3.1000E+01  5.6000E+01  8.0000E+01  0.0000E+00  0.0000E+00  1.0000E+00  1.0000E+00  1.0000E+00  6.2000E+01  5.2000E+01  1.0000E+00  6.0000E+01  5.1019E+00 -4.5426E+00  0.0000E+00  0.0000E+00  5.2471E+00  0.0000E+00  0.0000E+00
  3.1000E+01  5.8500E+01  0.0000E+00  0.0000E+00  2.1000E+00  0.0000E+00  0.0000E+00  1.0000E+00  6.2000E+01  5.2000E+01  1.0000E+00  6.0000E+01  2.9340E+00 -1.2912E+00 -1.3747E+00  2.1000E+00  3.0867E+00 -9.8675E-01 -1.2988E+00
  3.2000E+01  0.0000E+00  8.0000E+01  0.0000E+00  0.0000E+00  1.0000E+00  1.0000E+00  1.0000E+00  7.2000E+01  7.3000E+01  1.0000E+00  6.0000E+01  3.9543E+00 -4.5425E+00  0.0000E+00  0.0000E+00  4.1282E+00  0.0000E+00  0.0000E+00
  3.2000E+01  1.2000E+01  8.0000E+01  0.0000E+00  0.0000E+00  1.0000E+00  1.0000E+00  1.0000E+00  7.2000E+01  7.3000E+01  1.0000E+00  6.0000E+01  4.2387E+00 -4.5425E+00  0.0000E+00  0.0000E+00  4.4201E+00  0.0000E+00  0.0000E+00
  3.2000E+01  1.4500E+01  0.0000E+00  0.0000E+00  2.3000E+00  0.0000E+00  0.0000E+00  1.0000E+00  7.2000E+01  7.3000E+01  1.0000E+00  6.0000E+01  2.3850E+00 -1.6195E-01 -2.8807E-01  2.3000E+00  2.4745E+00 -1.7450E-01 -2.7768E-01
  3.2000E+01  2.4000E+01  8.0000E+01  0.0000E+00  0.0000E+00  1.0000E+00  1.0000E+00  1.0000E+00  7.2000E+01  7.3000E+01  1.0000E+00  6.0000E+01  4.3128E+00 -4.5425E+00  0.0000E+00  0.0000E+00  4.4984E+00  0.0000E+00  0.0000E+00
  3.2000E+01  3.6000E+01  8.0000E+01  0.0000E+00  0.0000E+00  1.0000E+00  1.0000E+00  1.0000E+00  7.2000E+01  7.3000E+01  1.0000E+00  6.0000E+01  4.3703E+00 -4.5425E+00  0.0000E+00  0.0000E+00  4.5600E+00  0.0000E+00  0.0000E+00
  3.2000E+01  3.8500E+01  0.0000E+00  0.0000E+00  2.6000E+00  0.0000E+00  0.0000E+00  1.0000E+00  7.2000E+01  7.3000E+01  1.0000E+00  6.0000E+01  2.5088E+00  1.6519E-01  3.3347E-02  2.6000E+00  2.6064E+00 -6.4184E-03  2.8999E-02
  3.3000E+01  0.0000E+00  1.2000E+02  0.0000E+00  0.0000E+00  1.0000E+00  1.0000E+00  1.0000E+00  7.3000E+01  6.7000E+01  1.0000E+00  6.0000E+01  6.1311E+00 -4.5427E+00  0.0000E+00  0.0000E+00  6.1922E+00  0.0000E+00  0.0000E+00
  3.3000E+01  1.2000E+01  1.2000E+02  0.0000E+00  0.0000E+00  1.0000E+00  1.0000E+00  1.0000E+00  7.3000E+01  6.7000E+01  1.0000E+00  6.0000E+01  6.5577E+00 -4.5427E+00  0.0000E+00  0.0000E+00  6.6301E+00  0.0000E+00  0.0000E+00
  3.3000E+01  1.4500E+01  0.0000E+00  0.0000E+00  4.2000E+00  0.0000E+00  0.0000E+00  1.0000E+00  7.3000E+01  6.7000E+01  1.0000E+00  6.0000E+01  3.6584E+00  6.7250E-01  6.1147E-01  4.2000E+00  3.7118E+00  4.8824E-01  5.9679E-01
  3.3000E+01  2.4000E+01  1.2000E+02  0.0000E+00  0.0000E+00  1.0000E+00  1.0000E+00  1.0000E+00  7.3000E+01  6.7000E+01  1.0000E+00  6.0000E+01  6.6713E+00 -4.5427E+00  0.0000E+00  0.0000E+00  6.7476E+00  0.0000E+00  0.0000E+00
  3.3000E+01  2.6500E+01  0.0000E+00  0.0000E+00  3.3000E+00  0.0000E+00  0.0000E+00  1.0000E+00  7.3000E+01  6.7000E+01  1.0000E+00  6.0000E+01  3.7624E+00 -5.5831E-01 -6.2112E-01  3.3000E+00  3.8193E+00 -5.1931E-01 -6.0643E-01
  3.4000E+01  0.0000E+00  8.0000E+01  0.0000E+00  0.0000E+00  1.0000E+00  1.0000E+00  1.0000E+00  6.2000E+01  6.1000E+01  1.0000E+00  6.5000E+01  4.2180E+00 -4.5425E+00  0.0000E+00  0.0000E+00  4.1282E+00  0.0000E+00  0.0000E+00
  3.4000E+01  8.0000E+00  8.0000E+01  0.0000E+00  0.0000E+00  1.0000E+00  1.0000E+00  1.0000E+00  6.2000E+01  6.1000E+01  1.0000E+00  6.5000E+01  4.9213E+00 -4.5426E+00  0.0000E+00  0.0000E+00  4.7827E+00  0.0000E+00  0.0000E+00
  3.4000E+01  1.6000E+01  8.0000E+01  0.0000E+00  0.0000E+00  1.0000E+00  1.0000E+00  1.0000E+00  6.2000E+01  6.1000E+01  1.0000E+00  6.5000E+01  5.0923E+00 -4.5426E+00  0.0000E+00  0.0000E+00  4.9361E+00  0.0000E+00  0.0000E+00
  3.4000E+01  1.8500E+01  0.0000E+00  0.0000E+00  3.1000E+00  0.0000E+00  0.0000E+00  1.0000E+00  6.2000E+01  6.1000E+01  1.0000E+00  6.5000E+01  2.9229E+00  2.7530E-01  3.2159E-01  3.1000E+00  2.7874E+00  3.1264E-01  3.2797E-01
  3.4000E+01  2.4000E+01  8.0000E+01  0.0000E+00  0.0000E+00  1.0000E+00  1.0000E+00  1.0000E+00  6.2000E+01  6.1000E+01  1.0000E+00  6.5000E+01  5.1797E+00 -4.5426E+00  0.0000E+00  0.0000E+00  5.0144E+00  0.0000E+00  0.0000E+00
  3.4000E+01  2.6500E+01  0.0000E+00  0.0000E+00  3.4000E+00  0.0000E+00  0.0000E+00  1.0000E+00  6.2000E+01  6.1000E+01  1.0000E+00  6.5000E+01  3.0027E+00  6.0093E-01  6.5081E-01  3.4000E+00  2.8591E+00  5.4094E-01  6.7024E-01
  3.5000E+01  0.0000E+00  1.2000E+02  0.0000E+00  0.0000E+00  1.0000E+00  1.0000E+00  1.0000E+00  5.8400E+01  7.1000E+01  1.0000E+00  5.8000E+01  5.3623E+00 -4.5426E+00  0.0000E+00  0.0000E+00  6.1922E+00  0.0000E+00  0.0000E+00
  3.5000E+01  8.0000E+00  1.2000E+02  0.0000E+00  0.0000E+00  1.0000E+00  1.0000E+00  1.0000E+00  5.8400E+01  7.1000E+01  1.0000E+00  5.8000E+01  6.8103E+00 -4.5427E+00  0.0000E+00  0.0000E+00  7.1741E+00  0.0000E+00  0.0000E+00
  3.5000E+01  1.6000E+01  1.2000E+02  0.0000E+00  0.0000E+00  1.0000E+00  1.0000E+00  1.0000E+00  5.8400E+01  7.1000E+01  1.0000E+00  5.8000E+01  7.2858E+00 -4.5427E+00  0.0000E+00  0.0000E+00  7.4042E+00  0.0000E+00  0.0000E+00
  3.5000E+01  2.4000E+01  1.2000E+02  0.0000E+00  0.0000E+00  1.0000E+00  1.0000E+00  1.0000E+00  5.8400E+01  7.1000E+01  1.0000E+00  5.8000E+01  7.5155E+00 -4.5427E+00  0.0000E+00  0.0000E+00  7.5217E+00  0.0000E+00  0.0000E+00
  3.5000E+01  3.2000E+01  1.2000E+02  0.0000E+00  0.0000E+00  1.0000E+00  1.0000E+00  1.0000E+00  5.8400E+01  7.1000E+01  1.0000E+00  5.8000E+01  7.6791E+00 -4.5427E+00  0.0000E+00  0.0000E+00  7.6183E+00  0.0000E+00  0.0000E+00
  3.5000E+01  4.0000E+01  1.2000E+02  0.0000E+00  0.0000E+00  1.0000E+00  1.0000E+00  1.0000E+00  5.8400E+01  7.1000E+01  1.0000E+00  5.8000E+01  7.8213E+00 -4.5427E+00  0.0000E+00  0.0000E+00  7.7075E+00  0.0000E+00  0.0000E+00
  3.5000E+01  4.8000E+01  1.2000E+02  0.0000E+00  0.0000E+00  1.0000E+00  1.0000E+00  1.0000E+00  5.8400E+01  7.1000E+01  1.0000E+00  5.8000E+01  7.9533E+00 -4.5427E+00  0.0000E+00  0.0000E+00  7.7914E+00  0.0000E+00  0.0000E+00
  3.5000E+01  5.6000E+01  1.2000E+02  0.0000E+00  0.0000E+00  1.0000E+00  1.0000E+00  1.0000E+00  5.8400E+01  7.1000E+01  1.0000E+00  5.8000E+01  8.0782E+00 -4.5428E+00  0.0000E+00  0.0000E+00  7.8707E+00  0.0000E+00  0.0000E+00
  3.5000E+01  6.4000E+01  1.2000E+02  0.0000E+00  0.0000E+00  1.0000E+00  1.0000E+00  1.0000E+00  5.8400E+01  7.1000E+01  1.0000E+00  5.8000E+01  8.1969E+00 -4.5428E+00  0.0000E+00  0.0000E+00  7.9455E+00  0.0000E+00  0.0000E+00
  3.5000E+01  7.2000E+01  1.2000E+02  0.0000E+00  0.0000E+00  1.0000E+00  1.0000E+00  1.0000E+00  5.8400E+01  7.1000E+01  1.0000E+00  5.8000E+01  8.3099E+00 -4.5428E+00  0.0000E+00  0.0000E+00  8.0162E+00  0.0000E+00  0.0000E+00
  3.5000E+01  8.0000E+01  1.2000E+02  0.0000E+00  0.0000E+00  1.0000E+00  1.0000E+00  1.0000E+00  5.8400E+01  7.1000E+01  1.0000E+00  5.8000E+01  8.4175E+00 -4.5428E+00  0.0000E+00  0.0000E+00  8.0830E+00  0.0000E+00  0.0000E+00
  3.5000E+01  8.8000E+01  1.2000E+02  0.0000E+00  0.0000E+00  1.0000E+00  1.0000E+00  1.0000E+00  5.8400E+01  7.1000E+01  1.0000E+00  5.8000E+01  8.5199E+00 -4.5428E+00  0.0000E+00  0.0000E+00  8.1460E+00  0.0000E+00  0.0000E+00
  3.5000E+01  9.6000E+01  1.2000E+02  0.0000E+00  0.0000E+00  1.0000E+00  1.0000E+00  1.0000E+00  5.8400E+01  7.1000E+01  1.0000E+00  5.8000E+01  8.6175E+00 -4.5428E+00  0.0000E+00  0.0000E+00  8.2056E+00  0.0000E+00  0.0000E+00
  3.5000E+01  1.0400E+02  1.2000E+02  0.0000E+00  0.0000E+00  1.0000E+00  1.0000E+00  1.0000E+00  5.8400E+01  7.1000E+01  1.0000E+00  5.8000E+01  8.7104E+00 -4.5428E+00  0.0000E+00  0.0000E+00  8.2618E+00  0.0000E+00  0.0000E+00
  3.5000E+01  1.1200E+02  1.2000E+02  0.0000E+00  0.0000E+00  1.0000E+00  1.0000E+00  1.0000E+00  5.8400E+01  7.1000E+01  1.0000E+00  5.8000E+01  8.7988E+00 -4.5428E+00  0.0000E+00  0.0000E+00  8.3149E+00  0.0000E+00  0.0000E+00
  3.5000E+01  1.2000E+02  1.2000E+02  0.0000E+00  0.0000E+00  1.0000E+00  1.0000E+00  1.0000E+00  5.8400E+01  7.1000E+01  1.0000E+00  5.8000E+01  8.8830E+00 -4.5428E+00  0.0000E+00  0.0000E+00  8.3651E+00  0.0000E+00  0.0000E+00
  3.5000E+01  1.2800E+02  1.2000E+02  0.0000E+00  0.0000E+00  1.0000E+00  1.0000E+00  1.0000E+00  5.8400E+01  7.1000E+01  1.0000E+00  5.8000E+01  8.9632E+00 -4.5428E+00  0.0000E+00  0.0000E+00  8.4125E+00  0.0000E+00  0.0000E+00
  3.5000E+01  1.3600E+02  1.2000E+02  0.0000E+00  0.0000E+00  1.0000E+00  1.0000E+00  1.0000E+00  5.8400E+01  7.1000E+01  1.0000E+00  5.8000E+01  9.0396E+00 -4.5428E+00  0.0000E+00  0.0000E+00  8.4572E+00  0.0000E+00  0.0000E+00
  3.5000E+01  1.4400E+02  1.2000E+02  0.0000E+00  0.0000E+00  1.0000E+00  1.0000E+00  1.0000E+00  5.8400E+01  7.1000E+01  1.0000E+00  5.8000E+01  9.1123E+00 -4.5428E+00  0.0000E+00  0.0000E+00  8.4995E+00  0.0000E+00  0.0000E+00
  3.5000E+01  1.5200E+02  1.2000E+02  0.0000E+00  0.0000E+00  1.0000E+00  1.0000E+00  1.0000E+00  5.8400E+01  7.1000E+01  1.0000E+00  5.8000E+01  9.1816E+00 -4.5428E+00  0.0000E+00  0.0000E+00  8.5394E+00  0.0000E+00  0.0000E+00
  3.5000E+01  1.6000E+02  1.2000E+02  0.0000E+00  0.0000E+00  1.0000E+00  1.0000E+00  1.0000E+00  5.8400E+01  7.1000E+01  1.0000E+00  5.8000E+01  9.2475E+00 -4.5428E+00  0.0000E+00  0.0000E+00  8.5771E+00  0.0000E+00  0.0000E+00
  3.5000E+01  1.6800E+02  1.2000E+02  0.0000E+00  0.0000E+00  1.0000E+00  1.0000E+00  1.0000E+00  5.8400E+01  7.1000E+01  1.0000E+00  5.8000E+01  9.3103E+00 -4.5428E+00  0.0000E+00  0.0000E+00  8.6127E+00  0.0000E+00  0.0000E+00
  3.5000E+01  1.7600E+02  1.2000E+02  0.0000E+00  0.0000E+00  1.0000E+00  1.0000E+00  1.0000E+00  5.8400E+01  7.1000E+01  1.0000E+00  5.8000E+01  9.3701E+00 -4.5428E+00  0.0000E+00  0.0000E+00  8.6464E+00  0.0000E+00  0.0000E+00
  3.5000E+01  1.8400E+02  1.2000E+02  0.0000E+00  0.0000E+00  1.0000E+00  1.0000E+00  1.0000E+00  5.8400E+01  7.1000E+01  1.0000E+00  5.8000E+01  9.4270E+00 -4.5428E+00  0.0000E+00  0.0000E+00  8.6781E+00  0.0000E+00  0.0000E+00
  3.5000E+01  1.9200E+02  1.2000E+02  0.0000E+00  0.0000E+00  1.0000E+00  1.0000E+00  1.0000E+00  5.8400E+01  7.1000E+01  1.0000E+00  5.8000E+01  9.4812E+00 -4.5428E+00  0.0000E+00  0.0000E+00  8.7081E+00  0.0000E+00  0.0000E+00
  3.5000E+01  2.0000E+02  1.2000E+02  0.0000E+00  0.0000E+00  1.0000E+00  1.0000E+00  1.0000E+00  5.8400E+01  7.1000E+01  1.0000E+00  5.8000E+01  9.5329E+00 -4.5428E+00  0.0000E+00  0.0000E+00  8.7365E+00  0.0000E+00  0.0000E+00
  3.5000E+01  2.0800E+02  1.2000E+02  0.0000E+00  0.0000E+00  1.0000E+00  1.0000E+00  1.0000E+00  5.8400E+01  7.1000E+01  1.0000E+00  5.8000E+01  9.5820E+00 -4.5428E+00  0.0000E+00  0.0000E+00  8.7632E+00  0.0000E+00  0.0000E+00
  3.5000E+01  2.1600E+02  1.2000E+02  0.0000E+00  0.0000E+00  1.0000E+00  1.0000E+00  1.0000E+00  5.8400E+01  7.1000E+01  1.0000E+00  5.8000E+01  9.6288E+00 -4.5428E+00  0.0000E+00  0.0000E+00  8.7885E+00  0.0000E+00  0.0000E+00
  3.5000E+01  2.2400E+02  1.2000E+02  0.0000E+00  0.0000E+00  1.0000E+00  1.0000E+00  1.0000E+00  5.8400E+01  7.1000E+01  1.0000E+00  5.8000E+01  9.6734E+00 -4.5428E+00  0.0000E+00  0.0000E+00  8.8124E+00  0.0000E+00  0.0000E+00
  3.5000E+01  2.3200E+02  1.2000E+02  0.0000E+00  0.0000E+00  1.0000E+00  1.0000E+00  1.0000E+00  5.8400E+01  7.1000E+01  1.0000E+00  5.8000E+01  9.7158E+00 -4.5428E+00  0.0000E+00  0.0000E+00  8.8349E+00  0.0000E+00  0.0000E+00
  3.5000E+01  2.4000E+02  1.2000E+02  0.0000E+00  0.0000E+00  1.0000E+00  1.0000E+00  1.0000E+00  5.8400E+01  7.1000E+01  1.0000E+00  5.8000E+01  9.7562E+00 -4.5428E+00  0.0000E+00  0.0000E+00  8.8562E+00  0.0000E+00  0.0000E+00
  3.5000E+01  2.4800E+02  1.2000E+02  0.0000E+00  0.0000E+00  1.0000E+00  1.0000E+00  1.0000E+00  5.8400E+01  7.1000E+01  1.0000E+00  5.8000E+01  9.7947E+00 -4.5428E+00  0.0000E+00  0.0000E+00  8.8763E+00  0.0000E+00  0.0000E+00
  3.5000E+01  2.5600E+02  1.2000E+02  0.0000E+00  0.0000E+00  1.0000E+00  1.0000E+00  1.0000E+00  5.8400E+01  7.1000E+01  1.0000E+00  5.8000E+01  9.8314E+00 -4.5428E+00  0.0000E+00  0.0000E+00  8.8953E+00  0.0000E+00  0.0000E+00
  3.5000E+01  2.5850E+02  0.0000E+00  0.0000E+00  7.5500E+00  0.0000E+00  0.0000E+00  1.0000E+00  5.8400E+01  7.1000E+01  1.0000E+00  5.8000E+01  7.3480E+00  1.2488E-01  6.0553E-01  7.5500E+00  5.6367E+00  1.9133E+00  6.3848E-01
  3.5000E+01  2.6317E+02  0.0000E+00  0.0000E+00  6.0100E+00  0.0000E+00  0.0000E+00  1.0000E+00  5.8400E+01  7.1000E+01  1.0000E+00  5.8000E+01  4.7838E+00  1.1643E+00  1.8212E+00  6.0100E+00  2.9580E+00  3.0520E+00  2.3526E+00
  3.5000E+01  2.6400E+02  1.2000E+02  0.0000E+00  0.0000E+00  1.0000E+00  1.0000E+00  1.0000E+00  5.8400E+01  7.1000E+01  1.0000E+00  5.8000E+01  9.8663E+00 -4.5428E+00  0.0000E+00  0.0000E+00  8.9133E+00  0.0000E+00  0.0000E+00
  3.6000E+01  0.0000E+00  1.8000E+02  0.0000E+00  0.0000E+00  1.0000E+00  1.0000E+00  1.0000E+00  6.9500E+01  7.2000E+01  0.0000E+00  3.9000E+01  1.0334E+01 -4.5428E+00  0.0000E+00  0.0000E+00  9.2884E+00  0.0000E+00  0.0000E+00
  3.6000E+01  2.4000E+01  1.8000E+02  0.0000E+00  0.0000E+00  1.0000E+00  1.0000E+00  1.0000E+00  6.9500E+01  7.2000E+01  0.0000E+00  3.9000E+01  1.0513E+01 -4.5428E+00  0.0000E+00  0.0000E+00  9.4645E+00  0.0000E+00  0.0000E+00
  3.6000E+01  2.6000E+01  0.0000E+00  0.0000E+00  7.1200E+00  0.0000E+00  0.0000E+00  1.0000E+00  6.9500E+01  7.2000E+01  0.0000E+00  3.9000E+01  6.3714E+00  5.3373E-01  6.0805E-01  7.1200E+00  5.9439E+00  1.1761E+00  6.3211E-01
  3.6000E+01  4.8000E+01  1.8000E+02  0.0000E+00  0.0000E+00  1.0000E+00  1.0000E+00  1.0000E+00  6.9500E+01  7.2000E+01  0.0000E+00  3.9000E+01  1.0647E+01 -4.5428E+00  0.0000E+00  0.0000E+00  9.5905E+00  0.0000E+00  0.0000E+00
  3.6000E+01  7.2000E+01  1.8000E+02  0.0000E+00  0.0000E+00  1.0000E+00  1.0000E+00  1.0000E+00  6.9500E+01  7.2000E+01  0.0000E+00  3.9000E+01  1.0761E+01 -4.5428E+00  0.0000E+00  0.0000E+00  9.6965E+00  0.0000E+00  0.0000E+00
  3.6000E+01  7.4000E+01  0.0000E+00  0.0000E+00  7.2000E+00  0.0000E+00  0.0000E+00  1.0000E+00  6.9500E+01  7.2000E+01  0.0000E+00  3.9000E+01  6.6166E+00  4.0055E-01  4.7849E-01  7.2000E+00  6.1726E+00  1.0274E+00  4.9597E-01
  3.7000E+01  0.0000E+00  8.0000E+01  0.0000E+00  0.0000E+00  1.0000E+00  1.0000E+00  1.0000E+00  6.4200E+01  3.4000E+01  1.0000E+00  9.0000E+01  5.3070E+00 -4.5426E+00  0.0000E+00  0.0000E+00  4.1282E+00  0.0000E+00  0.0000E+00
  3.7000E+01  8.0000E+00  8.0000E+01  0.0000E+00  0.0000E+00  1.0000E+00  1.0000E+00  1.0000E+00  6.4200E+01  3.4000E+01  1.0000E+00  9.0000E+01  5.9078E+00 -4.5427E+00  0.0000E+00  0.0000E+00  4.7827E+00  0.0000E+00  0.0000E+00
  3.7000E+01  1.6000E+01  8.0000E+01  0.0000E+00  0.0000E+00  1.0000E+00  1.0000E+00  1.0000E+00  6.4200E+01  3.4000E+01  1.0000E+00  9.0000E+01  6.0397E+00 -4.5427E+00  0.0000E+00  0.0000E+00  4.9361E+00  0.0000E+00  0.0000E+00
  3.7000E+01  2.4000E+01  8.0000E+01  0.0000E+00  0.0000E+00  1.0000E+00  1.0000E+00  1.0000E+00  6.4200E+01  3.4000E+01  1.0000E+00  9.0000E+01  6.1215E+00 -4.5427E+00  0.0000E+00  0.0000E+00  5.0144E+00  0.0000E+00  0.0000E+00
  3.7000E+01  3.2000E+01  8.0000E+01  0.0000E+00  0.0000E+00  1.0000E+00  1.0000E+00  1.0000E+00  6.4200E+01  3.4000E+01  1.0000E+00  9.0000E+01  6.1947E+00 -4.5427E+00  0.0000E+00  0.0000E+00  5.0788E+00  0.0000E+00  0.0000E+00
  3.7000E+01  4.0000E+01  8.0000E+01  0.0000E+00  0.0000E+00  1.0000E+00  1.0000E+00  1.0000E+00  6.4200E+01  3.4000E+01  1.0000E+00  9.0000E+01  6.2636E+00 -4.5427E+00  0.0000E+00  0.0000E+00  5.1383E+00  0.0000E+00  0.0000E+00
  3.7000E+01  4.2500E+01  0.0000E+00  0.0000E+00  1.2500E+00  0.0000E+00  0.0000E+00  1.0000E+00  6.4200E+01  3.4000E+01  1.0000E+00  9.0000E+01  3.2750E+00 -2.8086E+00 -2.5130E+00  1.2500E+00  2.9799E+00 -1.7299E+00 -2.7449E+00
  3.7000E+01  4.8000E+01  8.0000E+01  0.0000E+00  0.0000E+00  1.0000E+00  1.0000E+00  1.0000E+00  6.4200E+01  3.4000E+01  1.0000E+00  9.0000E+01  6.3288E+00 -4.5427E+00  0.0000E+00  0.0000E+00  5.1943E+00  0.0000E+00  0.0000E+00
  3.7000E+01  5.0750E+01  0.0000E+00  0.0000E+00  4.6100E+00  0.0000E+00  0.0000E+00  1.0000E+00  6.4200E+01  3.4000E+01  1.0000E+00  9.0000E+01  3.1422E+00  2.1217E+00  2.3998E+00  4.6100E+00  2.8823E+00  1.7277E+00  2.5677E+00
  3.7000E+01  5.6000E+01  8.0000E+01  0.0000E+00  0.0000E+00  1.0000E+00  1.0000E+00  1.0000E+00  6.4200E+01  3.4000E+01  1.0000E+00  9.0000E+01  6.3905E+00 -4.5427E+00  0.0000E+00  0.0000E+00  5.2471E+00  0.0000E+00  0.0000E+00
  3.7000E+01  6.4000E+01  8.0000E+01  0.0000E+00  0.0000E+00  1.0000E+00  1.0000E+00  1.0000E+00  6.4200E+01  3.4000E+01  1.0000E+00  9.0000E+01  6.4490E+00 -4.5427E+00  0.0000E+00  0.0000E+00  5.2970E+00  0.0000E+00  0.0000E+00
  3.7000E+01  6.5000E+01  0.0000E+00  0.0000E+00  5.7700E+00  0.0000E+00  0.0000E+00  1.0000E+00  6.4200E+01  3.4000E+01  1.0000E+00  9.0000E+01  4.9900E+00  7.1005E-01  1.1935E+00  5.7700E+00  4.2738E+00  1.4962E+00  1.3408E+00
  3.7000E+01  7.0500E+01  0.0000E+00  0.0000E+00  1.3000E+00  0.0000E+00  0.0000E+00  1.0000E+00  6.4200E+01  3.4000E+01  1.0000E+00  9.0000E+01  1.5144E+00 -6.4307E-01 -4.6809E-01  1.3000E+00  1.5194E+00 -2.1941E-01 -4.7642E-01
  3.8000E+01  0.0000E+00  1.0000E+02  0.0000E+00  0.0000E+00  1.0000E+00  1.0000E+00  1.0000E+00  6.2000E+01  6.3000E+01  1.0000E+00  9.5000E+01  4.5209E+00 -4.5425E+00  0.0000E+00  0.0000E+00  5.1602E+00  0.0000E+00  0.0000E+00
  3.8000E+01  1.2000E+01  1.0000E+02  0.0000E+00  0.0000E+00  1.0000E+00  1.0000E+00  1.0000E+00  6.2000E+01  6.3000E+01  1.0000E+00  9.5000E+01  4.9146E+00 -4.5426E+00  0.0000E+00  0.0000E+00  5.5251E+00  0.0000E+00  0.0000E+00
  3.8000E+01  1.4500E+01  0.0000E+00  0.0000E+00  3.3700E+00  0.0000E+00  0.0000E+00  1.0000E+00  6.2000E+01  6.3000E+01  1.0000E+00  9.5000E+01  2.8953E+00  7.4481E-01  8.2152E-01  3.3700E+00  3.0931E+00  2.7687E-01  7.5130E-01
  3.8000E+01  2.4000E+01  1.0000E+02  0.0000E+00  0.0000E+00  1.0000E+00  1.0000E+00  1.0000E+00  6.2000E+01  6.3000E+01  1.0000E+00  9.5000E+01  5.0132E+00 -4.5426E+00  0.0000E+00  0.0000E+00  5.6230E+00  0.0000E+00  0.0000E+00
  3.8000E+01  3.6000E+01  1.0000E+02  0.0000E+00  0.0000E+00  1.0000E+00  1.0000E+00  1.0000E+00  6.2000E+01  6.3000E+01  1.0000E+00  9.5000E+01  5.0851E+00 -4.5426E+00  0.0000E+00  0.0000E+00  5.7000E+00  0.0000E+00  0.0000E+00
  3.8000E+01  4.8000E+01  1.0000E+02  0.0000E+00  0.0000E+00  1.0000E+00  1.0000E+00  1.0000E+00  6.2000E+01  6.3000E+01  1.0000E+00  9.5000E+01  5.1497E+00 -4.5426E+00  0.0000E+00  0.0000E+00  5.7699E+00  0.0000E+00  0.0000E+00
  3.8000E+01  5.2500E+01  0.0000E+00  0.0000E+00  2.1500E+00  0.0000E+00  0.0000E+00  1.0000E+00  6.2000E+01  6.3000E+01  1.0000E+00  9.5000E+01  2.1311E+00  4.0183E-02  2.0654E-01  2.1500E+00  2.1989E+00 -4.8865E-02  1.6503E-01
  3.8000E+01  6.0000E+01  1.0000E+02  0.0000E+00  0.0000E+00  1.0000E+00  1.0000E+00  1.0000E+00  6.2000E+01  6.3000E+01  1.0000E+00  9.5000E+01  5.2088E+00 -4.5426E+00  0.0000E+00  0.0000E+00  5.8341E+00  0.0000E+00  0.0000E+00
  3.8000E+01  7.2000E+01  1.0000E+02  0.0000E+00  0.0000E+00  1.0000E+00  1.0000E+00  1.0000E+00  6.2000E+01  6.3000E+01  1.0000E+00  9.5000E+01  5.2629E+00 -4.5426E+00  0.0000E+00  0.0000E+00  5.8930E+00  0.0000E+00  0.0000E+00
  3.8000E+01  7.4500E+01  0.0000E+00  0.0000E+00  2.3700E+00  0.0000E+00  0.0000E+00  1.0000E+00  6.2000E+01  6.3000E+01  1.0000E+00  9.5000E+01  3.2277E+00 -1.2070E+00 -1.1186E+00  2.3700E+00  3.4476E+00 -1.0776E+00 -1.0475E+00
  3.8000E+01  8.4000E+01  1.0000E+02  0.0000E+00  0.0000E+00  1.0000E+00  1.0000E+00  1.0000E+00  6.2000E+01  6.3000E+01  1.0000E+00  9.5000E+01  5.3125E+00 -4.5426E+00  0.0000E+00  0.0000E+00  5.9471E+00  0.0000E+00  0.0000E+00
  3.8000E+01  8.7000E+01  0.0000E+00  0.0000E+00  4.4200E+00  0.0000E+00  0.0000E+00  1.0000E+00  6.2000E+01  6.3000E+01  1.0000E+00  9.5000E+01  2.9874E+00  2.1784E+00  2.2936E+00  4.4200E+00  3.1652E+00  1.2548E+00  2.1217E+00
  3.8000E+01  9.6000E+01  1.0000E+02  0.0000E+00  0.0000E+00  1.0000E+00  1.0000E+00  1.0000E+00  6.2000E+01  6.3000E+01  1.0000E+00  9.5000E+01  5.3579E+00 -4.5426E+00  0.0000E+00  0.0000E+00  5.9967E+00  0.0000E+00  0.0000E+00
  3.8000E+01  1.0800E+02  1.0000E+02  0.0000E+00  0.0000E+00  1.0000E+00  1.0000E+00  1.0000E+00  6.2000E+01  6.3000E+01  1.0000E+00  9.5000E+01  5.3995E+00 -4.5426E+00  0.0000E+00  0.0000E+00  6.0422E+00  0.0000E+00  0.0000E+00
  3.8000E+01  1.2000E+02  1.0000E+02  0.0000E+00  0.0000E+00  1.0000E+00  1.0000E+00  1.0000E+00  6.2000E+01  6.3000E+01  1.0000E+00  9.5000E+01  5.4376E+00 -4.5426E+00  0.0000E+00  0.0000E+00  6.0840E+00  0.0000E+00  0.0000E+00
  3.8000E+01  1.3200E+02  1.0000E+02  0.0000E+00  0.0000E+00  1.0000E+00  1.0000E+00  1.0000E+00  6.2000E+01  6.3000E+01  1.0000E+00  9.5000E+01  5.4726E+00 -4.5426E+00  0.0000E+00  0.0000E+00  6.1224E+00  0.0000E+00  0.0000E+00
  3.8000E+01  1.4400E+02  1.0000E+02  0.0000E+00  0.0000E+00  1.0000E+00  1.0000E+00  1.0000E+00  6.2000E+01  6.3000E+01  1.0000E+00  9.5000E+01  5.5046E+00 -4.5426E+00  0.0000E+00  0.0000E+00  6.1576E+00  0.0000E+00  0.0000E+00
  3.8000E+01  1.5600E+02  1.0000E+02  0.0000E+00  0.0000E+00  1.0000E+00  1.0000E+00  1.0000E+00  6.2000E+01  6.3000E+01  1.0000E+00  9.5000E+01  5.5339E+00 -4.5426E+00  0.0000E+00  0.0000E+00  6.1900E+00  0.0000E+00  0.0000E+00
  3.8000E+01  1.6800E+02  1.0000E+02  0.0000E+00  0.0000E+00  1.0000E+00  1.0000E+00  1.0000E+00  6.2000E+01  6.3000E+01  1.0000E+00  9.5000E+01  5.5607E+00 -4.5426E+00  0.0000E+00  0.0000E+00  6.2196E+00  0.0000E+00  0.0000E+00
  3.8000E+01  1.8000E+02  1.0000E+02  0.0000E+00  0.0000E+00  1.0000E+00  1.0000E+00  1.0000E+00  6.2000E+01  6.3000E+01  1.0000E+00  9.5000E+01  5.5853E+00 -4.5426E+00  0.0000E+00  0.0000E+00  6.2469E+00  0.0000E+00  0.0000E+00
  3.8000E+01  1.9200E+02  1.0000E+02  0.0000E+00  0.0000E+00  1.0000E+00  1.0000E+00  1.0000E+00  6.2000E+01  6.3000E+01  1.0000E+00  9.5000E+01  5.6079E+00 -4.5426E+00  0.0000E+00  0.0000E+00  6.2719E+00  0.0000E+00  0.0000E+00
  3.8000E+01  2.0400E+02  1.0000E+02  0.0000E+00  0.0000E+00  1.0000E+00  1.0000E+00  1.0000E+00  6.2000E+01  6.3000E+01  1.0000E+00  9.5000E+01  5.6285E+00 -4.5426E+00  0.0000E+00  0.0000E+00  6.2948E+00  0.0000E+00  0.0000E+00
  3.8000E+01  2.1600E+02  1.0000E+02  0.0000E+00  0.0000E+00  1.0000E+00  1.0000E+00  1.0000E+00  6.2000E+01  6.3000E+01  1.0000E+00  9.5000E+01  5.6474E+00 -4.5426E+00  0.0000E+00  0.0000E+00  6.3159E+00  0.0000E+00  0.0000E+00
  3.8000E+01  2.2800E+02  1.0000E+02  0.0000E+00  0.0000E+00  1.0000E+00  1.0000E+00  1.0000E+00  6.2000E+01  6.3000E+01  1.0000E+00  9.5000E+01  5.6648E+00 -4.5426E+00  0.0000E+00  0.0000E+00  6.3352E+00  0.0000E+00  0.0000E+00
  3.8000E+01  2.4000E+02  1.0000E+02  0.0000E+00  0.0000E+00  1.0000E+00  1.0000E+00  1.0000E+00  6.2000E+01  6.3000E+01  1.0000E+00  9.5000E+01  5.6806E+00 -4.5426E+00  0.0000E+00  0.0000E+00  6.3530E+00  0.0000E+00  0.0000E+00
  3.8000E+01  2.5200E+02  1.0000E+02  0.0000E+00  0.0000E+00  1.0000E+00  1.0000E+00  1.0000E+00  6.2000E+01  6.3000E+01  1.0000E+00  9.5000E+01  5.6952E+00 -4.5426E+00  0.0000E+00  0.0000E+00  6.3693E+00  0.0000E+00  0.0000E+00
  3.8000E+01  2.6400E+02  1.0000E+02  0.0000E+00  0.0000E+00  1.0000E+00  1.0000E+00  1.0000E+00  6.2000E+01  6.3000E+01  1.0000E+00  9.5000E+01  5.7085E+00 -4.5426E+00  0.0000E+00  0.0000E+00  6.3842E+00  0.0000E+00  0.0000E+00
  3.8000E+01  2.7600E+02  1.0000E+02  0.0000E+00  0.0000E+00  1.0000E+00  1.0000E+00  1.0000E+00  6.2000E+01  6.3000E+01  1.0000E+00  9.5000E+01  5.7207E+00 -4.5426E+00  0.0000E+00  0.0000E+00  6.3979E+00  0.0000E+00  0.0000E+00
  3.8000E+01  2.8800E+02  1.0000E+02  0.0000E+00  0.0000E+00  1.0000E+00  1.0000E+00  1.0000E+00  6.2000E+01  6.3000E+01  1.0000E+00  9.5000E+01  5.7319E+00 -4.5426E+00  0.0000E+00  0.0000E+00  6.4105E+00  0.0000E+00  0.0000E+00
  3.8000E+01  3.0000E+02  1.0000E+02  0.0000E+00  0.0000E+00  1.0000E+00  1.0000E+00  1.0000E+00  6.2000E+01  6.3000E+01  1.0000E+00  9.5000E+01  5.7421E+00 -4.5426E+00  0.0000E+00  0.0000E+00  6.4221E+00  0.0000E+00  0.0000E+00
  3.8000E+01  3.1200E+02  1.0000E+02  0.0000E+00  0.0000E+00  1.0000E+00  1.0000E+00  1.0000E+00  6.2000E+01  6.3000E+01  1.0000E+00  9.5000E+01  5.7515E+00 -4.5426E+00  0.0000E+00  0.0000E+00  6.4327E+00  0.0000E+00  0.0000E+00
  3.8000E+01  3.2400E+02  1.0000E+02  0.0000E+00  0.0000E+00  1.0000E+00  1.0000E+00  1.0000E+00  6.2000E+01  6.3000E+01  1.0000E+00  9.5000E+01  5.7601E+00 -4.5426E+00  0.0000E+00  0.0000E+00  6.4424E+00  0.0000E+00  0.0000E+00
  3.8000E+01  3.3600E+02  1.0000E+02  0.0000E+00  0.0000E+00  1.0000E+00  1.0000E+00  1.0000E+00  6.2000E+01  6.3000E+01  1.0000E+00  9.5000E+01  5.7680E+00 -4.5426E+00  0.0000E+00  0.0000E+00  6.4514E+00  0.0000E+00  0.0000E+00
  3.8000E+01  3.4800E+02  1.0000E+02  0.0000E+00  0.0000E+00  1.0000E+00  1.0000E+00  1.0000E+00  6.2000E+01  6.3000E+01  1.0000E+00  9.5000E+01  5.7752E+00 -4.5426E+00  0.0000E+00  0.0000E+00  6.4596E+00  0.0000E+00  0.0000E+00
  3.8000E+01  3.6000E+02  1.0000E+02  0.0000E+00  0.0000E+00  1.0000E+00  1.0000E+00  1.0000E+00  6.2000E+01  6.3000E+01  1.0000E+00  9.5000E+01  5.7818E+00 -4.5426E+00  0.0000E+00  0.0000E+00  6.4671E+00  0.0000E+00  0.0000E+00
  3.8000E+01  3.7200E+02  1.0000E+02  0.0000E+00  0.0000E+00  1.0000E+00  1.0000E+00  1.0000E+00  6.2000E+01  6.3000E+01  1.0000E+00  9.5000E+01  5.7879E+00 -4.5426E+00  0.0000E+00  0.0000E+00  6.4740E+00  0.0000E+00  0.0000E+00
  3.8000E+01  3.8400E+02  1.0000E+02  0.0000E+00  0.0000E+00  1.0000E+00  1.0000E+00  1.0000E+00  6.2000E+01  6.3000E+01  1.0000E+00  9.5000E+01  5.7934E+00 -4.5426E+00  0.0000E+00  0.0000E+00  6.4804E+00  0.0000E+00  0.0000E+00
  3.8000E+01  3.9600E+02  1.0000E+02  0.0000E+00  0.0000E+00  1.0000E+00  1.0000E+00  1.0000E+00  6.2000E+01  6.3000E+01  1.0000E+00  9.5000E+01  5.7985E+00 -4.5426E+00  0.0000E+00  0.0000E+00  6.4862E+00  0.0000E+00  0.0000E+00
  3.8000E+01  4.0800E+02  1.0000E+02  0.0000E+00  0.0000E+00  1.0000E+00  1.0000E+00  1.0000E+00  6.2000E+01  6.3000E+01  1.0000E+00  9.5000E+01  5.8032E+00 -4.5427E+00  0.0000E+00  0.0000E+00  6.4916E+00  0.0000E+00  0.0000E+00
  3.8000E+01  4.2000E+02  1.0000E+02  0.0000E+00  0.0000E+00  1.0000E+00  1.0000E+00  1.0000E+00  6.2000E+01  6.3000E+01  1.0000E+00  9.5000E+01  5.8074E+00 -4.5427E+00  0.0000E+00  0.0000E+00  6.4965E+00  0.0000E+00  0.0000E+00
  3.8000E+01  4.3200E+02  1.0000E+02  0.0000E+00  0.0000E+00  1.0000E+00  1.0000E+00  1.0000E+00  6.2000E+01  6.3000E+01  1.0000E+00  9.5000E+01  5.8113E+00 -4.5427E+00  0.0000E+00  0.0000E+00  6.5010E+00  0.0000E+00  0.0000E+00
  3.8000E+01  4.4400E+02  1.0000E+02  0.0000E+00  0.0000E+00  1.0000E+00  1.0000E+00  1.0000E+00  6.2000E+01  6.3000E+01  1.0000E+00  9.5000E+01  5.8149E+00 -4.5427E+00  0.0000E+00  0.0000E+00  6.5051E+00  0.0000E+00  0.0000E+00
  3.8000E+01  4.5600E+02  1.0000E+02  0.0000E+00  0.0000E+00  1.0000E+00  1.0000E+00  1.0000E+00  6.2000E+01  6.3000E+01  1.0000E+00  9.5000E+01  5.8182E+00 -4.5427E+00  0.0000E+00  0.0000E+00  6.5089E+00  0.0000E+00  0.0000E+00
  3.8000E+01  4.6800E+02  1.0000E+02  0.0000E+00  0.0000E+00  1.0000E+00  1.0000E+00  1.0000E+00  6.2000E+01  6.3000E+01  1.0000E+00  9.5000E+01  5.8212E+00 -4.5427E+00  0.0000E+00  0.0000E+00  6.5124E+00  0.0000E+00  0.0000E+00
  3.8000E+01  4.8000E+02  1.0000E+02  0.0000E+00  0.0000E+00  1.0000E+00  1.0000E+00  1.0000E+00  6.2000E+01  6.3000E+01  1.0000E+00  9.5000E+01  5.8240E+00 -4.5427E+00  0.0000E+00  0.0000E+00  6.5156E+00  0.0000E+00  0.0000E+00
  3.8000E+01  4.9200E+02  1.0000E+02  0.0000E+00  0.0000E+00  1.0000E+00  1.0000E+00  1.0000E+00  6.2000E+01  6.3000E+01  1.0000E+00  9.5000E+01  5.8265E+00 -4.5427E+00  0.0000E+00  0.0000E+00  6.5185E+00  0.0000E+00  0.0000E+00
  3.8000E+01  5.0400E+02  1.0000E+02  0.0000E+00  0.0000E+00  1.0000E+00  1.0000E+00  1.0000E+00  6.2000E+01  6.3000E+01  1.0000E+00  9.5000E+01  5.8288E+00 -4.5427E+00  0.0000E+00  0.0000E+00  6.5212E+00  0.0000E+00  0.0000E+00
  3.8000E+01  5.1600E+02  1.0000E+02  0.0000E+00  0.0000E+00  1.0000E+00  1.0000E+00  1.0000E+00  6.2000E+01  6.3000E+01  1.0000E+00  9.5000E+01  5.8309E+00 -4.5427E+00  0.0000E+00  0.0000E+00  6.5237E+00  0.0000E+00  0.0000E+00
  3.8000E+01  5.2800E+02  1.0000E+02  0.0000E+00  0.0000E+00  1.0000E+00  1.0000E+00  1.0000E+00  6.2000E+01  6.3000E+01  1.0000E+00  9.5000E+01  5.8329E+00 -4.5427E+00  0.0000E+00  0.0000E+00  6.5259E+00  0.0000E+00  0.0000E+00
  3.8000E+01  5.4000E+02  1.0000E+02  0.0000E+00  0.0000E+00  1.0000E+00  1.0000E+00  1.0000E+00  6.2000E+01  6.3000E+01  1.0000E+00  9.5000E+01  5.8346E+00 -4.5427E+00  0.0000E+00  0.0000E+00  6.5280E+00  0.0000E+00  0.0000E+00
  3.8000E+01  5.5200E+02  1.0000E+02  0.0000E+00  0.0000E+00  1.0000E+00  1.0000E+00  1.0000E+00  6.2000E+01  6.3000E+01  1.0000E+00  9.5000E+01  5.8363E+00 -4.5427E+00  0.0000E+00  0.0000E+00  6.5299E+00  0.0000E+00  0.0000E+00
  3.8000E+01  5.6400E+02  1.0000E+02  0.0000E+00  0.0000E+00  1.0000E+00  1.0000E+00  1.0000E+00  6.2000E+01  6.3000E+01  1.0000E+00  9.5000E+01  5.8377E+00 -4.5427E+00  0.0000E+00  0.0000E+00  6.5317E+00  0.0000E+00  0.0000E+00
  3.8000E+01  5.7600E+02  1.0000E+02  0.0000E+00  0.0000E+00  1.0000E+00  1.0000E+00  1.0000E+00  6.2000E+01  6.3000E+01  1.0000E+00  9.5000E+01  5.8391E+00 -4.5427E+00  0.0000E+00  0.0000E+00  6.5333E+00  0.0000E+00  0.0000E+00
  3.8000E+01  5.8800E+02  1.0000E+02  0.0000E+00  0.0000E+00  1.0000E+00  1.0000E+00  1.0000E+00  6.2000E+01  6.3000E+01  1.0000E+00  9.5000E+01  5.8404E+00 -4.5427E+00  0.0000E+00  0.0000E+00  6.5348E+00  0.0000E+00  0.0000E+00
  3.8000E+01  6.0000E+02  1.0000E+02  0.0000E+00  0.0000E+00  1.0000E+00  1.0000E+00  1.0000E+00  6.2000E+01  6.3000E+01  1.0000E+00  9.5000E+01  5.8415E+00 -4.5427E+00  0.0000E+00  0.0000E+00  6.5361E+00  0.0000E+00  0.0000E+00
  3.8000E+01  6.1200E+02  1.0000E+02  0.0000E+00  0.0000E+00  1.0000E+00  1.0000E+00  1.0000E+00  6.2000E+01  6.3000E+01  1.0000E+00  9.5000E+01  5.8426E+00 -4.5427E+00  0.0000E+00  0.0000E+00  6.5374E+00  0.0000E+00  0.0000E+00
  3.8000E+01  6.2400E+02  1.0000E+02  0.0000E+00  0.0000E+00  1.0000E+00  1.0000E+00  1.0000E+00  6.2000E+01  6.3000E+01  1.0000E+00  9.5000E+01  5.8435E+00 -4.5427E+00  0.0000E+00  0.0000E+00  6.5385E+00  0.0000E+00  0.0000E+00
  3.8000E+01  6.3600E+02  1.0000E+02  0.0000E+00  0.0000E+00  1.0000E+00  1.0000E+00  1.0000E+00  6.2000E+01  6.3000E+01  1.0000E+00  9.5000E+01  5.8444E+00 -4.5427E+00  0.0000E+00  0.0000E+00  6.5396E+00  0.0000E+00  0.0000E+00
  3.8000E+01  6.4800E+02  1.0000E+02  0.0000E+00  0.0000E+00  1.0000E+00  1.0000E+00  1.0000E+00  6.2000E+01  6.3000E+01  1.0000E+00  9.5000E+01  5.8452E+00 -4.5427E+00  0.0000E+00  0.0000E+00  6.5405E+00  0.0000E+00  0.0000E+00
  3.8000E+01  6.5000E+02  0.0000E+00  0.0000E+00  2.3700E+00  0.0000E+00  0.0000E+00  1.0000E+00  6.2000E+01  6.3000E+01  1.0000E+00  9.5000E+01  4.1241E+00 -1.9321E+00 -1.8554E+00  2.3700E+00  4.4644E+00 -2.0944E+00 -1.6970E+00
  3.8000E+01  6.6000E+02  1.0000E+02  0.0000E+00  0.0000E+00  1.0000E+00  1.0000E+00  1.0000E+00  6.2000E+01  6.3000E+01  1.0000E+00  9.5000E+01  5.8460E+00 -4.5427E+00  0.0000E+00  0.0000E+00  6.5414E+00  0.0000E+00  0.0000E+00
  3.8000E+01  6.6200E+02  0.0000E+00  0.0000E+00  2.8300E+00  0.0000E+00  0.0000E+00  1.0000E+00  6.2000E+01  6.3000E+01  1.0000E+00  9.5000E+01  4.1248E+00 -1.4259E+00 -1.3492E+00  2.8300E+00  4.4653E+00 -1.6353E+00 -1.2368E+00
  3.9000E+01  0.0000E+00  8.0000E+01  0.0000E+00  0.0000E+00  1.0000E+00  1.0000E+00  1.0000E+00  5.5000E+01  7.3000E+01  1.0000E+00  5.5000E+01  4.2228E+00 -4.5425E+00  0.0000E+00  0.0000E+00  4.1282E+00  0.0000E+00  0.0000E+00
  3.9000E+01  8.0000E+00  8.0000E+01  0.0000E+00  0.0000E+00  1.0000E+00  1.0000E+00  1.0000E+00  5.5000E+01  7.3000E+01  1.0000E+00  5.5000E+01  4.9486E+00 -4.5426E+00  0.0000E+00  0.0000E+00  4.7827E+00  0.0000E+00  0.0000E+00
  3.9000E+01  1.6000E+01  8.0000E+01  0.0000E+00  0.0000E+00  1.0000E+00  1.0000E+00  1.0000E+00  5.5000E+01  7.3000E+01  1.0000E+00  5.5000E+01  5.1284E+00 -4.5426E+00  0.0000E+00  0.0000E+00  4.9361E+00  0.0000E+00  0.0000E+00
  3.9000E+01  2.4000E+01  8.0000E+01  0.0000E+00  0.0000E+00  1.0000E+00  1.0000E+00  1.0000E+00  5.5000E+01  7.3000E+01  1.0000E+00  5.5000E+01  5.2200E+00 -4.5426E+00  0.0000E+00  0.0000E+00  5.0144E+00  0.0000E+00  0.0000E+00
  3.9000E+01  3.2000E+01  8.0000E+01  0.0000E+00  0.0000E+00  1.0000E+00  1.0000E+00  1.0000E+00  5.5000E+01  7.3000E+01  1.0000E+00  5.5000E+01  5.2946E+00 -4.5426E+00  0.0000E+00  0.0000E+00  5.0788E+00  0.0000E+00  0.0000E+00
  3.9000E+01  4.0000E+01  8.0000E+01  0.0000E+00  0.0000E+00  1.0000E+00  1.0000E+00  1.0000E+00  5.5000E+01  7.3000E+01  1.0000E+00  5.5000E+01  5.3632E+00 -4.5426E+00  0.0000E+00  0.0000E+00  5.1383E+00  0.0000E+00  0.0000E+00
  3.9000E+01  4.8000E+01  8.0000E+01  0.0000E+00  0.0000E+00  1.0000E+00  1.0000E+00  1.0000E+00  5.5000E+01  7.3000E+01  1.0000E+00  5.5000E+01  5.4280E+00 -4.5426E+00  0.0000E+00  0.0000E+00  5.1943E+00  0.0000E+00  0.0000E+00
  3.9000E+01  5.6000E+01  8.0000E+01  0.0000E+00  0.0000E+00  1.0000E+00  1.0000E+00  1.0000E+00  5.5000E+01  7.3000E+01  1.0000E+00  5.5000E+01  5.4892E+00 -4.5426E+00  0.0000E+00  0.0000E+00  5.2471E+00  0.0000E+00  0.0000E+00
  3.9000E+01  6.4000E+01  8.0000E+01  0.0000E+00  0.0000E+00  1.0000E+00  1.0000E+00  1.0000E+00  5.5000E+01  7.3000E+01  1.0000E+00  5.5000E+01  5.5472E+00 -4.5426E+00  0.0000E+00  0.0000E+00  5.2970E+00  0.0000E+00  0.0000E+00
  3.9000E+01  7.2000E+01  8.0000E+01  0.0000E+00  0.0000E+00  1.0000E+00  1.0000E+00  1.0000E+00  5.5000E+01  7.3000E+01  1.0000E+00  5.5000E+01  5.6021E+00 -4.5426E+00  0.0000E+00  0.0000E+00  5.3441E+00  0.0000E+00  0.0000E+00
  3.9000E+01  8.0000E+01  8.0000E+01  0.0000E+00  0.0000E+00  1.0000E+00  1.0000E+00  1.0000E+00  5.5000E+01  7.3000E+01  1.0000E+00  5.5000E+01  5.6540E+00 -4.5426E+00  0.0000E+00  0.0000E+00  5.3886E+00  0.0000E+00  0.0000E+00
  3.9000E+01  8.2500E+01  0.0000E+00  0.0000E+00  4.0000E+00  0.0000E+00  0.0000E+00  1.0000E+00  5.5000E+01  7.3000E+01  1.0000E+00  5.5000E+01  3.4815E+00  6.7645E-01  7.3937E-01  4.0000E+00  3.2258E+00  7.7423E-01  7.7761E-01
  3.9000E+01  8.8000E+01  8.0000E+01  0.0000E+00  0.0000E+00  1.0000E+00  1.0000E+00  1.0000E+00  5.5000E+01  7.3000E+01  1.0000E+00  5.5000E+01  5.7033E+00 -4.5426E+00  0.0000E+00  0.0000E+00  5.4307E+00  0.0000E+00  0.0000E+00
  3.9000E+01  9.0500E+01  0.0000E+00  0.0000E+00  4.3000E+00  0.0000E+00  0.0000E+00  1.0000E+00  5.5000E+01  7.3000E+01  1.0000E+00  5.5000E+01  3.5299E+00  9.9098E-01  1.0562E+00  4.3000E+00  3.2671E+00  1.0329E+00  1.1157E+00
  3.9000E+01  9.6000E+01  8.0000E+01  0.0000E+00  0.0000E+00  1.0000E+00  1.0000E+00  1.0000E+00  5.5000E+01  7.3000E+01  1.0000E+00  5.5000E+01  5.7498E+00 -4.5426E+00  0.0000E+00  0.0000E+00  5.4704E+00  0.0000E+00  0.0000E+00
  3.9000E+01  9.8500E+01  0.0000E+00  0.0000E+00  3.3000E+00  0.0000E+00  0.0000E+00  1.0000E+00  5.5000E+01  7.3000E+01  1.0000E+00  5.5000E+01  3.5757E+00 -3.5025E-01 -2.8284E-01  3.3000E+00  3.3061E+00 -6.0567E-03 -3.1106E-01
  3.9000E+01  1.0400E+02  8.0000E+01  0.0000E+00  0.0000E+00  1.0000E+00  1.0000E+00  1.0000E+00  5.5000E+01  7.3000E+01  1.0000E+00  5.5000E+01  5.7940E+00 -4.5426E+00  0.0000E+00  0.0000E+00  5.5079E+00  0.0000E+00  0.0000E+00
  3.9000E+01  1.1200E+02  8.0000E+01  0.0000E+00  0.0000E+00  1.0000E+00  1.0000E+00  1.0000E+00  5.5000E+01  7.3000E+01  1.0000E+00  5.5000E+01  5.8357E+00 -4.5427E+00  0.0000E+00  0.0000E+00  5.5433E+00  0.0000E+00  0.0000E+00
  3.9000E+01  1.2000E+02  8.0000E+01  0.0000E+00  0.0000E+00  1.0000E+00  1.0000E+00  1.0000E+00  5.5000E+01  7.3000E+01  1.0000E+00  5.5000E+01  5.8753E+00 -4.5427E+00  0.0000E+00  0.0000E+00  5.5767E+00  0.0000E+00  0.0000E+00
  3.9000E+01  1.2250E+02  0.0000E+00  0.0000E+00  3.6000E+00  0.0000E+00  0.0000E+00  1.0000E+00  5.5000E+01  7.3000E+01  1.0000E+00  5.5000E+01  3.6990E+00 -1.2157E-01 -4.8102E-02  3.6000E+00  3.4105E+00  1.8947E-01 -6.0863E-02
  3.9000E+01  1.2800E+02  8.0000E+01  0.0000E+00  0.0000E+00  1.0000E+00  1.0000E+00  1.0000E+00  5.5000E+01  7.3000E+01  1.0000E+00  5.5000E+01  5.9127E+00 -4.5427E+00  0.0000E+00  0.0000E+00  5.6083E+00  0.0000E+00  0.0000E+00
  4.0000E+01  0.0000E+00  8.0000E+01  0.0000E+00  0.0000E+00  1.0000E+00  1.0000E+00  1.0000E+00  5.3200E+01  7.7000E+01  1.0000E+00  5.2000E+01  4.0750E+00 -4.5425E+00  0.0000E+00  0.0000E+00  4.1282E+00  0.0000E+00  0.0000E+00
  4.0000E+01  8.0000E+00  8.0000E+01  0.0000E+00  0.0000E+00  1.0000E+00  1.0000E+00  1.0000E+00  5.3200E+01  7.7000E+01  1.0000E+00  5.2000E+01  4.6540E+00 -4.5426E+00  0.0000E+00  0.0000E+00  4.7827E+00  0.0000E+00  0.0000E+00
  4.0000E+01  1.6000E+01  8.0000E+01  0.0000E+00  0.0000E+00  1.0000E+00  1.0000E+00  1.0000E+00  5.3200E+01  7.7000E+01  1.0000E+00  5.2000E+01  4.7809E+00 -4.5426E+00  0.0000E+00  0.0000E+00  4.9361E+00  0.0000E+00  0.0000E+00
  4.0000E+01  2.4000E+01  8.0000E+01  0.0000E+00  0.0000E+00  1.0000E+00  1.0000E+00  1.0000E+00  5.3200E+01  7.7000E+01  1.0000E+00  5.2000E+01  4.8467E+00 -4.5426E+00  0.0000E+00  0.0000E+00  5.0144E+00  0.0000E+00  0.0000E+00
  4.0000E+01  3.2000E+01  8.0000E+01  0.0000E+00  0.0000E+00  1.0000E+00  1.0000E+00  1.0000E+00  5.3200E+01  7.7000E+01  1.0000E+00  5.2000E+01  4.9018E+00 -4.5426E+00  0.0000E+00  0.0000E+00  5.0788E+00  0.0000E+00  0.0000E+00
  4.0000E+01  4.0000E+01  8.0000E+01  0.0000E+00  0.0000E+00  1.0000E+00  1.0000E+00  1.0000E+00  5.3200E+01  7.7000E+01  1.0000E+00  5.2000E+01  4.9529E+00 -4.5426E+00  0.0000E+00  0.0000E+00  5.1383E+00  0.0000E+00  0.0000E+00
  4.0000E+01  4.8000E+01  8.0000E+01  0.0000E+00  0.0000E+00  1.0000E+00  1.0000E+00  1.0000E+00  5.3200E+01  7.7000E+01  1.0000E+00  5.2000E+01  5.0009E+00 -4.5426E+00  0.0000E+00  0.0000E+00  5.1943E+00  0.0000E+00  0.0000E+00
  4.0000E+01  5.6000E+01  8.0000E+01  0.0000E+00  0.0000E+00  1.0000E+00  1.0000E+00  1.0000E+00  5.3200E+01  7.7000E+01  1.0000E+00  5.2000E+01  5.0461E+00 -4.5426E+00  0.0000E+00  0.0000E+00  5.2471E+00  0.0000E+00  0.0000E+00
  4.0000E+01  6.4000E+01  8.0000E+01  0.0000E+00  0.0000E+00  1.0000E+00  1.0000E+00  1.0000E+00  5.3200E+01  7.7000E+01  1.0000E+00  5.2000E+01  5.0887E+00 -4.5426E+00  0.0000E+00  0.0000E+00  5.2970E+00  0.0000E+00  0.0000E+00
  4.0000E+01  7.2000E+01  8.0000E+01  0.0000E+00  0.0000E+00  1.0000E+00  1.0000E+00  1.0000E+00  5.3200E+01  7.7000E+01  1.0000E+00  5.2000E+01  5.1288E+00 -4.5426E+00  0.0000E+00  0.0000E+00  5.3441E+00  0.0000E+00  0.0000E+00
  4.0000E+01  8.0000E+01  8.0000E+01  0.0000E+00  0.0000E+00  1.0000E+00  1.0000E+00  1.0000E+00  5.3200E+01  7.7000E+01  1.0000E+00  5.2000E+01  5.1666E+00 -4.5426E+00  0.0000E+00  0.0000E+00  5.3886E+00  0.0000E+00  0.0000E+00
  4.0000E+01  8.8000E+01  8.0000E+01  0.0000E+00  0.0000E+00  1.0000E+00  1.0000E+00  1.0000E+00  5.3200E+01  7.7000E+01  1.0000E+00  5.2000E+01  5.2022E+00 -4.5426E+00  0.0000E+00  0.0000E+00  5.4307E+00  0.0000E+00  0.0000E+00
  4.0000E+01  9.6000E+01  8.0000E+01  0.0000E+00  0.0000E+00  1.0000E+00  1.0000E+00  1.0000E+00  5.3200E+01  7.7000E+01  1.0000E+00  5.2000E+01  5.2358E+00 -4.5426E+00  0.0000E+00  0.0000E+00  5.4704E+00  0.0000E+00  0.0000E+00
  4.0000E+01  1.0400E+02  8.0000E+01  0.0000E+00  0.0000E+00  1.0000E+00  1.0000E+00  1.0000E+00  5.3200E+01  7.7000E+01  1.0000E+00  5.2000E+01  5.2674E+00 -4.5426E+00  0.0000E+00  0.0000E+00  5.5079E+00  0.0000E+00  0.0000E+00
  4.0000E+01  1.1200E+02  8.0000E+01  0.0000E+00  0.0000E+00  1.0000E+00  1.0000E+00  1.0000E+00  5.3200E+01  7.7000E+01  1.0000E+00  5.2000E+01  5.2972E+00 -4.5426E+00  0.0000E+00  0.0000E+00  5.5433E+00  0.0000E+00  0.0000E+00
  4.0000E+01  1.1450E+02  0.0000E+00  0.0000E+00  3.3700E+00  0.0000E+00  0.0000E+00  1.0000E+00  5.3200E+01  7.7000E+01  1.0000E+00  5.2000E+01  3.1079E+00  3.8315E-01  2.2535E-01  3.3700E+00  3.3777E+00 -7.6762E-03  1.9200E-01
  4.0000E+01  1.2000E+02  8.0000E+01  0.0000E+00  0.0000E+00  1.0000E+00  1.0000E+00  1.0000E+00  5.3200E+01  7.7000E+01  1.0000E+00  5.2000E+01  5.3252E+00 -4.5426E+00  0.0000E+00  0.0000E+00  5.5767E+00  0.0000E+00  0.0000E+00
  4.0000E+01  1.2250E+02  0.0000E+00  0.0000E+00  2.3700E+00  0.0000E+00  0.0000E+00  1.0000E+00  5.3200E+01  7.7000E+01  1.0000E+00  5.2000E+01  3.1354E+00 -1.1088E+00 -1.2689E+00  2.3700E+00  3.4105E+00 -1.0405E+00 -1.1611E+00
  4.0000E+01  1.2800E+02  8.0000E+01  0.0000E+00  0.0000E+00  1.0000E+00  1.0000E+00  1.0000E+00  5.3200E+01  7.7000E+01  1.0000E+00  5.2000E+01  5.3516E+00 -4.5426E+00  0.0000E+00  0.0000E+00  5.6083E+00  0.0000E+00  0.0000E+00
  4.0000E+01  1.3600E+02  8.0000E+01  0.0000E+00  0.0000E+00  1.0000E+00  1.0000E+00  1.0000E+00  5.3200E+01  7.7000E+01  1.0000E+00  5.2000E+01  5.3766E+00 -4.5426E+00  0.0000E+00  0.0000E+00  5.6382E+00  0.0000E+00  0.0000E+00
  4.0000E+01  1.4400E+02  8.0000E+01  0.0000E+00  0.0000E+00  1.0000E+00  1.0000E+00  1.0000E+00  5.3200E+01  7.7000E+01  1.0000E+00  5.2000E+01  5.4000E+00 -4.5426E+00  0.0000E+00  0.0000E+00  5.6663E+00  0.0000E+00  0.0000E+00
  4.0000E+01  1.4650E+02  0.0000E+00  0.0000E+00  3.9500E+00  0.0000E+00  0.0000E+00  1.0000E+00  5.3200E+01  7.7000E+01  1.0000E+00  5.2000E+01  3.2088E+00  1.0492E+00  8.8313E-01  3.9500E+00  3.4986E+00  4.5145E-01  7.8407E-01
  4.0000E+01  1.5200E+02  8.0000E+01  0.0000E+00  0.0000E+00  1.0000E+00  1.0000E+00  1.0000E+00  5.3200E+01  7.7000E+01  1.0000E+00  5.2000E+01  5.4221E+00 -4.5426E+00  0.0000E+00  0.0000E+00  5.6929E+00  0.0000E+00  0.0000E+00
  4.0000E+01  1.5450E+02  0.0000E+00  0.0000E+00  2.7700E+00  0.0000E+00  0.0000E+00  1.0000E+00  5.3200E+01  7.7000E+01  1.0000E+00  5.2000E+01  3.2305E+00 -6.4754E-01 -8.1542E-01  2.7700E+00  3.5247E+00 -7.5469E-01 -7.4813E-01
  4.1000E+01  0.0000E+00  1.0000E+02  0.0000E+00  0.0000E+00  1.0000E+00  1.0000E+00  1.0000E+00  7.2000E+01  6.4000E+01  1.0000E+00  1.0500E+02  4.5010E+00 -4.5425E+00  0.0000E+00  0.0000E+00  5.1602E+00  0.0000E+00  0.0000E+00
  4.1000E+01  1.2000E+01  1.0000E+02  0.0000E+00  0.0000E+00  1.0000E+00  1.0000E+00  1.0000E+00  7.2000E+01  6.4000E+01  1.0000E+00  1.0500E+02  4.8240E+00 -4.5426E+00  0.0000E+00  0.0000E+00  5.5251E+00  0.0000E+00  0.0000E+00
  4.1000E+01  1.4500E+01  0.0000E+00  0.0000E+00  2.3000E+00  0.0000E+00  0.0000E+00  1.0000E+00  7.2000E+01  6.4000E+01  1.0000E+00  1.0500E+02  2.7197E+00 -7.0099E-01 -9.6500E-01  2.3000E+00  3.0931E+00 -7.9313E-01 -8.7253E-01
  4.1000E+01  2.4000E+01  1.0000E+02  0.0000E+00  0.0000E+00  1.0000E+00  1.0000E+00  1.0000E+00  7.2000E+01  6.4000E+01  1.0000E+00  1.0500E+02  4.9032E+00 -4.5426E+00  0.0000E+00  0.0000E+00  5.6230E+00  0.0000E+00  0.0000E+00
  4.1000E+01  3.6000E+01  1.0000E+02  0.0000E+00  0.0000E+00  1.0000E+00  1.0000E+00  1.0000E+00  7.2000E+01  6.4000E+01  1.0000E+00  1.0500E+02  4.9631E+00 -4.5426E+00  0.0000E+00  0.0000E+00  5.7000E+00  0.0000E+00  0.0000E+00
  4.1000E+01  4.8000E+01  1.0000E+02  0.0000E+00  0.0000E+00  1.0000E+00  1.0000E+00  1.0000E+00  7.2000E+01  6.4000E+01  1.0000E+00  1.0500E+02  5.0170E+00 -4.5426E+00  0.0000E+00  0.0000E+00  5.7699E+00  0.0000E+00  0.0000E+00
  4.1000E+01  5.0500E+01  0.0000E+00  0.0000E+00  2.3000E+00  0.0000E+00  0.0000E+00  1.0000E+00  7.2000E+01  6.4000E+01  1.0000E+00  1.0500E+02  2.9025E+00 -9.4294E-01 -1.2309E+00  2.3000E+00  3.3267E+00 -1.0267E+00 -1.0976E+00
  4.1000E+01  6.0000E+01  1.0000E+02  0.0000E+00  0.0000E+00  1.0000E+00  1.0000E+00  1.0000E+00  7.2000E+01  6.4000E+01  1.0000E+00  1.0500E+02  5.0662E+00 -4.5426E+00  0.0000E+00  0.0000E+00  5.8341E+00  0.0000E+00  0.0000E+00
  4.1000E+01  6.2500E+01  0.0000E+00  0.0000E+00  3.3000E+00  0.0000E+00  0.0000E+00  1.0000E+00  7.2000E+01  6.4000E+01  1.0000E+00  1.0500E+02  2.9508E+00  5.3753E-01  2.4267E-01  3.3000E+00  3.3898E+00 -8.9765E-02  1.7339E-01
  4.2000E+01  0.0000E+00  1.0000E+02  0.0000E+00  0.0000E+00  1.0000E+00  1.0000E+00  1.0000E+00  6.9000E+01  7.3000E+01  1.0000E+00  5.0000E+01  5.7649E+00 -4.5426E+00  0.0000E+00  0.0000E+00  5.1602E+00  0.0000E+00  0.0000E+00
  4.2000E+01  1.2000E+01  1.0000E+02  0.0000E+00  0.0000E+00  1.0000E+00  1.0000E+00  1.0000E+00  6.9000E+01  7.3000E+01  1.0000E+00  5.0000E+01  6.1751E+00 -4.5427E+00  0.0000E+00  0.0000E+00  5.5251E+00  0.0000E+00  0.0000E+00
  4.2000E+01  2.4000E+01  1.0000E+02  0.0000E+00  0.0000E+00  1.0000E+00  1.0000E+00  1.0000E+00  6.9000E+01  7.3000E+01  1.0000E+00  5.0000E+01  6.2937E+00 -4.5427E+00  0.0000E+00  0.0000E+00  5.6230E+00  0.0000E+00  0.0000E+00
  4.2000E+01  3.6000E+01  1.0000E+02  0.0000E+00  0.0000E+00  1.0000E+00  1.0000E+00  1.0000E+00  6.9000E+01  7.3000E+01  1.0000E+00  5.0000E+01  6.3895E+00 -4.5427E+00  0.0000E+00  0.0000E+00  5.7000E+00  0.0000E+00  0.0000E+00
  4.2000E+01  4.8000E+01  1.0000E+02  0.0000E+00  0.0000E+00  1.0000E+00  1.0000E+00  1.0000E+00  6.9000E+01  7.3000E+01  1.0000E+00  5.0000E+01  6.4772E+00 -4.5427E+00  0.0000E+00  0.0000E+00  5.7699E+00  0.0000E+00  0.0000E+00
  4.2000E+01  5.0500E+01  0.0000E+00  0.0000E+00  4.3000E+00  0.0000E+00  0.0000E+00  1.0000E+00  6.9000E+01  7.3000E+01  1.0000E+00  5.0000E+01  3.7400E+00  6.8011E-01  8.7569E-01  4.3000E+00  3.3267E+00  9.7327E-01  9.4388E-01
  4.2000E+01  6.0000E+01  1.0000E+02  0.0000E+00  0.0000E+00  1.0000E+00  1.0000E+00  1.0000E+00  6.9000E+01  7.3000E+01  1.0000E+00  5.0000E+01  6.5581E+00 -4.5427E+00  0.0000E+00  0.0000E+00  5.8341E+00  0.0000E+00  0.0000E+00
  4.2000E+01  6.2500E+01  0.0000E+00  0.0000E+00  4.5000E+00  0.0000E+00  0.0000E+00  1.0000E+00  6.9000E+01  7.3000E+01  1.0000E+00  5.0000E+01  3.8196E+00  8.0917E-01  1.0117E+00  4.5000E+00  3.3898E+00  1.1102E+00  1.0966E+00
  4.3000E+01  0.0000E+00  8.0000E+01  0.0000E+00  0.0000E+00  1.0000E+00  1.0000E+00  1.0000E+00  7.2000E+01  7.3000E+01  1.0000E+00  6.0000E+01  3.9627E+00 -4.5425E+00  0.0000E+00  0.0000E+00  4.1282E+00  0.0000E+00  0.0000E+00
  4.3000E+01  1.2000E+01  8.0000E+01  0.0000E+00  0.0000E+00  1.0000E+00  1.0000E+00  1.0000E+00  7.2000E+01  7.3000E+01  1.0000E+00  6.0000E+01  4.2310E+00 -4.5425E+00  0.0000E+00  0.0000E+00  4.4201E+00  0.0000E+00  0.0000E+00
  4.3000E+01  1.4500E+01  0.0000E+00  0.0000E+00  2.5000E+00  0.0000E+00  0.0000E+00  1.0000E+00  7.2000E+01  7.3000E+01  1.0000E+00  6.0000E+01  2.3476E+00  2.9488E-01  1.3786E-01  2.5000E+00  2.4745E+00  2.5496E-02  1.2514E-01
  4.3000E+01  2.4000E+01  8.0000E+01  0.0000E+00  0.0000E+00  1.0000E+00  1.0000E+00  1.0000E+00  7.2000E+01  7.3000E+01  1.0000E+00  6.0000E+01  4.3009E+00 -4.5425E+00  0.0000E+00  0.0000E+00  4.4984E+00  0.0000E+00  0.0000E+00
  4.3000E+01  2.6500E+01  0.0000E+00  0.0000E+00  2.7000E+00  0.0000E+00  0.0000E+00  1.0000E+00  7.2000E+01  7.3000E+01  1.0000E+00  6.0000E+01  2.4116E+00  5.4322E-01  3.8079E-01  2.7000E+00  2.5462E+00  1.5379E-01  3.5243E-01
  4.3000E+01  3.6000E+01  8.0000E+01  0.0000E+00  0.0000E+00  1.0000E+00  1.0000E+00  1.0000E+00  7.2000E+01  7.3000E+01  1.0000E+00  6.0000E+01  4.3558E+00 -4.5425E+00  0.0000E+00  0.0000E+00  4.5600E+00  0.0000E+00  0.0000E+00
  4.3000E+01  4.8000E+01  8.0000E+01  0.0000E+00  0.0000E+00  1.0000E+00  1.0000E+00  1.0000E+00  7.2000E+01  7.3000E+01  1.0000E+00  6.0000E+01  4.4055E+00 -4.5425E+00  0.0000E+00  0.0000E+00  4.6159E+00  0.0000E+00  0.0000E+00
  4.3000E+01  5.0500E+01  0.0000E+00  0.0000E+00  2.3000E+00  0.0000E+00  0.0000E+00  1.0000E+00  7.2000E+01  7.3000E+01  1.0000E+00  6.0000E+01  2.5140E+00 -3.8663E-01 -5.5789E-01  2.3000E+00  2.6614E+00 -3.6138E-01 -5.2691E-01
  4.3000E+01  6.0000E+01  8.0000E+01  0.0000E+00  0.0000E+00  1.0000E+00  1.0000E+00  1.0000E+00  7.2000E+01  7.3000E+01  1.0000E+00  6.0000E+01  4.4510E+00 -4.5425E+00  0.0000E+00  0.0000E+00  4.6673E+00  0.0000E+00  0.0000E+00
  4.3000E+01  7.2000E+01  8.0000E+01  0.0000E+00  0.0000E+00  1.0000E+00  1.0000E+00  1.0000E+00  7.2000E+01  7.3000E+01  1.0000E+00  6.0000E+01  4.4926E+00 -4.5425E+00  0.0000E+00  0.0000E+00  4.7144E+00  0.0000E+00  0.0000E+00
  4.3000E+01  8.4000E+01  8.0000E+01  0.0000E+00  0.0000E+00  1.0000E+00  1.0000E+00  1.0000E+00  7.2000E+01  7.3000E+01  1.0000E+00  6.0000E+01  4.5307E+00 -4.5425E+00  0.0000E+00  0.0000E+00  4.7576E+00  0.0000E+00  0.0000E+00
  4.3000E+01  8.6500E+01  0.0000E+00  0.0000E+00  2.5000E+00  0.0000E+00  0.0000E+00  1.0000E+00  7.2000E+01  7.3000E+01  1.0000E+00  6.0000E+01  2.6369E+00 -2.3586E-01 -4.1802E-01  2.5000E+00  2.8006E+00 -3.0059E-01 -3.9517E-01
  4.4000E+01  0.0000E+00  8.0000E+01  0.0000E+00  0.0000E+00  1.0000E+00  1.0000E+00  1.0000E+00  7.0000E+01  6.1000E+01  1.0000E+00  5.0000E+01  4.2728E+00 -4.5425E+00  0.0000E+00  0.0000E+00  4.1282E+00  0.0000E+00  0.0000E+00
  4.4000E+01  8.0000E+00  8.0000E+01  0.0000E+00  0.0000E+00  1.0000E+00  1.0000E+00  1.0000E+00  7.0000E+01  6.1000E+01  1.0000E+00  5.0000E+01  5.0253E+00 -4.5426E+00  0.0000E+00  0.0000E+00  4.7827E+00  0.0000E+00  0.0000E+00
  4.4000E+01  1.6000E+01  8.0000E+01  0.0000E+00  0.0000E+00  1.0000E+00  1.0000E+00  1.0000E+00  7.0000E+01  6.1000E+01  1.0000E+00  5.0000E+01  5.2153E+00 -4.5426E+00  0.0000E+00  0.0000E+00  4.9361E+00  0.0000E+00  0.0000E+00
  4.4000E+01  2.4000E+01  8.0000E+01  0.0000E+00  0.0000E+00  1.0000E+00  1.0000E+00  1.0000E+00  7.0000E+01  6.1000E+01  1.0000E+00  5.0000E+01  5.3122E+00 -4.5426E+00  0.0000E+00  0.0000E+00  5.0144E+00  0.0000E+00  0.0000E+00
  4.4000E+01  3.2000E+01  8.0000E+01  0.0000E+00  0.0000E+00  1.0000E+00  1.0000E+00  1.0000E+00  7.0000E+01  6.1000E+01  1.0000E+00  5.0000E+01  5.3910E+00 -4.5426E+00  0.0000E+00  0.0000E+00  5.0788E+00  0.0000E+00  0.0000E+00
  4.4000E+01  4.0000E+01  8.0000E+01  0.0000E+00  0.0000E+00  1.0000E+00  1.0000E+00  1.0000E+00  7.0000E+01  6.1000E+01  1.0000E+00  5.0000E+01  5.4635E+00 -4.5426E+00  0.0000E+00  0.0000E+00  5.1383E+00  0.0000E+00  0.0000E+00
  4.4000E+01  4.8000E+01  8.0000E+01  0.0000E+00  0.0000E+00  1.0000E+00  1.0000E+00  1.0000E+00  7.0000E+01  6.1000E+01  1.0000E+00  5.0000E+01  5.5319E+00 -4.5426E+00  0.0000E+00  0.0000E+00  5.1943E+00  0.0000E+00  0.0000E+00
  4.4000E+01  5.0500E+01  0.0000E+00  0.0000E+00  3.9000E+00  0.0000E+00  0.0000E+00  1.0000E+00  7.0000E+01  6.1000E+01  1.0000E+00  5.0000E+01  3.3499E+00  7.4586E-01  8.8793E-01  3.9000E+00  3.0349E+00  8.6515E-01  9.4485E-01
  4.4000E+01  5.6000E+01  8.0000E+01  0.0000E+00  0.0000E+00  1.0000E+00  1.0000E+00  1.0000E+00  7.0000E+01  6.1000E+01  1.0000E+00  5.0000E+01  5.5967E+00 -4.5426E+00  0.0000E+00  0.0000E+00  5.2471E+00  0.0000E+00  0.0000E+00
  4.4000E+01  6.4000E+01  8.0000E+01  0.0000E+00  0.0000E+00  1.0000E+00  1.0000E+00  1.0000E+00  7.0000E+01  6.1000E+01  1.0000E+00  5.0000E+01  5.6580E+00 -4.5426E+00  0.0000E+00  0.0000E+00  5.2970E+00  0.0000E+00  0.0000E+00
  4.4000E+01  7.2000E+01  8.0000E+01  0.0000E+00  0.0000E+00  1.0000E+00  1.0000E+00  1.0000E+00  7.0000E+01  6.1000E+01  1.0000E+00  5.0000E+01  5.7162E+00 -4.5426E+00  0.0000E+00  0.0000E+00  5.3441E+00  0.0000E+00  0.0000E+00
  4.4000E+01  7.4500E+01  0.0000E+00  0.0000E+00  3.9000E+00  0.0000E+00  0.0000E+00  1.0000E+00  7.0000E+01  6.1000E+01  1.0000E+00  5.0000E+01  3.5312E+00  4.7443E-01  6.3133E-01  3.9000E+00  3.1820E+00  7.1795E-01  6.6689E-01
  4.5000E+01  0.0000E+00  1.0000E+02  0.0000E+00  0.0000E+00  1.0000E+00  1.0000E+00  1.0000E+00  7.0000E+01  5.0000E+01  1.0000E+00  5.8000E+01  5.1828E+00 -4.5426E+00  0.0000E+00  0.0000E+00  5.1602E+00  0.0000E+00  0.0000E+00
  4.5000E+01  8.0000E+00  1.0000E+02  0.0000E+00  0.0000E+00  1.0000E+00  1.0000E+00  1.0000E+00  7.0000E+01  5.0000E+01  1.0000E+00  5.8000E+01  5.9857E+00 -4.5427E+00  0.0000E+00  0.0000E+00  5.9784E+00  0.0000E+00  0.0000E+00
  4.5000E+01  1.0500E+01  0.0000E+00  0.0000E+00  3.6000E+00  0.0000E+00  0.0000E+00  1.0000E+00  7.0000E+01  5.0000E+01  1.0000E+00  5.8000E+01  3.3203E+00  3.8263E-01  3.2043E-01  3.6000E+00  3.3413E+00  2.5872E-01  3.1618E-01
  4.5000E+01  1.6000E+01  1.0000E+02  0.0000E+00  0.0000E+00  1.0000E+00  1.0000E+00  1.0000E+00  7.0000E+01  5.0000E+01  1.0000E+00  5.8000E+01  6.1716E+00 -4.5427E+00  0.0000E+00  0.0000E+00  6.1702E+00  0.0000E+00  0.0000E+00
  4.5000E+01  2.4000E+01  1.0000E+02  0.0000E+00  0.0000E+00  1.0000E+00  1.0000E+00  1.0000E+00  7.0000E+01  5.0000E+01  1.0000E+00  5.8000E+01  6.2671E+00 -4.5427E+00  0.0000E+00  0.0000E+00  6.2681E+00  0.0000E+00  0.0000E+00
  4.5000E+01  3.2000E+01  1.0000E+02  0.0000E+00  0.0000E+00  1.0000E+00  1.0000E+00  1.0000E+00  7.0000E+01  5.0000E+01  1.0000E+00  5.8000E+01  6.3460E+00 -4.5427E+00  0.0000E+00  0.0000E+00  6.3486E+00  0.0000E+00  0.0000E+00
  4.5000E+01  3.4500E+01  0.0000E+00  0.0000E+00  3.6000E+00  0.0000E+00  0.0000E+00  1.0000E+00  7.0000E+01  5.0000E+01  1.0000E+00  5.8000E+01  3.6233E+00 -2.9170E-02 -9.8981E-02  3.6000E+00  3.6520E+00 -5.1982E-02 -9.6474E-02
  4.6000E+01  0.0000E+00  1.2000E+02  0.0000E+00  0.0000E+00  1.0000E+00  1.0000E+00  1.0000E+00  7.3000E+01  6.7000E+01  1.0000E+00  6.0000E+01  6.2377E+00 -4.5427E+00  0.0000E+00  0.0000E+00  6.1922E+00  0.0000E+00  0.0000E+00
  4.6000E+01  1.2000E+01  1.2000E+02  0.0000E+00  0.0000E+00  1.0000E+00  1.0000E+00  1.0000E+00  7.3000E+01  6.7000E+01  1.0000E+00  6.0000E+01  6.6791E+00 -4.5427E+00  0.0000E+00  0.0000E+00  6.6301E+00  0.0000E+00  0.0000E+00
  4.6000E+01  1.4500E+01  0.0000E+00  0.0000E+00  3.9000E+00  0.0000E+00  0.0000E+00  1.0000E+00  7.3000E+01  6.7000E+01  1.0000E+00  6.0000E+01  3.7391E+00  1.9550E-01  1.5762E-01  3.9000E+00  3.7118E+00  1.8824E-01  1.5789E-01
  4.6000E+01  2.4000E+01  1.2000E+02  0.0000E+00  0.0000E+00  1.0000E+00  1.0000E+00  1.0000E+00  7.3000E+01  6.7000E+01  1.0000E+00  6.0000E+01  6.7981E+00 -4.5427E+00  0.0000E+00  0.0000E+00  6.7476E+00  0.0000E+00  0.0000E+00
  4.6000E+01  3.6000E+01  1.2000E+02  0.0000E+00  0.0000E+00  1.0000E+00  1.0000E+00  1.0000E+00  7.3000E+01  6.7000E+01  1.0000E+00  6.0000E+01  6.8919E+00 -4.5427E+00  0.0000E+00  0.0000E+00  6.8399E+00  0.0000E+00  0.0000E+00
  4.6000E+01  3.8500E+01  0.0000E+00  0.0000E+00  4.2000E+00  0.0000E+00  0.0000E+00  1.0000E+00  7.3000E+01  6.7000E+01  1.0000E+00  6.0000E+01  3.9398E+00  3.0002E-01  2.6234E-01  4.2000E+00  3.9096E+00  2.9037E-01  2.6234E-01
  4.7000E+01  0.0000E+00  8.0000E+01  0.0000E+00  0.0000E+00  1.0000E+00  1.0000E+00  1.0000E+00  5.7000E+01  7.3000E+01  1.0000E+00  3.8000E+01  4.5324E+00 -4.5425E+00  0.0000E+00  0.0000E+00  4.1282E+00  0.0000E+00  0.0000E+00
  4.7000E+01  8.0000E+00  8.0000E+01  0.0000E+00  0.0000E+00  1.0000E+00  1.0000E+00  1.0000E+00  5.7000E+01  7.3000E+01  1.0000E+00  3.8000E+01  5.3022E+00 -4.5426E+00  0.0000E+00  0.0000E+00  4.7827E+00  0.0000E+00  0.0000E+00
  4.7000E+01  1.0500E+01  0.0000E+00  0.0000E+00  3.6000E+00  0.0000E+00  0.0000E+00  1.0000E+00  5.7000E+01  7.3000E+01  1.0000E+00  3.8000E+01  3.0278E+00  8.5848E-01  1.0776E+00  3.6000E+00  2.6730E+00  9.2698E-01  1.1666E+00
  4.7000E+01  1.6000E+01  8.0000E+01  0.0000E+00  0.0000E+00  1.0000E+00  1.0000E+00  1.0000E+00  5.7000E+01  7.3000E+01  1.0000E+00  3.8000E+01  5.4957E+00 -4.5426E+00  0.0000E+00  0.0000E+00  4.9361E+00  0.0000E+00  0.0000E+00
  4.7000E+01  2.4000E+01  8.0000E+01  0.0000E+00  0.0000E+00  1.0000E+00  1.0000E+00  1.0000E+00  5.7000E+01  7.3000E+01  1.0000E+00  3.8000E+01  5.5977E+00 -4.5426E+00  0.0000E+00  0.0000E+00  5.0144E+00  0.0000E+00  0.0000E+00
  4.7000E+01  2.6500E+01  0.0000E+00  0.0000E+00  3.9000E+00  0.0000E+00  0.0000E+00  1.0000E+00  5.7000E+01  7.3000E+01  1.0000E+00  3.8000E+01  3.2679E+00  8.7866E-01  1.1251E+00  3.9000E+00  2.8591E+00  1.0409E+00  1.2221E+00
  4.8000E+01  0.0000E+00  8.0000E+01  0.0000E+00  0.0000E+00  1.0000E+00  1.0000E+00  1.0000E+00  5.3200E+01  7.7000E+01  1.0000E+00  3.9000E+01  3.7110E+00 -4.5424E+00  0.0000E+00  0.0000E+00  4.1282E+00  0.0000E+00  0.0000E+00
  4.8000E+01  1.2000E+01  8.0000E+01  0.0000E+00  0.0000E+00  1.0000E+00  1.0000E+00  1.0000E+00  5.3200E+01  7.7000E+01  1.0000E+00  3.9000E+01  3.9791E+00 -4.5425E+00  0.0000E+00  0.0000E+00  4.4201E+00  0.0000E+00  0.0000E+00
  4.8000E+01  1.4500E+01  0.0000E+00  0.0000E+00  2.1000E+00  0.0000E+00  0.0000E+00  1.0000E+00  5.3200E+01  7.7000E+01  1.0000E+00  3.9000E+01  2.2451E+00 -2.9349E-01 -5.3301E-01  2.1000E+00  2.4745E+00 -3.7450E-01 -4.9944E-01
  4.8000E+01  2.4000E+01  8.0000E+01  0.0000E+00  0.0000E+00  1.0000E+00  1.0000E+00  1.0000E+00  5.3200E+01  7.7000E+01  1.0000E+00  3.9000E+01  4.0461E+00 -4.5425E+00  0.0000E+00  0.0000E+00  4.4984E+00  0.0000E+00  0.0000E+00
  4.8000E+01  2.6500E+01  0.0000E+00  0.0000E+00  2.1000E+00  0.0000E+00  0.0000E+00  1.0000E+00  5.3200E+01  7.7000E+01  1.0000E+00  3.9000E+01  2.3057E+00 -4.0527E-01 -6.5178E-01  2.1000E+00  2.5462E+00 -4.4621E-01 -6.0558E-01
  4.9000E+01  0.0000E+00  1.0000E+02  0.0000E+00  0.0000E+00  1.0000E+00  1.0000E+00  1.0000E+00  6.7000E+01  7.4000E+01  1.0000E+00  5.7000E+01  5.2361E+00 -4.5426E+00  0.0000E+00  0.0000E+00  5.1602E+00  0.0000E+00  0.0000E+00
  4.9000E+01  1.2000E+01  1.0000E+02  0.0000E+00  0.0000E+00  1.0000E+00  1.0000E+00  1.0000E+00  6.7000E+01  7.4000E+01  1.0000E+00  5.7000E+01  5.6027E+00 -4.5426E+00  0.0000E+00  0.0000E+00  5.5251E+00  0.0000E+00  0.0000E+00
  4.9000E+01  1.4500E+01  0.0000E+00  0.0000E+00  3.4000E+00  0.0000E+00  0.0000E+00  1.0000E+00  6.7000E+01  7.4000E+01  1.0000E+00  5.7000E+01  3.1281E+00  3.9477E-01  3.6639E-01  3.4000E+00  3.0931E+00  3.0687E-01  3.6753E-01
  4.9000E+01  2.4000E+01  1.0000E+02  0.0000E+00  0.0000E+00  1.0000E+00  1.0000E+00  1.0000E+00  6.7000E+01  7.4000E+01  1.0000E+00  5.7000E+01  5.7020E+00 -4.5426E+00  0.0000E+00  0.0000E+00  5.6230E+00  0.0000E+00  0.0000E+00
  4.9000E+01  3.6000E+01  1.0000E+02  0.0000E+00  0.0000E+00  1.0000E+00  1.0000E+00  1.0000E+00  6.7000E+01  7.4000E+01  1.0000E+00  5.7000E+01  5.7806E+00 -4.5426E+00  0.0000E+00  0.0000E+00  5.7000E+00  0.0000E+00  0.0000E+00
  4.9000E+01  3.8500E+01  0.0000E+00  0.0000E+00  3.4000E+00  0.0000E+00  0.0000E+00  1.0000E+00  6.7000E+01  7.4000E+01  1.0000E+00  5.7000E+01  3.2960E+00  1.4326E-01  1.1525E-01  3.4000E+00  3.2580E+00  1.4198E-01  1.1589E-01
  5.0000E+01  0.0000E+00  8.0000E+01  0.0000E+00  0.0000E+00  1.0000E+00  1.0000E+00  1.0000E+00  6.0000E+01  6.3000E+01  1.0000E+00  7.2000E+01  4.0167E+00 -4.5425E+00  0.0000E+00  0.0000E+00  4.1282E+00  0.0000E+00  0.0000E+00
  5.0000E+01  8.0000E+00  8.0000E+01  0.0000E+00  0.0000E+00  1.0000E+00  1.0000E+00  1.0000E+00  6.0000E+01  6.3000E+01  1.0000E+00  7.2000E+01  4.5691E+00 -4.5426E+00  0.0000E+00  0.0000E+00  4.7827E+00  0.0000E+00  0.0000E+00
  5.0000E+01  1.6000E+01  8.0000E+01  0.0000E+00  0.0000E+00  1.0000E+00  1.0000E+00  1.0000E+00  6.0000E+01  6.3000E+01  1.0000E+00  7.2000E+01  4.6874E+00 -4.5426E+00  0.0000E+00  0.0000E+00  4.9361E+00  0.0000E+00  0.0000E+00
  5.0000E+01  2.4000E+01  8.0000E+01  0.0000E+00  0.0000E+00  1.0000E+00  1.0000E+00  1.0000E+00  6.0000E+01  6.3000E+01  1.0000E+00  7.2000E+01  4.7489E+00 -4.5426E+00  0.0000E+00  0.0000E+00  5.0144E+00  0.0000E+00  0.0000E+00
  5.0000E+01  2.6500E+01  0.0000E+00  0.0000E+00  2.3000E+00  0.0000E+00  0.0000E+00  1.0000E+00  6.0000E+01  6.3000E+01  1.0000E+00  7.2000E+01  2.5846E+00 -5.0009E-01 -7.5133E-01  2.3000E+00  2.8591E+00 -5.5906E-01 -6.9504E-01
  5.0000E+01  3.2000E+01  8.0000E+01  0.0000E+00  0.0000E+00  1.0000E+00  1.0000E+00  1.0000E+00  6.0000E+01  6.3000E+01  1.0000E+00  7.2000E+01  4.8005E+00 -4.5426E+00  0.0000E+00  0.0000E+00  5.0788E+00  0.0000E+00  0.0000E+00
  5.0000E+01  3.4500E+01  0.0000E+00  0.0000E+00  2.6000E+00  0.0000E+00  0.0000E+00  1.0000E+00  6.0000E+01  6.3000E+01  1.0000E+00  7.2000E+01  2.6348E+00 -5.9978E-02 -3.1853E-01  2.6000E+00  2.9216E+00 -3.2159E-01 -3.0796E-01
  5.1000E+01  0.0000E+00  1.0000E+02  0.0000E+00  0.0000E+00  1.0000E+00  1.0000E+00  1.0000E+00  7.2000E+01  7.7000E+01  1.0000E+00  5.2000E+01  5.0464E+00 -4.5426E+00  0.0000E+00  0.0000E+00  5.1602E+00  0.0000E+00  0.0000E+00
  5.1000E+01  8.0000E+00  1.0000E+02  0.0000E+00  0.0000E+00  1.0000E+00  1.0000E+00  1.0000E+00  7.2000E+01  7.7000E+01  1.0000E+00  5.2000E+01  5.7343E+00 -4.5426E+00  0.0000E+00  0.0000E+00  5.9784E+00  0.0000E+00  0.0000E+00
  5.1000E+01  1.6000E+01  1.0000E+02  0.0000E+00  0.0000E+00  1.0000E+00  1.0000E+00  1.0000E+00  7.2000E+01  7.7000E+01  1.0000E+00  5.2000E+01  5.8813E+00 -4.5427E+00  0.0000E+00  0.0000E+00  6.1702E+00  0.0000E+00  0.0000E+00
  5.1000E+01  2.4000E+01  1.0000E+02  0.0000E+00  0.0000E+00  1.0000E+00  1.0000E+00  1.0000E+00  7.2000E+01  7.7000E+01  1.0000E+00  5.2000E+01  5.9580E+00 -4.5427E+00  0.0000E+00  0.0000E+00  6.2681E+00  0.0000E+00  0.0000E+00
  5.1000E+01  3.2000E+01  1.0000E+02  0.0000E+00  0.0000E+00  1.0000E+00  1.0000E+00  1.0000E+00  7.2000E+01  7.7000E+01  1.0000E+00  5.2000E+01  6.0225E+00 -4.5427E+00  0.0000E+00  0.0000E+00  6.3486E+00  0.0000E+00  0.0000E+00
  5.1000E+01  4.0000E+01  1.0000E+02  0.0000E+00  0.0000E+00  1.0000E+00  1.0000E+00  1.0000E+00  7.2000E+01  7.7000E+01  1.0000E+00  5.2000E+01  6.0823E+00 -4.5427E+00  0.0000E+00  0.0000E+00  6.4229E+00  0.0000E+00  0.0000E+00
  5.1000E+01  4.8000E+01  1.0000E+02  0.0000E+00  0.0000E+00  1.0000E+00  1.0000E+00  1.0000E+00  7.2000E+01  7.7000E+01  1.0000E+00  5.2000E+01  6.1385E+00 -4.5427E+00  0.0000E+00  0.0000E+00  6.4929E+00  0.0000E+00  0.0000E+00
  5.1000E+01  5.0500E+01  0.0000E+00  0.0000E+00  3.4000E+00  0.0000E+00  0.0000E+00  1.0000E+00  7.2000E+01  7.7000E+01  1.0000E+00  5.2000E+01  3.4100E+00 -1.3292E-02 -2.7564E-01  3.4000E+00  3.7936E+00 -3.9357E-01 -2.6896E-01
  5.1000E+01  5.6000E+01  1.0000E+02  0.0000E+00  0.0000E+00  1.0000E+00  1.0000E+00  1.0000E+00  7.2000E+01  7.7000E+01  1.0000E+00  5.2000E+01  6.1914E+00 -4.5427E+00  0.0000E+00  0.0000E+00  6.5589E+00  0.0000E+00  0.0000E+00
  5.1000E+01  5.8500E+01  0.0000E+00  0.0000E+00  3.1000E+00  0.0000E+00  0.0000E+00  1.0000E+00  7.2000E+01  7.7000E+01  1.0000E+00  5.2000E+01  3.4619E+00 -4.7481E-01 -7.4289E-01  3.1000E+00  3.8584E+00 -7.5844E-01 -6.8311E-01
  5.2000E+01  0.0000E+00  1.0000E+02  0.0000E+00  0.0000E+00  1.0000E+00  1.0000E+00  1.0000E+00  7.2000E+01  7.7000E+01  1.0000E+00  5.2000E+01  5.0082E+00 -4.5426E+00  0.0000E+00  0.0000E+00  5.1602E+00  0.0000E+00  0.0000E+00
  5.2000E+01  8.0000E+00  1.0000E+02  0.0000E+00  0.0000E+00  1.0000E+00  1.0000E+00  1.0000E+00  7.2000E+01  7.7000E+01  1.0000E+00  5.2000E+01  5.6420E+00 -4.5426E+00  0.0000E+00  0.0000E+00  5.9784E+00  0.0000E+00  0.0000E+00
  5.2000E+01  1.6000E+01  1.0000E+02  0.0000E+00  0.0000E+00  1.0000E+00  1.0000E+00  1.0000E+00  7.2000E+01  7.7000E+01  1.0000E+00  5.2000E+01  5.7720E+00 -4.5426E+00  0.0000E+00  0.0000E+00  6.1702E+00  0.0000E+00  0.0000E+00
  5.2000E+01  2.4000E+01  1.0000E+02  0.0000E+00  0.0000E+00  1.0000E+00  1.0000E+00  1.0000E+00  7.2000E+01  7.7000E+01  1.0000E+00  5.2000E+01  5.8408E+00 -4.5427E+00  0.0000E+00  0.0000E+00  6.2681E+00  0.0000E+00  0.0000E+00
  5.2000E+01  3.2000E+01  1.0000E+02  0.0000E+00  0.0000E+00  1.0000E+00  1.0000E+00  1.0000E+00  7.2000E+01  7.7000E+01  1.0000E+00  5.2000E+01  5.8995E+00 -4.5427E+00  0.0000E+00  0.0000E+00  6.3486E+00  0.0000E+00  0.0000E+00
  5.2000E+01  3.4500E+01  0.0000E+00  0.0000E+00  2.3000E+00  0.0000E+00  0.0000E+00  1.0000E+00  7.2000E+01  7.7000E+01  1.0000E+00  5.2000E+01  3.1511E+00 -1.2269E+00 -1.5281E+00  2.3000E+00  3.6520E+00 -1.3520E+00 -1.3546E+00
  5.2000E+01  4.0000E+01  1.0000E+02  0.0000E+00  0.0000E+00  1.0000E+00  1.0000E+00  1.0000E+00  7.2000E+01  7.7000E+01  1.0000E+00  5.2000E+01  5.9539E+00 -4.5427E+00  0.0000E+00  0.0000E+00  6.4229E+00  0.0000E+00  0.0000E+00
  5.2000E+01  4.8000E+01  1.0000E+02  0.0000E+00  0.0000E+00  1.0000E+00  1.0000E+00  1.0000E+00  7.2000E+01  7.7000E+01  1.0000E+00  5.2000E+01  6.0049E+00 -4.5427E+00  0.0000E+00  0.0000E+00  6.4929E+00  0.0000E+00  0.0000E+00
  5.2000E+01  5.0500E+01  0.0000E+00  0.0000E+00  3.3000E+00  0.0000E+00  0.0000E+00  1.0000E+00  7.2000E+01  7.7000E+01  1.0000E+00  5.2000E+01  3.2545E+00  6.3503E-02 -2.5374E-01  3.3000E+00  3.7936E+00 -4.9357E-01 -2.6812E-01
  5.3000E+01  0.0000E+00  1.0000E+02  0.0000E+00  0.0000E+00  1.0000E+00  1.0000E+00  1.0000E+00  7.5000E+01  7.3000E+01  1.0000E+00  6.3000E+01  5.8495E+00 -4.5427E+00  0.0000E+00  0.0000E+00  5.1602E+00  0.0000E+00  0.0000E+00
  5.3000E+01  1.2000E+01  1.0000E+02  0.0000E+00  0.0000E+00  1.0000E+00  1.0000E+00  1.0000E+00  7.5000E+01  7.3000E+01  1.0000E+00  6.3000E+01  6.2401E+00 -4.5427E+00  0.0000E+00  0.0000E+00  5.5251E+00  0.0000E+00  0.0000E+00
  5.3000E+01  1.4500E+01  0.0000E+00  0.0000E+00  4.2000E+00  0.0000E+00  0.0000E+00  1.0000E+00  7.5000E+01  7.3000E+01  1.0000E+00  6.3000E+01  3.4334E+00  1.0142E+00  1.1938E+00  4.2000E+00  3.0931E+00  1.1069E+00  1.2876E+00
  5.3000E+01  2.4000E+01  1.0000E+02  0.0000E+00  0.0000E+00  1.0000E+00  1.0000E+00  1.0000E+00  7.5000E+01  7.3000E+01  1.0000E+00  6.3000E+01  6.3544E+00 -4.5427E+00  0.0000E+00  0.0000E+00  5.6230E+00  0.0000E+00  0.0000E+00
  5.3000E+01  2.6500E+01  0.0000E+00  0.0000E+00  3.9000E+00  0.0000E+00  0.0000E+00  1.0000E+00  7.5000E+01  7.3000E+01  1.0000E+00  6.3000E+01  3.5396E+00  4.6255E-01  6.4922E-01  3.9000E+00  3.1828E+00  7.1724E-01  6.8924E-01
  5.4000E+01  0.0000E+00  1.0000E+02  0.0000E+00  0.0000E+00  1.0000E+00  1.0000E+00  1.0000E+00  6.5000E+01  6.3000E+01  1.0000E+00  5.5000E+01  6.3459E+00 -4.5427E+00  0.0000E+00  0.0000E+00  5.1602E+00  0.0000E+00  0.0000E+00
  5.4000E+01  1.2000E+01  1.0000E+02  0.0000E+00  0.0000E+00  1.0000E+00  1.0000E+00  1.0000E+00  6.5000E+01  6.3000E+01  1.0000E+00  5.5000E+01  6.7579E+00 -4.5427E+00  0.0000E+00  0.0000E+00  5.5251E+00  0.0000E+00  0.0000E+00
  5.4000E+01  1.4500E+01  0.0000E+00  0.0000E+00  4.7000E+00  0.0000E+00  0.0000E+00  1.0000E+00  6.5000E+01  6.3000E+01  1.0000E+00  5.5000E+01  3.6826E+00  1.2549E+00  1.5916E+00  4.7000E+00  3.0931E+00  1.6069E+00  1.8008E+00
  5.4000E+01  2.4000E+01  1.0000E+02  0.0000E+00  0.0000E+00  1.0000E+00  1.0000E+00  1.0000E+00  6.5000E+01  6.3000E+01  1.0000E+00  5.5000E+01  6.8857E+00 -4.5427E+00  0.0000E+00  0.0000E+00  5.6230E+00  0.0000E+00  0.0000E+00
  5.4000E+01  3.6000E+01  1.0000E+02  0.0000E+00  0.0000E+00  1.0000E+00  1.0000E+00  1.0000E+00  6.5000E+01  6.3000E+01  1.0000E+00  5.5000E+01  6.9923E+00 -4.5427E+00  0.0000E+00  0.0000E+00  5.7000E+00  0.0000E+00  0.0000E+00
  5.4000E+01  3.8500E+01  0.0000E+00  0.0000E+00  4.7000E+00  0.0000E+00  0.0000E+00  1.0000E+00  6.5000E+01  6.3000E+01  1.0000E+00  5.5000E+01  3.9068E+00  9.2220E-01  1.2844E+00  4.7000E+00  3.2580E+00  1.4420E+00  1.4443E+00
  5.5000E+01  0.0000E+00  1.0000E+02  0.0000E+00  0.0000E+00  1.0000E+00  1.0000E+00  1.0000E+00  7.0000E+01  6.1000E+01  1.0000E+00  5.2000E+01  5.2180E+00 -4.5426E+00  0.0000E+00  0.0000E+00  5.1602E+00  0.0000E+00  0.0000E+00
  5.5000E+01  8.0000E+00  1.0000E+02  0.0000E+00  0.0000E+00  1.0000E+00  1.0000E+00  1.0000E+00  7.0000E+01  6.1000E+01  1.0000E+00  5.2000E+01  6.0708E+00 -4.5427E+00  0.0000E+00  0.0000E+00  5.9784E+00  0.0000E+00  0.0000E+00
  5.5000E+01  1.6000E+01  1.0000E+02  0.0000E+00  0.0000E+00  1.0000E+00  1.0000E+00  1.0000E+00  7.0000E+01  6.1000E+01  1.0000E+00  5.2000E+01  6.2750E+00 -4.5427E+00  0.0000E+00  0.0000E+00  6.1702E+00  0.0000E+00  0.0000E+00
  5.5000E+01  2.4000E+01  1.0000E+02  0.0000E+00  0.0000E+00  1.0000E+00  1.0000E+00  1.0000E+00  7.0000E+01  6.1000E+01  1.0000E+00  5.2000E+01  6.3792E+00 -4.5427E+00  0.0000E+00  0.0000E+00  6.2681E+00  0.0000E+00  0.0000E+00
  5.5000E+01  3.2000E+01  1.0000E+02  0.0000E+00  0.0000E+00  1.0000E+00  1.0000E+00  1.0000E+00  7.0000E+01  6.1000E+01  1.0000E+00  5.2000E+01  6.4647E+00 -4.5427E+00  0.0000E+00  0.0000E+00  6.3486E+00  0.0000E+00  0.0000E+00
  5.5000E+01  4.0000E+01  1.0000E+02  0.0000E+00  0.0000E+00  1.0000E+00  1.0000E+00  1.0000E+00  7.0000E+01  6.1000E+01  1.0000E+00  5.2000E+01  6.5435E+00 -4.5427E+00  0.0000E+00  0.0000E+00  6.4229E+00  0.0000E+00  0.0000E+00
  5.5000E+01  4.8000E+01  1.0000E+02  0.0000E+00  0.0000E+00  1.0000E+00  1.0000E+00  1.0000E+00  7.0000E+01  6.1000E+01  1.0000E+00  5.2000E+01  6.6178E+00 -4.5427E+00  0.0000E+00  0.0000E+00  6.4929E+00  0.0000E+00  0.0000E+00
  5.5000E+01  5.0500E+01  0.0000E+00  0.0000E+00  4.6000E+00  0.0000E+00  0.0000E+00  1.0000E+00  7.0000E+01  6.1000E+01  1.0000E+00  5.2000E+01  3.9068E+00  8.0602E-01  8.1972E-01  4.6000E+00  3.7936E+00  8.0643E-01  8.3284E-01
  5.5000E+01  5.6000E+01  1.0000E+02  0.0000E+00  0.0000E+00  1.0000E+00  1.0000E+00  1.0000E+00  7.0000E+01  6.1000E+01  1.0000E+00  5.2000E+01  6.6879E+00 -4.5427E+00  0.0000E+00  0.0000E+00  6.5589E+00  0.0000E+00  0.0000E+00
  5.5000E+01  6.4000E+01  1.0000E+02  0.0000E+00  0.0000E+00  1.0000E+00  1.0000E+00  1.0000E+00  7.0000E+01  6.1000E+01  1.0000E+00  5.2000E+01  6.7542E+00 -4.5427E+00  0.0000E+00  0.0000E+00  6.6213E+00  0.0000E+00  0.0000E+00
  5.5000E+01  7.2000E+01  1.0000E+02  0.0000E+00  0.0000E+00  1.0000E+00  1.0000E+00  1.0000E+00  7.0000E+01  6.1000E+01  1.0000E+00  5.2000E+01  6.8169E+00 -4.5427E+00  0.0000E+00  0.0000E+00  6.6802E+00  0.0000E+00  0.0000E+00
  5.5000E+01  7.4500E+01  0.0000E+00  0.0000E+00  3.9000E+00  0.0000E+00  0.0000E+00  1.0000E+00  7.0000E+01  6.1000E+01  1.0000E+00  5.2000E+01  4.1025E+00 -2.2419E-01 -2.0728E-01  3.9000E+00  3.9776E+00 -7.7562E-02 -2.1218E-01
  5.6000E+01  0.0000E+00  8.0000E+01  0.0000E+00  0.0000E+00  1.0000E+00  1.0000E+00  1.0000E+00  5.8000E+01  6.1000E+01  1.0000E+00  6.0000E+01  4.0212E+00 -4.5425E+00  0.0000E+00  0.0000E+00  4.1282E+00  0.0000E+00  0.0000E+00
  5.6000E+01  8.0000E+00  8.0000E+01  0.0000E+00  0.0000E+00  1.0000E+00  1.0000E+00  1.0000E+00  5.8000E+01  6.1000E+01  1.0000E+00  6.0000E+01  4.4926E+00 -4.5425E+00  0.0000E+00  0.0000E+00  4.7827E+00  0.0000E+00  0.0000E+00
  5.6000E+01  1.6000E+01  8.0000E+01  0.0000E+00  0.0000E+00  1.0000E+00  1.0000E+00  1.0000E+00  5.8000E+01  6.1000E+01  1.0000E+00  6.0000E+01  4.5858E+00 -4.5426E+00  0.0000E+00  0.0000E+00  4.9361E+00  0.0000E+00  0.0000E+00
  5.6000E+01  2.4000E+01  8.0000E+01  0.0000E+00  0.0000E+00  1.0000E+00  1.0000E+00  1.0000E+00  5.8000E+01  6.1000E+01  1.0000E+00  6.0000E+01  4.6364E+00 -4.5426E+00  0.0000E+00  0.0000E+00  5.0144E+00  0.0000E+00  0.0000E+00
  5.6000E+01  3.2000E+01  8.0000E+01  0.0000E+00  0.0000E+00  1.0000E+00  1.0000E+00  1.0000E+00  5.8000E+01  6.1000E+01  1.0000E+00  6.0000E+01  4.6800E+00 -4.5426E+00  0.0000E+00  0.0000E+00  5.0788E+00  0.0000E+00  0.0000E+00
  5.6000E+01  4.0000E+01  8.0000E+01  0.0000E+00  0.0000E+00  1.0000E+00  1.0000E+00  1.0000E+00  5.8000E+01  6.1000E+01  1.0000E+00  6.0000E+01  4.7205E+00 -4.5426E+00  0.0000E+00  0.0000E+00  5.1383E+00  0.0000E+00  0.0000E+00
  5.6000E+01  4.8000E+01  8.0000E+01  0.0000E+00  0.0000E+00  1.0000E+00  1.0000E+00  1.0000E+00  5.8000E+01  6.1000E+01  1.0000E+00  6.0000E+01  4.7585E+00 -4.5426E+00  0.0000E+00  0.0000E+00  5.1943E+00  0.0000E+00  0.0000E+00
  5.6000E+01  5.0500E+01  0.0000E+00  0.0000E+00  2.3000E+00  0.0000E+00  0.0000E+00  1.0000E+00  5.8000E+01  6.1000E+01  1.0000E+00  6.0000E+01  2.5150E+00 -3.8837E-01 -7.8991E-01  2.3000E+00  3.0349E+00 -7.3485E-01 -7.1969E-01
  5.6000E+01  5.6000E+01  8.0000E+01  0.0000E+00  0.0000E+00  1.0000E+00  1.0000E+00  1.0000E+00  5.8000E+01  6.1000E+01  1.0000E+00  6.0000E+01  4.7942E+00 -4.5426E+00  0.0000E+00  0.0000E+00  5.2471E+00  0.0000E+00  0.0000E+00
  5.6000E+01  5.8500E+01  0.0000E+00  0.0000E+00  2.1000E+00  0.0000E+00  0.0000E+00  1.0000E+00  5.8000E+01  6.1000E+01  1.0000E+00  6.0000E+01  2.5500E+00 -8.0161E-01 -1.2118E+00  2.1000E+00  3.0867E+00 -9.8675E-01 -1.0632E+00
  5.7000E+01  0.0000E+00  8.0000E+01  0.0000E+00  0.0000E+00  1.0000E+00  1.0000E+00  1.0000E+00  5.5000E+01  7.6000E+01  1.0000E+00  3.8000E+01  4.0060E+00 -4.5425E+00  0.0000E+00  0.0000E+00  4.1282E+00  0.0000E+00  0.0000E+00
  5.7000E+01  8.0000E+00  8.0000E+01  0.0000E+00  0.0000E+00  1.0000E+00  1.0000E+00  1.0000E+00  5.5000E+01  7.6000E+01  1.0000E+00  3.8000E+01  4.5726E+00 -4.5426E+00  0.0000E+00  0.0000E+00  4.7827E+00  0.0000E+00  0.0000E+00
  5.7000E+01  1.6000E+01  8.0000E+01  0.0000E+00  0.0000E+00  1.0000E+00  1.0000E+00  1.0000E+00  5.5000E+01  7.6000E+01  1.0000E+00  3.8000E+01  4.6958E+00 -4.5426E+00  0.0000E+00  0.0000E+00  4.9361E+00  0.0000E+00  0.0000E+00
  5.7000E+01  1.8500E+01  0.0000E+00  0.0000E+00  2.3000E+00  0.0000E+00  0.0000E+00  1.0000E+00  5.5000E+01  7.6000E+01  1.0000E+00  3.8000E+01  2.5553E+00 -4.5388E-01 -6.7820E-01  2.3000E+00  2.7874E+00 -4.8736E-01 -6.3286E-01
  5.7000E+01  2.4000E+01  8.0000E+01  0.0000E+00  0.0000E+00  1.0000E+00  1.0000E+00  1.0000E+00  5.5000E+01  7.6000E+01  1.0000E+00  3.8000E+01  4.7593E+00 -4.5426E+00  0.0000E+00  0.0000E+00  5.0144E+00  0.0000E+00  0.0000E+00
  5.7000E+01  2.6500E+01  0.0000E+00  0.0000E+00  2.6000E+00  0.0000E+00  0.0000E+00  1.0000E+00  5.5000E+01  7.6000E+01  1.0000E+00  3.8000E+01  2.6139E+00 -2.4075E-02 -2.5682E-01  2.6000E+00  2.8591E+00 -2.5906E-01 -2.5070E-01
  5.8000E+01  0.0000E+00  1.0000E+02  0.0000E+00  0.0000E+00  1.0000E+00  1.0000E+00  1.0000E+00  7.2000E+01  5.2000E+01  1.0000E+00  1.0500E+02  5.0418E+00 -4.5426E+00  0.0000E+00  0.0000E+00  5.1602E+00  0.0000E+00  0.0000E+00
  5.8000E+01  8.0000E+00  1.0000E+02  0.0000E+00  0.0000E+00  1.0000E+00  1.0000E+00  1.0000E+00  7.2000E+01  5.2000E+01  1.0000E+00  1.0500E+02  5.7435E+00 -4.5426E+00  0.0000E+00  0.0000E+00  5.9784E+00  0.0000E+00  0.0000E+00
  5.8000E+01  1.6000E+01  1.0000E+02  0.0000E+00  0.0000E+00  1.0000E+00  1.0000E+00  1.0000E+00  7.2000E+01  5.2000E+01  1.0000E+00  1.0500E+02  5.8951E+00 -4.5427E+00  0.0000E+00  0.0000E+00  6.1702E+00  0.0000E+00  0.0000E+00
  5.8000E+01  2.4000E+01  1.0000E+02  0.0000E+00  0.0000E+00  1.0000E+00  1.0000E+00  1.0000E+00  7.2000E+01  5.2000E+01  1.0000E+00  1.0500E+02  5.9737E+00 -4.5427E+00  0.0000E+00  0.0000E+00  6.2681E+00  0.0000E+00  0.0000E+00
  5.8000E+01  3.2000E+01  1.0000E+02  0.0000E+00  0.0000E+00  1.0000E+00  1.0000E+00  1.0000E+00  7.2000E+01  5.2000E+01  1.0000E+00  1.0500E+02  6.0397E+00 -4.5427E+00  0.0000E+00  0.0000E+00  6.3486E+00  0.0000E+00  0.0000E+00
  5.8000E+01  3.4500E+01  0.0000E+00  0.0000E+00  3.3000E+00  0.0000E+00  0.0000E+00  1.0000E+00  7.2000E+01  5.2000E+01  1.0000E+00  1.0500E+02  3.3282E+00 -3.8447E-02 -2.7636E-01  3.3000E+00  3.6520E+00 -3.5198E-01 -2.6794E-01
  5.8000E+01  4.0000E+01  1.0000E+02  0.0000E+00  0.0000E+00  1.0000E+00  1.0000E+00  1.0000E+00  7.2000E+01  5.2000E+01  1.0000E+00  1.0500E+02  6.1008E+00 -4.5427E+00  0.0000E+00  0.0000E+00  6.4229E+00  0.0000E+00  0.0000E+00
  5.8000E+01  4.2500E+01  0.0000E+00  0.0000E+00  3.1000E+00  0.0000E+00  0.0000E+00  1.0000E+00  7.2000E+01  5.2000E+01  1.0000E+00  1.0500E+02  3.3880E+00 -3.8619E-01 -6.3021E-01  3.1000E+00  3.7249E+00 -6.2487E-01 -5.8616E-01
  5.9000E+01  0.0000E+00  1.0000E+02  0.0000E+00  0.0000E+00  1.0000E+00  1.0000E+00  1.0000E+00  5.0000E+01  7.1000E+01  1.0000E+00  3.2000E+01  5.2215E+00 -4.5426E+00  0.0000E+00  0.0000E+00  5.1602E+00  0.0000E+00  0.0000E+00
  5.9000E+01  8.0000E+00  1.0000E+02  0.0000E+00  0.0000E+00  1.0000E+00  1.0000E+00  1.0000E+00  5.0000E+01  7.1000E+01  1.0000E+00  3.2000E+01  6.0722E+00 -4.5427E+00  0.0000E+00  0.0000E+00  5.9784E+00  0.0000E+00  0.0000E+00
  5.9000E+01  1.6000E+01  1.0000E+02  0.0000E+00  0.0000E+00  1.0000E+00  1.0000E+00  1.0000E+00  5.0000E+01  7.1000E+01  1.0000E+00  3.2000E+01  6.2756E+00 -4.5427E+00  0.0000E+00  0.0000E+00  6.1702E+00  0.0000E+00  0.0000E+00
  5.9000E+01  2.4000E+01  1.0000E+02  0.0000E+00  0.0000E+00  1.0000E+00  1.0000E+00  1.0000E+00  5.0000E+01  7.1000E+01  1.0000E+00  3.2000E+01  6.3795E+00 -4.5427E+00  0.0000E+00  0.0000E+00  6.2681E+00  0.0000E+00  0.0000E+00
  5.9000E+01  3.2000E+01  1.0000E+02  0.0000E+00  0.0000E+00  1.0000E+00  1.0000E+00  1.0000E+00  5.0000E+01  7.1000E+01  1.0000E+00  3.2000E+01  6.4647E+00 -4.5427E+00  0.0000E+00  0.0000E+00  6.3486E+00  0.0000E+00  0.0000E+00
  5.9000E+01  3.4500E+01  0.0000E+00  0.0000E+00  4.7000E+00  0.0000E+00  0.0000E+00  1.0000E+00  5.0000E+01  7.1000E+01  1.0000E+00  3.2000E+01  3.7528E+00  1.1464E+00  1.2010E+00  4.7000E+00  3.6520E+00  1.0480E+00  1.2196E+00
  5.9000E+01  4.0000E+01  1.0000E+02  0.0000E+00  0.0000E+00  1.0000E+00  1.0000E+00  1.0000E+00  5.0000E+01  7.1000E+01  1.0000E+00  3.2000E+01  6.5434E+00 -4.5427E+00  0.0000E+00  0.0000E+00  6.4229E+00  0.0000E+00  0.0000E+00
  5.9000E+01  4.2500E+01  0.0000E+00  0.0000E+00  3.1000E+00  0.0000E+00  0.0000E+00  1.0000E+00  5.0000E+01  7.1000E+01  1.0000E+00  3.2000E+01  3.8300E+00 -8.6578E-01 -8.0939E-01  3.1000E+00  3.7249E+00 -6.2487E-01 -8.2374E-01
  6.0000E+01  0.0000E+00  8.0000E+01  0.0000E+00  0.0000E+00  1.0000E+00  1.0000E+00  1.0000E+00  6.0000E+01  7.4000E+01  1.0000E+00  4.5000E+01  3.9764E+00 -4.5425E+00  0.0000E+00  0.0000E+00  4.1282E+00  0.0000E+00  0.0000E+00
  6.0000E+01  1.2000E+01  8.0000E+01  0.0000E+00  0.0000E+00  1.0000E+00  1.0000E+00  1.0000E+00  6.0000E+01  7.4000E+01  1.0000E+00  4.5000E+01  4.2627E+00 -4.5425E+00  0.0000E+00  0.0000E+00  4.4201E+00  0.0000E+00  0.0000E+00
  6.0000E+01  1.4500E+01  0.0000E+00  0.0000E+00  2.3000E+00  0.0000E+00  0.0000E+00  1.0000E+00  6.0000E+01  7.4000E+01  1.0000E+00  4.5000E+01  2.3988E+00 -1.8713E-01 -3.0086E-01  2.3000E+00  2.4745E+00 -1.7450E-01 -2.9072E-01
  6.0000E+01  2.4000E+01  8.0000E+01  0.0000E+00  0.0000E+00  1.0000E+00  1.0000E+00  1.0000E+00  6.0000E+01  7.4000E+01  1.0000E+00  4.5000E+01  4.3376E+00 -4.5425E+00  0.0000E+00  0.0000E+00  4.4984E+00  0.0000E+00  0.0000E+00
  6.0000E+01  2.6500E+01  0.0000E+00  0.0000E+00  2.6000E+00  0.0000E+00  0.0000E+00  1.0000E+00  6.0000E+01  7.4000E+01  1.0000E+00  4.5000E+01  2.4671E+00  2.4465E-01  1.2865E-01  2.6000E+00  2.5462E+00  5.3793E-02  1.2168E-01
  6.1000E+01  0.0000E+00  8.0000E+01  0.0000E+00  0.0000E+00  1.0000E+00  1.0000E+00  1.0000E+00  6.5000E+01  7.1000E+01  1.0000E+00  5.0000E+01  4.5099E+00 -4.5425E+00  0.0000E+00  0.0000E+00  4.1282E+00  0.0000E+00  0.0000E+00
  6.1000E+01  8.0000E+00  8.0000E+01  0.0000E+00  0.0000E+00  1.0000E+00  1.0000E+00  1.0000E+00  6.5000E+01  7.1000E+01  1.0000E+00  5.0000E+01  5.3270E+00 -4.5426E+00  0.0000E+00  0.0000E+00  4.7827E+00  0.0000E+00  0.0000E+00
  6.1000E+01  1.6000E+01  8.0000E+01  0.0000E+00  0.0000E+00  1.0000E+00  1.0000E+00  1.0000E+00  6.5000E+01  7.1000E+01  1.0000E+00  5.0000E+01  5.5403E+00 -4.5426E+00  0.0000E+00  0.0000E+00  4.9361E+00  0.0000E+00  0.0000E+00
  6.1000E+01  2.4000E+01  8.0000E+01  0.0000E+00  0.0000E+00  1.0000E+00  1.0000E+00  1.0000E+00  6.5000E+01  7.1000E+01  1.0000E+00  5.0000E+01  5.6516E+00 -4.5426E+00  0.0000E+00  0.0000E+00  5.0144E+00  0.0000E+00  0.0000E+00
  6.1000E+01  2.6500E+01  0.0000E+00  0.0000E+00  4.7000E+00  0.0000E+00  0.0000E+00  1.0000E+00  6.5000E+01  7.1000E+01  1.0000E+00  5.0000E+01  3.3691E+00  1.7944E+00  2.1302E+00  4.7000E+00  2.8591E+00  1.8409E+00  2.4110E+00
  6.1000E+01  3.2000E+01  8.0000E+01  0.0000E+00  0.0000E+00  1.0000E+00  1.0000E+00  1.0000E+00  6.5000E+01  7.1000E+01  1.0000E+00  5.0000E+01  5.7424E+00 -4.5426E+00  0.0000E+00  0.0000E+00  5.0788E+00  0.0000E+00  0.0000E+00
  6.1000E+01  3.4500E+01  0.0000E+00  0.0000E+00  3.4000E+00  0.0000E+00  0.0000E+00  1.0000E+00  6.5000E+01  7.1000E+01  1.0000E+00  5.0000E+01  3.4573E+00 -7.5253E-02  2.7409E-01  3.4000E+00  2.9216E+00  4.7841E-01  2.4555E-01
  6.2000E+01  0.0000E+00  8.0000E+01  0.0000E+00  0.0000E+00  1.0000E+00  1.0000E+00  1.0000E+00  5.5000E+01  6.1000E+01  1.0000E+00  6.0000E+01  3.8652E+00 -4.5425E+00  0.0000E+00  0.0000E+00  4.1282E+00  0.0000E+00  0.0000E+00
  6.2000E+01  1.2000E+01  8.0000E+01  0.0000E+00  0.0000E+00  1.0000E+00  1.0000E+00  1.0000E+00  5.5000E+01  6.1000E+01  1.0000E+00  6.0000E+01  4.1426E+00 -4.5425E+00  0.0000E+00  0.0000E+00  4.4201E+00  0.0000E+00  0.0000E+00
  6.2000E+01  1.4500E+01  0.0000E+00  0.0000E+00  2.3000E+00  0.0000E+00  0.0000E+00  1.0000E+00  5.5000E+01  6.1000E+01  1.0000E+00  6.0000E+01  2.3314E+00 -6.1257E-02 -2.3218E-01  2.3000E+00  2.4745E+00 -1.7450E-01 -2.2423E-01
  6.2000E+01  2.4000E+01  8.0000E+01  0.0000E+00  0.0000E+00  1.0000E+00  1.0000E+00  1.0000E+00  5.5000E+01  6.1000E+01  1.0000E+00  6.0000E+01  4.2138E+00 -4.5425E+00  0.0000E+00  0.0000E+00  4.4984E+00  0.0000E+00  0.0000E+00
  6.2000E+01  2.6500E+01  0.0000E+00  0.0000E+00  2.3000E+00  0.0000E+00  0.0000E+00  1.0000E+00  5.5000E+01  6.1000E+01  1.0000E+00  6.0000E+01  2.3962E+00 -1.8237E-01 -3.5778E-01  2.3000E+00  2.5462E+00 -2.4621E-01 -3.4127E-01
  6.3000E+01  0.0000E+00  1.0000E+02  0.0000E+00  0.0000E+00  1.0000E+00  1.0000E+00  1.0000E+00  7.2000E+01  6.4000E+01  1.0000E+00  1.0500E+02  5.0245E+00 -4.5426E+00  0.0000E+00  0.0000E+00  5.1602E+00  0.0000E+00  0.0000E+00
  6.3000E+01  8.0000E+00  1.0000E+02  0.0000E+00  0.0000E+00  1.0000E+00  1.0000E+00  1.0000E+00  7.2000E+01  6.4000E+01  1.0000E+00  1.0500E+02  5.5732E+00 -4.5426E+00  0.0000E+00  0.0000E+00  5.9784E+00  0.0000E+00  0.0000E+00
  6.3000E+01  1.6000E+01  1.0000E+02  0.0000E+00  0.0000E+00  1.0000E+00  1.0000E+00  1.0000E+00  7.2000E+01  6.4000E+01  1.0000E+00  1.0500E+02  5.6783E+00 -4.5426E+00  0.0000E+00  0.0000E+00  6.1702E+00  0.0000E+00  0.0000E+00
  6.3000E+01  2.4000E+01  1.0000E+02  0.0000E+00  0.0000E+00  1.0000E+00  1.0000E+00  1.0000E+00  7.2000E+01  6.4000E+01  1.0000E+00  1.0500E+02  5.7366E+00 -4.5426E+00  0.0000E+00  0.0000E+00  6.2681E+00  0.0000E+00  0.0000E+00
  6.3000E+01  3.2000E+01  1.0000E+02  0.0000E+00  0.0000E+00  1.0000E+00  1.0000E+00  1.0000E+00  7.2000E+01  6.4000E+01  1.0000E+00  1.0500E+02  5.7874E+00 -4.5426E+00  0.0000E+00  0.0000E+00  6.3486E+00  0.0000E+00  0.0000E+00
  6.3000E+01  3.4500E+01  0.0000E+00  0.0000E+00  2.3000E+00  0.0000E+00  0.0000E+00  1.0000E+00  7.2000E+01  6.4000E+01  1.0000E+00  1.0500E+02  2.9460E+00 -9.9599E-01 -1.4371E+00  2.3000E+00  3.6520E+00 -1.3520E+00 -1.2456E+00
  6.3000E+01  4.0000E+01  1.0000E+02  0.0000E+00  0.0000E+00  1.0000E+00  1.0000E+00  1.0000E+00  7.2000E+01  6.4000E+01  1.0000E+00  1.0500E+02  5.8345E+00 -4.5427E+00  0.0000E+00  0.0000E+00  6.4229E+00  0.0000E+00  0.0000E+00
  6.3000E+01  4.2500E+01  0.0000E+00  0.0000E+00  2.6000E+00  0.0000E+00  0.0000E+00  1.0000E+00  7.2000E+01  6.4000E+01  1.0000E+00  1.0500E+02  2.9922E+00 -5.9536E-01 -1.0477E+00  2.6000E+00  3.7249E+00 -1.1249E+00 -9.3328E-01
  6.4000E+01  0.0000E+00  8.0000E+01  0.0000E+00  0.0000E+00  1.0000E+00  1.0000E+00  1.0000E+00  6.0000E+01  6.1000E+01  1.0000E+00  6.2000E+01  4.1384E+00 -4.5425E+00  0.0000E+00  0.0000E+00  4.1282E+00  0.0000E+00  0.0000E+00
  6.4000E+01  8.0000E+00  8.0000E+01  0.0000E+00  0.0000E+00  1.0000E+00  1.0000E+00  1.0000E+00  6.0000E+01  6.1000E+01  1.0000E+00  6.2000E+01  4.7979E+00 -4.5426E+00  0.0000E+00  0.0000E+00  4.7827E+00  0.0000E+00  0.0000E+00
  6.4000E+01  1.6000E+01  8.0000E+01  0.0000E+00  0.0000E+00  1.0000E+00  1.0000E+00  1.0000E+00  6.0000E+01  6.1000E+01  1.0000E+00  6.2000E+01  4.9531E+00 -4.5426E+00  0.0000E+00  0.0000E+00  4.9361E+00  0.0000E+00  0.0000E+00
  6.4000E+01  2.4000E+01  8.0000E+01  0.0000E+00  0.0000E+00  1.0000E+00  1.0000E+00  1.0000E+00  6.0000E+01  6.1000E+01  1.0000E+00  6.2000E+01  5.0323E+00 -4.5426E+00  0.0000E+00  0.0000E+00  5.0144E+00  0.0000E+00  0.0000E+00
  6.4000E+01  3.2000E+01  8.0000E+01  0.0000E+00  0.0000E+00  1.0000E+00  1.0000E+00  1.0000E+00  6.0000E+01  6.1000E+01  1.0000E+00  6.2000E+01  5.0974E+00 -4.5426E+00  0.0000E+00  0.0000E+00  5.0788E+00  0.0000E+00  0.0000E+00
  6.4000E+01  4.0000E+01  8.0000E+01  0.0000E+00  0.0000E+00  1.0000E+00  1.0000E+00  1.0000E+00  6.0000E+01  6.1000E+01  1.0000E+00  6.2000E+01  5.1576E+00 -4.5426E+00  0.0000E+00  0.0000E+00  5.1383E+00  0.0000E+00  0.0000E+00
  6.4000E+01  4.2500E+01  0.0000E+00  0.0000E+00  3.3000E+00  0.0000E+00  0.0000E+00  1.0000E+00  6.0000E+01  6.1000E+01  1.0000E+00  6.2000E+01  2.9963E+00  4.6046E-01  4.1441E-01  3.3000E+00  2.9799E+00  3.2011E-01  4.1260E-01
  6.4000E+01  4.8000E+01  8.0000E+01  0.0000E+00  0.0000E+00  1.0000E+00  1.0000E+00  1.0000E+00  6.0000E+01  6.1000E+01  1.0000E+00  6.2000E+01  5.2142E+00 -4.5426E+00  0.0000E+00  0.0000E+00  5.1943E+00  0.0000E+00  0.0000E+00
  6.4000E+01  5.6000E+01  8.0000E+01  0.0000E+00  0.0000E+00  1.0000E+00  1.0000E+00  1.0000E+00  6.0000E+01  6.1000E+01  1.0000E+00  6.2000E+01  5.2676E+00 -4.5426E+00  0.0000E+00  0.0000E+00  5.2471E+00  0.0000E+00  0.0000E+00
  6.4000E+01  5.8500E+01  0.0000E+00  0.0000E+00  3.1000E+00  0.0000E+00  0.0000E+00  1.0000E+00  6.0000E+01  6.1000E+01  1.0000E+00  6.2000E+01  3.1043E+00 -6.3483E-03 -5.3106E-02  3.1000E+00  3.0867E+00  1.3251E-02 -5.1999E-02
  6.5000E+01  0.0000E+00  8.0000E+01  0.0000E+00  0.0000E+00  1.0000E+00  1.0000E+00  1.0000E+00  6.2000E+01  5.2000E+01  1.0000E+00  6.0000E+01  4.0812E+00 -4.5425E+00  0.0000E+00  0.0000E+00  4.1282E+00  0.0000E+00  0.0000E+00
  6.5000E+01  8.0000E+00  8.0000E+01  0.0000E+00  0.0000E+00  1.0000E+00  1.0000E+00  1.0000E+00  6.2000E+01  5.2000E+01  1.0000E+00  6.0000E+01  4.6862E+00 -4.5426E+00  0.0000E+00  0.0000E+00  4.7827E+00  0.0000E+00  0.0000E+00
  6.5000E+01  1.6000E+01  8.0000E+01  0.0000E+00  0.0000E+00  1.0000E+00  1.0000E+00  1.0000E+00  6.2000E+01  5.2000E+01  1.0000E+00  6.0000E+01  4.8221E+00 -4.5426E+00  0.0000E+00  0.0000E+00  4.9361E+00  0.0000E+00  0.0000E+00
  6.5000E+01  2.4000E+01  8.0000E+01  0.0000E+00  0.0000E+00  1.0000E+00  1.0000E+00  1.0000E+00  6.2000E+01  5.2000E+01  1.0000E+00  6.0000E+01  4.8920E+00 -4.5426E+00  0.0000E+00  0.0000E+00  5.0144E+00  0.0000E+00  0.0000E+00
  6.5000E+01  3.2000E+01  8.0000E+01  0.0000E+00  0.0000E+00  1.0000E+00  1.0000E+00  1.0000E+00  6.2000E+01  5.2000E+01  1.0000E+00  6.0000E+01  4.9501E+00 -4.5426E+00  0.0000E+00  0.0000E+00  5.0788E+00  0.0000E+00  0.0000E+00
  6.5000E+01  4.0000E+01  8.0000E+01  0.0000E+00  0.0000E+00  1.0000E+00  1.0000E+00  1.0000E+00  6.2000E+01  5.2000E+01  1.0000E+00  6.0000E+01  5.0038E+00 -4.5426E+00  0.0000E+00  0.0000E+00  5.1383E+00  0.0000E+00  0.0000E+00
  6.5000E+01  4.8000E+01  8.0000E+01  0.0000E+00  0.0000E+00  1.0000E+00  1.0000E+00  1.0000E+00  6.2000E+01  5.2000E+01  1.0000E+00  6.0000E+01  5.0543E+00 -4.5426E+00  0.0000E+00  0.0000E+00  5.1943E+00  0.0000E+00  0.0000E+00
  6.5000E+01  5.0500E+01  0.0000E+00  0.0000E+00  3.4000E+00  0.0000E+00  0.0000E+00  1.0000E+00  6.2000E+01  5.2000E+01  1.0000E+00  6.0000E+01  2.8873E+00  8.0660E-01  7.2547E-01  3.4000E+00  3.0349E+00  3.6515E-01  6.7392E-01
  6.5000E+01  5.6000E+01  8.0000E+01  0.0000E+00  0.0000E+00  1.0000E+00  1.0000E+00  1.0000E+00  6.2000E+01  5.2000E+01  1.0000E+00  6.0000E+01  5.1019E+00 -4.5426E+00  0.0000E+00  0.0000E+00  5.2471E+00  0.0000E+00  0.0000E+00
  6.5000E+01  5.8500E+01  0.0000E+00  0.0000E+00  2.1000E+00  0.0000E+00  0.0000E+00  1.0000E+00  6.2000E+01  5.2000E+01  1.0000E+00  6.0000E+01  2.9340E+00 -1.2912E+00 -1.3747E+00  2.1000E+00  3.0867E+00 -9.8675E-01 -1.2988E+00
  6.6000E+01  0.0000E+00  8.0000E+01  0.0000E+00  0.0000E+00  1.0000E+00  1.0000E+00  1.0000E+00  7.2000E+01  7.3000E+01  1.0000E+00  6.0000E+01  3.9543E+00 -4.5425E+00  0.0000E+00  0.0000E+00  4.1282E+00  0.0000E+00  0.0000E+00
  6.6000E+01  1.2000E+01  8.0000E+01  0.0000E+00  0.0000E+00  1.0000E+00  1.0000E+00  1.0000E+00  7.2000E+01  7.3000E+01  1.0000E+00  6.0000E+01  4.2387E+00 -4.5425E+00  0.0000E+00  0.0000E+00  4.4201E+00  0.0000E+00  0.0000E+00
  6.6000E+01  1.4500E+01  0.0000E+00  0.0000E+00  2.3000E+00  0.0000E+00  0.0000E+00  1.0000E+00  7.2000E+01  7.3000E+01  1.0000E+00  6.0000E+01  2.3850E+00 -1.6195E-01 -2.8807E-01  2.3000E+00  2.4745E+00 -1.7450E-01 -2.7768E-01
  6.6000E+01  2.4000E+01  8.0000E+01  0.0000E+00  0.0000E+00  1.0000E+00  1.0000E+00  1.0000E+00  7.2000E+01  7.3000E+01  1.0000E+00  6.0000E+01  4.3128E+00 -4.5425E+00  0.0000E+00  0.0000E+00  4.4984E+00  0.0000E+00  0.0000E+00
  6.6000E+01  3.6000E+01  8.0000E+01  0.0000E+00  0.0000E+00  1.0000E+00  1.0000E+00  1.0000E+00  7.2000E+01  7.3000E+01  1.0000E+00  6.0000E+01  4.3703E+00 -4.5425E+00  0.0000E+00  0.0000E+00  4.5600E+00  0.0000E+00  0.0000E+00
  6.6000E+01  3.8500E+01  0.0000E+00  0.0000E+00  2.6000E+00  0.0000E+00  0.0000E+00  1.0000E+00  7.2000E+01  7.3000E+01  1.0000E+00  6.0000E+01  2.5088E+00  1.6519E-01  3.3347E-02  2.6000E+00  2.6064E+00 -6.4184E-03  2.8999E-02
  6.7000E+01  0.0000E+00  1.2000E+02  0.0000E+00  0.0000E+00  1.0000E+00  1.0000E+00  1.0000E+00  7.3000E+01  6.7000E+01  1.0000E+00  6.0000E+01  6.1311E+00 -4.5427E+00  0.0000E+00  0.0000E+00  6.1922E+00  0.0000E+00  0.0000E+00
  6.7000E+01  1.2000E+01  1.2000E+02  0.0000E+00  0.0000E+00  1.0000E+00  1.0000E+00  1.0000E+00  7.3000E+01  6.7000E+01  1.0000E+00  6.0000E+01  6.5577E+00 -4.5427E+00  0.0000E+00  0.0000E+00  6.6301E+00  0.0000E+00  0.0000E+00
  6.7000E+01  1.4500E+01  0.0000E+00  0.0000E+00  4.2000E+00  0.0000E+00  0.0000E+00  1.0000E+00  7.3000E+01  6.7000E+01  1.0000E+00  6.0000E+01  3.6584E+00  6.7250E-01  6.1147E-01  4.2000E+00  3.7118E+00  4.8824E-01  5.9679E-01
  6.7000E+01  2.4000E+01  1.2000E+02  0.0000E+00  0.0000E+00  1.0000E+00  1.0000E+00  1.0000E+00  7.3000E+01  6.7000E+01  1.0000E+00  6.0000E+01  6.6713E+00 -4.5427E+00  0.0000E+00  0.0000E+00  6.7476E+00  0.0000E+00  0.0000E+00
  6.7000E+01  2.6500E+01  0.0000E+00  0.0000E+00  3.3000E+00  0.0000E+00  0.0000E+00  1.0000E+00  7.3000E+01  6.7000E+01  1.0000E+00  6.0000E+01  3.7624E+00 -5.5831E-01 -6.2112E-01  3.3000E+00  3.8193E+00 -5.1931E-01 -6.0643E-01
  6.8000E+01  0.0000E+00  8.0000E+01  0.0000E+00  0.0000E+00  1.0000E+00  1.0000E+00  1.0000E+00  6.2000E+01  6.1000E+01  1.0000E+00  6.5000E+01  4.2180E+00 -4.5425E+00  0.0000E+00  0.0000E+00  4.1282E+00  0.0000E+00  0.0000E+00
  6.8000E+01  8.0000E+00  8.0000E+01  0.0000E+00  0.0000E+00  1.0000E+00  1.0000E+00  1.0000E+00  6.2000E+01  6.1000E+01  1.0000E+00  6.5000E+01  4.9213E+00 -4.5426E+00  0.0000E+00  0.0000E+00  4.7827E+00  0.0000E+00  0.0000E+00
  6.8000E+01  1.6000E+01  8.0000E+01  0.0000E+00  0.0000E+00  1.0000E+00  1.0000E+00  1.0000E+00  6.2000E+01  6.1000E+01  1.0000E+00  6.5000E+01  5.0923E+00 -4.5426E+00  0.0000E+00  0.0000E+00  4.9361E+00  0.0000E+00  0.0000E+00
  6.8000E+01  1.8500E+01  0.0000E+00  0.0000E+00  3.1000E+00  0.0000E+00  0.0000E+00  1.0000E+00  6.2000E+01  6.1000E+01  1.0000E+00  6.5000E+01  2.9229E+00  2.7530E-01  3.2159E-01  3.1000E+00  2.7874E+00  3.1264E-01  3.2797E-01
  6.8000E+01  2.4000E+01  8.0000E+01  0.0000E+00  0.0000E+00  1.0000E+00  1.0000E+00  1.0000E+00  6.2000E+01  6.1000E+01  1.0000E+00  6.5000E+01  5.1797E+00 -4.5426E+00  0.0000E+00  0.0000E+00  5.0144E+00  0.0000E+00  0.0000E+00
  6.8000E+01  2.6500E+01  0.0000E+00  0.0000E+00  3.4000E+00  0.0000E+00  0.0000E+00  1.0000E+00  6.2000E+01  6.1000E+01  1.0000E+00  6.5000E+01  3.0027E+00  6.0093E-01  6.5081E-01  3.4000E+00  2.8591E+00  5.4094E-01  6.7024E-01
  6.9000E+01  0.0000E+00  1.2000E+02  0.0000E+00  0.0000E+00  1.0000E+00  1.0000E+00  1.0000E+00  5.8400E+01  7.1000E+01  1.0000E+00  5.8000E+01  5.3623E+00 -4.5426E+00  0.0000E+00  0.0000E+00  6.1922E+00  0.0000E+00  0.0000E+00
  6.9000E+01  8.0000E+00  1.2000E+02  0.0000E+00  0.0000E+00  1.0000E+00  1.0000E+00  1.0000E+00  5.8400E+01  7.1000E+01  1.0000E+00  5.8000E+01  6.8103E+00 -4.5427E+00  0.0000E+00  0.0000E+00  7.1741E+00  0.0000E+00  0.0000E+00
  6.9000E+01  1.6000E+01  1.2000E+02  0.0000E+00  0.0000E+00  1.0000E+00  1.0000E+00  1.0000E+00  5.8400E+01  7.1000E+01  1.0000E+00  5.8000E+01  7.2858E+00 -4.5427E+00  0.0000E+00  0.0000E+00  7.4042E+00  0.0000E+00  0.0000E+00
  6.9000E+01  2.4000E+01  1.2000E+02  0.0000E+00  0.0000E+00  1.0000E+00  1.0000E+00  1.0000E+00  5.8400E+01  7.1000E+01  1.0000E+00  5.8000E+01  7.5155E+00 -4.5427E+00  0.0000E+00  0.0000E+00  7.5217E+00  0.0000E+00  0.0000E+00
  6.9000E+01  3.2000E+01  1.2000E+02  0.0000E+00  0.0000E+00  1.0000E+00  1.0000E+00  1.0000E+00  5.8400E+01  7.1000E+01  1.0000E+00  5.8000E+01  7.6791E+00 -4.5427E+00  0.0000E+00  0.0000E+00  7.6183E+00  0.0000E+00  0.0000E+00
  6.9000E+01  4.0000E+01  1.2000E+02  0.0000E+00  0.0000E+00  1.0000E+00  1.0000E+00  1.0000E+00  5.8400E+01  7.1000E+01  1.0000E+00  5.8000E+01  7.8213E+00 -4.5427E+00  0.0000E+00  0.0000E+00  7.7075E+00  0.0000E+00  0.0000E+00
  6.9000E+01  4.8000E+01  1.2000E+02  0.0000E+00  0.0000E+00  1.0000E+00  1.0000E+00  1.0000E+00  5.8400E+01  7.1000E+01  1.0000E+00  5.8000E+01  7.9533E+00 -4.5427E+00  0.0000E+00  0.0000E+00  7.7914E+00  0.0000E+00  0.0000E+00
  6.9000E+01  5.6000E+01  1.2000E+02  0.0000E+00  0.0000E+00  1.0000E+00  1.0000E+00  1.0000E+00  5.8400E+01  7.1000E+01  1.0000E+00  5.8000E+01  8.0782E+00 -4.5428E+00  0.0000E+00  0.0000E+00  7.8707E+00  0.0000E+00  0.0000E+00
  6.9000E+01  6.4000E+01  1.2000E+02  0.0000E+00  0.0000E+00  1.0000E+00  1.0000E+00  1.0000E+00  5.8400E+01  7.1000E+01  1.0000E+00  5.8000E+01  8.1969E+00 -4.5428E+00  0.0000E+00  0.0000E+00  7.9455E+00  0.0000E+00  0.0000E+00
  6.9000E+01  7.2000E+01  1.2000E+02  0.0000E+00  0.0000E+00  1.0000E+00  1.0000E+00  1.0000E+00  5.8400E+01  7.1000E+01  1.0000E+00  5.8000E+01  8.3099E+00 -4.5428E+00  0.0000E+00  0.0000E+00  8.0162E+00  0.0000E+00  0.0000E+00
  6.9000E+01  8.0000E+01  1.2000E+02  0.0000E+00  0.0000E+00  1.0000E+00  1.0000E+00  1.0000E+00  5.8400E+01  7.1000E+01  1.0000E+00  5.8000E+01  8.4175E+00 -4.5428E+00  0.0000E+00  0.0000E+00  8.0830E+00  0.0000E+00  0.0000E+00
  6.9000E+01  8.8000E+01  1.2000E+02  0.0000E+00  0.0000E+00  1.0000E+00  1.0000E+00  1.0000E+00  5.8400E+01  7.1000E+01  1.0000E+00  5.8000E+01  8.5199E+00 -4.5428E+00  0.0000E+00  0.0000E+00  8.1460E+00  0.0000E+00  0.0000E+00
  6.9000E+01  9.6000E+01  1.2000E+02  0.0000E+00  0.0000E+00  1.0000E+00  1.0000E+00  1.0000E+00  5.8400E+01  7.1000E+01  1.0000E+00  5.8000E+01  8.6175E+00 -4.5428E+00  0.0000E+00  0.0000E+00  8.2056E+00  0.0000E+00  0.0000E+00
  6.9000E+01  1.0400E+02  1.2000E+02  0.0000E+00  0.0000E+00  1.0000E+00  1.0000E+00  1.0000E+00  5.8400E+01  7.1000E+01  1.0000E+00  5.8000E+01  8.7104E+00 -4.5428E+00  0.0000E+00  0.0000E+00  8.2618E+00  0.0000E+00  0.0000E+00
  6.9000E+01  1.1200E+02  1.2000E+02  0.0000E+00  0.0000E+00  1.0000E+00  1.0000E+00  1.0000E+00  5.8400E+01  7.1000E+01  1.0000E+00  5.8000E+01  8.7988E+00 -4.5428E+00  0.0000E+00  0.0000E+00  8.3149E+00  0.0000E+00  0.0000E+00
  6.9000E+01  1.2000E+02  1.2000E+02  0.0000E+00  0.0000E+00  1.0000E+00  1.0000E+00  1.0000E+00  5.8400E+01  7.1000E+01  1.0000E+00  5.8000E+01  8.8830E+00 -4.5428E+00  0.0000E+00  0.0000E+00  8.3651E+00  0.0000E+00  0.0000E+00
  6.9000E+01  1.2800E+02  1.2000E+02  0.0000E+00  0.0000E+00  1.0000E+00  1.0000E+00  1.0000E+00  5.8400E+01  7.1000E+01  1.0000E+00  5.8000E+01  8.9632E+00 -4.5428E+00  0.0000E+00  0.0000E+00  8.4125E+00  0.0000E+00  0.0000E+00
  6.9000E+01  1.3600E+02  1.2000E+02  0.0000E+00  0.0000E+00  1.0000E+00  1.0000E+00  1.0000E+00  5.8400E+01  7.1000E+01  1.0000E+00  5.8000E+01  9.0396E+00 -4.5428E+00  0.0000E+00  0.0000E+00  8.4572E+00  0.0000E+00  0.0000E+00
  6.9000E+01  1.4400E+02  1.2000E+02  0.0000E+00  0.0000E+00  1.0000E+00  1.0000E+00  1.0000E+00  5.8400E+01  7.1000E+01  1.0000E+00  5.8000E+01  9.1123E+00 -4.5428E+00  0.0000E+00  0.0000E+00  8.4995E+00  0.0000E+00  0.0000E+00
  6.9000E+01  1.5200E+02  1.2000E+02  0.0000E+00  0.0000E+00  1.0000E+00  1.0000E+00  1.0000E+00  5.8400E+01  7.1000E+01  1.0000E+00  5.8000E+01  9.1816E+00 -4.5428E+00  0.0000E+00  0.0000E+00  8.5394E+00  0.0000E+00  0.0000E+00
  6.9000E+01  1.6000E+02  1.2000E+02  0.0000E+00  0.0000E+00  1.0000E+00  1.0000E+00  1.0000E+00  5.8400E+01  7.1000E+01  1.0000E+00  5.8000E+01  9.2475E+00 -4.5428E+00  0.0000E+00  0.0000E+00  8.5771E+00  0.0000E+00  0.0000E+00
  6.9000E+01  1.6800E+02  1.2000E+02  0.0000E+00  0.0000E+00  1.0000E+00  1.0000E+00  1.0000E+00  5.8400E+01  7.1000E+01  1.0000E+00  5.8000E+01  9.3103E+00 -4.5428E+00  0.0000E+00  0.0000E+00  8.6127E+00  0.0000E+00  0.0000E+00
  6.9000E+01  1.7600E+02  1.2000E+02  0.0000E+00  0.0000E+00  1.0000E+00  1.0000E+00  1.0000E+00  5.8400E+01  7.1000E+01  1.0000E+00  5.8000E+01  9.3701E+00 -4.5428E+00  0.0000E+00  0.0000E+00  8.6464E+00  0.0000E+00  0.0000E+00
  6.9000E+01  1.8400E+02  1.2000E+02  0.0000E+00  0.0000E+00  1.0000E+00  1.0000E+00  1.0000E+00  5.8400E+01  7.1000E+01  1.0000E+00  5.8000E+01  9.4270E+00 -4.5428E+00  0.0000E+00  0.0000E+00  8.6781E+00  0.0000E+00  0.0000E+00
  6.9000E+01  1.9200E+02  1.2000E+02  0.0000E+00  0.0000E+00  1.0000E+00  1.0000E+00  1.0000E+00  5.8400E+01  7.1000E+01  1.0000E+00  5.8000E+01  9.4812E+00 -4.5428E+00  0.0000E+00  0.0000E+00  8.7081E+00  0.0000E+00  0.0000E+00
  6.9000E+01  2.0000E+02  1.2000E+02  0.0000E+00  0.0000E+00  1.0000E+00  1.0000E+00  1.0000E+00  5.8400E+01  7.1000E+01  1.0000E+00  5.8000E+01  9.5329E+00 -4.5428E+00  0.0000E+00  0.0000E+00  8.7365E+00  0.0000E+00  0.0000E+00
  6.9000E+01  2.0800E+02  1.2000E+02  0.0000E+00  0.0000E+00  1.0000E+00  1.0000E+00  1.0000E+00  5.8400E+01  7.1000E+01  1.0000E+00  5.8000E+01  9.5820E+00 -4.5428E+00  0.0000E+00  0.0000E+00  8.7632E+00  0.0000E+00  0.0000E+00
  6.9000E+01  2.1600E+02  1.2000E+02  0.0000E+00  0.0000E+00  1.0000E+00  1.0000E+00  1.0000E+00  5.8400E+01  7.1000E+01  1.0000E+00  5.8000E+01  9.6288E+00 -4.5428E+00  0.0000E+00  0.0000E+00  8.7885E+00  0.0000E+00  0.0000E+00
  6.9000E+01  2.2400E+02  1.2000E+02  0.0000E+00  0.0000E+00  1.0000E+00  1.0000E+00  1.0000E+00  5.8400E+01  7.1000E+01  1.0000E+00  5.8000E+01  9.6734E+00 -4.5428E+00  0.0000E+00  0.0000E+00  8.8124E+00  0.0000E+00  0.0000E+00
  6.9000E+01  2.3200E+02  1.2000E+02  0.0000E+00  0.0000E+00  1.0000E+00  1.0000E+00  1.0000E+00  5.8400E+01  7.1000E+01  1.0000E+00  5.8000E+01  9.7158E+00 -4.5428E+00  0.0000E+00  0.0000E+00  8.8349E+00  0.0000E+00  0.0000E+00
  6.9000E+01  2.4000E+02  1.2000E+02  0.0000E+00  0.0000E+00  1.0000E+00  1.0000E+00  1.0000E+00  5.8400E+01  7.1000E+01  1.0000E+00  5.8000E+01  9.7562E+00 -4.5428E+00  0.0000E+00  0.0000E+00  8.8562E+00  0.0000E+00  0.0000E+00
  6.9000E+01  2.4800E+02  1.2000E+02  0.0000E+00  0.0000E+00  1.0000E+00  1.0000E+00  1.0000E+00  5.8400E+01  7.1000E+01  1.0000E+00  5.8000E+01  9.7947E+00 -4.5428E+00  0.0000E+00  0.0000E+00  8.8763E+00  0.0000E+00  0.0000E+00
  6.9000E+01  2.5600E+02  1.2000E+02  0.0000E+00  0.0000E+00  1.0000E+00  1.0000E+00  1.0000E+00  5.8400E+01  7.1000E+01  1.0000E+00  5.8000E+01  9.8314E+00 -4.5428E+00  0.0000E+00  0.0000E+00  8.8953E+00  0.0000E+00  0.0000E+00
  6.9000E+01  2.5850E+02  0.0000E+00  0.0000E+00  7.5500E+00  0.0000E+00  0.0000E+00  1.0000E+00  5.8400E+01  7.1000E+01  1.0000E+00  5.8000E+01  7.3480E+00  1.2488E-01  6.0553E-01  7.5500E+00  5.6367E+00  1.9133E+00  6.3848E-01
  6.9000E+01  2.6317E+02  0.0000E+00  0.0000E+00  6.0100E+00  0.0000E+00  0.0000E+00  1.0000E+00  5.8400E+01  7.1000E+01  1.0000E+00  5.8000E+01  4.7838E+00  1.1643E+00  1.8212E+00  6.0100E+00  2.9580E+00  3.0520E+00  2.3526E+00
  6.9000E+01  2.6400E+02  1.2000E+02  0.0000E+00  0.0000E+00  1.0000E+00  1.0000E+00  1.0000E+00  5.8400E+01  7.1000E+01  1.0000E+00  5.8000E+01  9.8663E+00 -4.5428E+00  0.0000E+00  0.0000E+00  8.9133E+00  0.0000E+00  0.0000E+00
  7.0000E+01  0.0000E+00  1.8000E+02  0.0000E+00  0.0000E+00  1.0000E+00  1.0000E+00  1.0000E+00  6.9500E+01  7.2000E+01  0.0000E+00  3.9000E+01  1.0334E+01 -4.5428E+00  0.0000E+00  0.0000E+00  9.2884E+00  0.0000E+00  0.0000E+00
  7.0000E+01  2.4000E+01  1.8000E+02  0.0000E+00  0.0000E+00  1.0000E+00  1.0000E+00  1.0000E+00  6.9500E+01  7.2000E+01  0.0000E+00  3.9000E+01  1.0513E+01 -4.5428E+00  0.0000E+00  0.0000E+00  9.4645E+00  0.0000E+00  0.0000E+00
  7.0000E+01  2.6000E+01  0.0000E+00  0.0000E+00  7.1200E+00  0.0000E+00  0.0000E+00  1.0000E+00  6.9500E+01  7.2000E+01  0.0000E+00  3.9000E+01  6.3714E+00  5.3373E-01  6.0805E-01  7.1200E+00  5.9439E+00  1.1761E+00  6.3211E-01
  7.0000E+01  4.8000E+01  1.8000E+02  0.0000E+00  0.0000E+00  1.0000E+00  1.0000E+00  1.0000E+00  6.9500E+01  7.2000E+01  0.0000E+00  3.9000E+01  1.0647E+01 -4.5428E+00  0.0000E+00  0.0000E+00  9.5905E+00  0.0000E+00  0.0000E+00
  7.0000E+01  7.2000E+01  1.8000E+02  0.0000E+00  0.0000E+00  1.0000E+00  1.0000E+00  1.0000E+00  6.9500E+01  7.2000E+01  0.0000E+00  3.9000E+01  1.0761E+01 -4.5428E+00  0.0000E+00  0.0000E+00  9.6965E+00  0.0000E+00  0.0000E+00
  7.0000E+01  7.4000E+01  0.0000E+00  0.0000E+00  7.2000E+00  0.0000E+00  0.0000E+00  1.0000E+00  6.9500E+01  7.2000E+01  0.0000E+00  3.9000E+01  6.6166E+00  4.0055E-01  4.7849E-01  7.2000E+00  6.1726E+00  1.0274E+00  4.9597E-01
  7.1000E+01  0.0000E+00  8.0000E+01  0.0000E+00  0.0000E+00  1.0000E+00  1.0000E+00  1.0000E+00  6.4200E+01  3.4000E+01  1.0000E+00  9.0000E+01  5.3070E+00 -4.5426E+00  0.0000E+00  0.0000E+00  4.1282E+00  0.0000E+00  0.0000E+00
  7.1000E+01  8.0000E+00  8.0000E+01  0.0000E+00  0.0000E+00  1.0000E+00  1.0000E+00  1.0000E+00  6.4200E+01  3.4000E+01  1.0000E+00  9.0000E+01  5.9078E+00 -4.5427E+00  0.0000E+00  0.0000E+00  4.7827E+00  0.0000E+00  0.0000E+00
  7.1000E+01  1.6000E+01  8.0000E+01  0.0000E+00  0.0000E+00  1.0000E+00  1.0000E+00  1.0000E+00  6.4200E+01  3.4000E+01  1.0000E+00  9.0000E+01  6.0397E+00 -4.5427E+00  0.0000E+00  0.0000E+00  4.9361E+00  0.0000E+00  0.0000E+00
  7.1000E+01  2.4000E+01  8.0000E+01  0.0000E+00  0.0000E+00  1.0000E+00  1.0000E+00  1.0000E+00  6.4200E+01  3.4000E+01  1.0000E+00  9.0000E+01  6.1215E+00 -4.5427E+00  0.0000E+00  0.0000E+00  5.0144E+00  0.0000E+00  0.0000E+00
  7.1000E+01  3.2000E+01  8.0000E+01  0.0000E+00  0.0000E+00  1.0000E+00  1.0000E+00  1.0000E+00  6.4200E+01  3.4000E+01  1.0000E+00  9.0000E+01  6.1947E+00 -4.5427E+00  0.0000E+00  0.0000E+00  5.0788E+00  0.0000E+00  0.0000E+00
  7.1000E+01  4.0000E+01  8.0000E+01  0.0000E+00  0.0000E+00  1.0000E+00  1.0000E+00  1.0000E+00  6.4200E+01  3.4000E+01  1.0000E+00  9.0000E+01  6.2636E+00 -4.5427E+00  0.0000E+00  0.0000E+00  5.1383E+00  0.0000E+00  0.0000E+00
  7.1000E+01  4.2500E+01  0.0000E+00  0.0000E+00  1.2500E+00  0.0000E+00  0.0000E+00  1.0000E+00  6.4200E+01  3.4000E+01  1.0000E+00  9.0000E+01  3.2750E+00 -2.8086E+00 -2.5130E+00  1.2500E+00  2.9799E+00 -1.7299E+00 -2.7449E+00
  7.1000E+01  4.8000E+01  8.0000E+01  0.0000E+00  0.0000E+00  1.0000E+00  1.0000E+00  1.0000E+00  6.4200E+01  3.4000E+01  1.0000E+00  9.0000E+01  6.3288E+00 -4.5427E+00  0.0000E+00  0.0000E+00  5.1943E+00  0.0000E+00  0.0000E+00
  7.1000E+01  5.0750E+01  0.0000E+00  0.0000E+00  4.6100E+00  0.0000E+00  0.0000E+00  1.0000E+00  6.4200E+01  3.4000E+01  1.0000E+00  9.0000E+01  3.1422E+00  2.1217E+00  2.3998E+00  4.6100E+00  2.8823E+00  1.7277E+00  2.5677E+00
  7.1000E+01  5.6000E+01  8.0000E+01  0.0000E+00  0.0000E+00  1.0000E+00  1.0000E+00  1.0000E+00  6.4200E+01  3.4000E+01  1.0000E+00  9.0000E+01  6.3905E+00 -4.5427E+00  0.0000E+00  0.0000E+00  5.2471E+00  0.0000E+00  0.0000E+00
  7.1000E+01  6.4000E+01  8.0000E+01  0.0000E+00  0.0000E+00  1.0000E+00  1.0000E+00  1.0000E+00  6.4200E+01  3.4000E+01  1.0000E+00  9.0000E+01  6.4490E+00 -4.5427E+00  0.0000E+00  0.0000E+00  5.2970E+00  0.0000E+00  0.0000E+00
  7.1000E+01  6.5000E+01  0.0000E+00  0.0000E+00  5.7700E+00  0.0000E+00  0.0000E+00  1.0000E+00  6.4200E+01  3.4000E+01  1.0000E+00  9.0000E+01  4.9900E+00  7.1005E-01  1.1935E+00  5.7700E+00  4.2738E+00  1.4962E+00  1.3408E+00
  7.1000E+01  7.0500E+01  0.0000E+00  0.0000E+00  1.3000E+00  0.0000E+00  0.0000E+00  1.0000E+00  6.4200E+01  3.4000E+01  1.0000E+00  9.0000E+01  1.5144E+00 -6.4307E-01 -4.6809E-01  1.3000E+00  1.5194E+00 -2.1941E-01 -4.7642E-01
  7.2000E+01  0.0000E+00  1.0000E+02  0.0000E+00  0.0000E+00  1.0000E+00  1.0000E+00  1.0000E+00  6.2000E+01  6.3000E+01  1.0000E+00  9.5000E+01  4.5209E+00 -4.5425E+00  0.0000E+00  0.0000E+00  5.1602E+00  0.0000E+00  0.0000E+00
  7.2000E+01  1.2000E+01  1.0000E+02  0.0000E+00  0.0000E+00  1.0000E+00  1.0000E+00  1.0000E+00  6.2000E+01  6.3000E+01  1.0000E+00  9.5000E+01  4.9146E+00 -4.5426E+00  0.0000E+00  0.0000E+00  5.5251E+00  0.0000E+00  0.0000E+00
  7.2000E+01  1.4500E+01  0.0000E+00  0.0000E+00  3.3700E+00  0.0000E+00  0.0000E+00  1.0000E+00  6.2000E+01  6.3000E+01  1.0000E+00  9.5000E+01  2.8953E+00  7.4481E-01  8.2152E-01  3.3700E+00  3.0931E+00  2.7687E-01  7.5130E-01
  7.2000E+01  2.4000E+01  1.0000E+02  0.0000E+00  0.0000E+00  1.0000E+00  1.0000E+00  1.0000E+00  6.2000E+01  6.3000E+01  1.0000E+00  9.5000E+01  5.0132E+00 -4.5426E+00  0.0000E+00  0.0000E+00  5.6230E+00  0.0000E+00  0.0000E+00
  7.2000E+01  3.6000E+01  1.0000E+02  0.0000E+00  0.0000E+00  1.0000E+00  1.0000E+00  1.0000E+00  6.2000E+01  6.3000E+01  1.0000E+00  9.5000E+01  5.0851E+00 -4.5426E+00  0.0000E+00  0.0000E+00  5.7000E+00  0.0000E+00  0.0000E+00
  7.2000E+01  4.8000E+01  1.0000E+02  0.0000E+00  0.0000E+00  1.0000E+00  1.0000E+00  1.0000E+00  6.2000E+01  6.3000E+01  1.0000E+00  9.5000E+01  5.1497E+00 -4.5426E+00  0.0000E+00  0.0000E+00  5.7699E+00  0.0000E+00  0.0000E+00
  7.2000E+01  5.2500E+01  0.0000E+00  0.0000E+00  2.1500E+00  0.0000E+00  0.0000E+00  1.0000E+00  6.2000E+01  6.3000E+01  1.0000E+00  9.5000E+01  2.1311E+00  4.0183E-02  2.0654E-01  2.1500E+00  2.1989E+00 -4.8865E-02  1.6503E-01
  7.2000E+01  6.0000E+01  1.0000E+02  0.0000E+00  0.0000E+00  1.0000E+00  1.0000E+00  1.0000E+00  6.2000E+01  6.3000E+01  1.0000E+00  9.5000E+01  5.2088E+00 -4.5426E+00  0.0000E+00  0.0000E+00  5.8341E+00  0.0000E+00  0.0000E+00
  7.2000E+01  7.2000E+01  1.0000E+02  0.0000E+00  0.0000E+00  1.0000E+00  1.0000E+00  1.0000E+00  6.2000E+01  6.3000E+01  1.0000E+00  9.5000E+01  5.2629E+00 -4.5426E+00  0.0000E+00  0.0000E+00  5.8930E+00  0.0000E+00  0.0000E+00
  7.2000E+01  7.4500E+01  0.0000E+00  0.0000E+00  2.3700E+00  0.0000E+00  0.0000E+00  1.0000E+00  6.2000E+01  6.3000E+01  1.0000E+00  9.5000E+01  3.2277E+00 -1.2070E+00 -1.1186E+00  2.3700E+00  3.4476E+00 -1.0776E+00 -1.0475E+00
  7.2000E+01  8.4000E+01  1.0000E+02  0.0000E+00  0.0000E+00  1.0000E+00  1.0000E+00  1.0000E+00  6.2000E+01  6.3000E+01  1.0000E+00  9.5000E+01  5.3125E+00 -4.5426E+00  0.0000E+00  0.0000E+00  5.9471E+00  0.0000E+00  0.0000E+00
  7.2000E+01  8.7000E+01  0.0000E+00  0.0000E+00  4.4200E+00  0.0000E+00  0.0000E+00  1.0000E+00  6.2000E+01  6.3000E+01  1.0000E+00  9.5000E+01  2.9874E+00  2.1784E+00  2.2936E+00  4.4200E+00  3.1652E+00  1.2548E+00  2.1217E+00
  7.2000E+01  9.6000E+01  1.0000E+02  0.0000E+00  0.0000E+00  1.0000E+00  1.0000E+00  1.0000E+00  6.2000E+01  6.3000E+01  1.0000E+00  9.5000E+01  5.3579E+00 -4.5426E+00  0.0000E+00  0.0000E+00  5.9967E+00  0.0000E+00  0.0000E+00
  7.2000E+01  1.0800E+02  1.0000E+02  0.0000E+00  0.0000E+00  1.0000E+00  1.0000E+00  1.0000E+00  6.2000E+01  6.3000E+01  1.0000E+00  9.5000E+01  5.3995E+00 -4.5426E+00  0.0000E+00  0.0000E+00  6.0422E+00  0.0000E+00  0.0000E+00
  7.2000E+01  1.2000E+02  1.0000E+02  0.0000E+00  0.0000E+00  1.0000E+00  1.0000E+00  1.0000E+00  6.2000E+01  6.3000E+01  1.0000E+00  9.5000E+01  5.4376E+00 -4.5426E+00  0.0000E+00  0.0000E+00  6.0840E+00  0.0000E+00  0.0000E+00
  7.2000E+01  1.3200E+02  1.0000E+02  0.0000E+00  0.0000E+00  1.0000E+00  1.0000E+00  1.0000E+00  6.2000E+01  6.3000E+01  1.0000E+00  9.5000E+01  5.4726E+00 -4.5426E+00  0.0000E+00  0.0000E+00  6.1224E+00  0.0000E+00  0.0000E+00
  7.2000E+01  1.4400E+02  1.0000E+02  0.0000E+00  0.0000E+00  1.0000E+00  1.0000E+00  1.0000E+00  6.2000E+01  6.3000E+01  1.0000E+00  9.5000E+01  5.5046E+00 -4.5426E+00  0.0000E+00  0.0000E+00  6.1576E+00  0.0000E+00  0.0000E+00
  7.2000E+01  1.5600E+02  1.0000E+02  0.0000E+00  0.0000E+00  1.0000E+00  1.0000E+00  1.0000E+00  6.2000E+01  6.3000E+01  1.0000E+00  9.5000E+01  5.5339E+00 -4.5426E+00  0.0000E+00  0.0000E+00  6.1900E+00  0.0000E+00  0.0000E+00
  7.2000E+01  1.6800E+02  1.0000E+02  0.0000E+00  0.0000E+00  1.0000E+00  1.0000E+00  1.0000E+00  6.2000E+01  6.3000E+01  1.0000E+00  9.5000E+01  5.5607E+00 -4.5426E+00  0.0000E+00  0.0000E+00  6.2196E+00  0.0000E+00  0.0000E+00
  7.2000E+01  1.8000E+02  1.0000E+02  0.0000E+00  0.0000E+00  1.0000E+00  1.0000E+00  1.0000E+00  6.2000E+01  6.3000E+01  1.0000E+00  9.5000E+01  5.5853E+00 -4.5426E+00  0.0000E+00  0.0000E+00  6.2469E+00  0.0000E+00  0.0000E+00
  7.2000E+01  1.9200E+02  1.0000E+02  0.0000E+00  0.0000E+00  1.0000E+00  1.0000E+00  1.0000E+00  6.2000E+01  6.3000E+01  1.0000E+00  9.5000E+01  5.6079E+00 -4.5426E+00  0.0000E+00  0.0000E+00  6.2719E+00  0.0000E+00  0.0000E+00
  7.2000E+01  2.0400E+02  1.0000E+02  0.0000E+00  0.0000E+00  1.0000E+00  1.0000E+00  1.0000E+00  6.2000E+01  6.3000E+01  1.0000E+00  9.5000E+01  5.6285E+00 -4.5426E+00  0.0000E+00  0.0000E+00  6.2948E+00  0.0000E+00  0.0000E+00
  7.2000E+01  2.1600E+02  1.0000E+02  0.0000E+00  0.0000E+00  1.0000E+00  1.0000E+00  1.0000E+00  6.2000E+01  6.3000E+01  1.0000E+00  9.5000E+01  5.6474E+00 -4.5426E+00  0.0000E+00  0.0000E+00  6.3159E+00  0.0000E+00  0.0000E+00
  7.2000E+01  2.2800E+02  1.0000E+02  0.0000E+00  0.0000E+00  1.0000E+00  1.0000E+00  1.0000E+00  6.2000E+01  6.3000E+01  1.0000E+00  9.5000E+01  5.6648E+00 -4.5426E+00  0.0000E+00  0.0000E+00  6.3352E+00  0.0000E+00  0.0000E+00
  7.2000E+01  2.4000E+02  1.0000E+02  0.0000E+00  0.0000E+00  1.0000E+00  1.0000E+00  1.0000E+00  6.2000E+01  6.3000E+01  1.0000E+00  9.5000E+01  5.6806E+00 -4.5426E+00  0.0000E+00  0.0000E+00  6.3530E+00  0.0000E+00  0.0000E+00
  7.2000E+01  2.5200E+02  1.0000E+02  0.0000E+00  0.0000E+00  1.0000E+00  1.0000E+00  1.0000E+00  6.2000E+01  6.3000E+01  1.0000E+00  9.5000E+01  5.6952E+00 -4.5426E+00  0.0000E+00  0.0000E+00  6.3693E+00  0.0000E+00  0.0000E+00
  7.2000E+01  2.6400E+02  1.0000E+02  0.0000E+00  0.0000E+00  1.0000E+00  1.0000E+00  1.0000E+00  6.2000E+01  6.3000E+01  1.0000E+00  9.5000E+01  5.7085E+00 -4.5426E+00  0.0000E+00  0.0000E+00  6.3842E+00  0.0000E+00  0.0000E+00
  7.2000E+01  2.7600E+02  1.0000E+02  0.0000E+00  0.0000E+00  1.0000E+00  1.0000E+00  1.0000E+00  6.2000E+01  6.3000E+01  1.0000E+00  9.5000E+01  5.7207E+00 -4.5426E+00  0.0000E+00  0.0000E+00  6.3979E+00  0.0000E+00  0.0000E+00
  7.2000E+01  2.8800E+02  1.0000E+02  0.0000E+00  0.0000E+00  1.0000E+00  1.0000E+00  1.0000E+00  6.2000E+01  6.3000E+01  1.0000E+00  9.5000E+01  5.7319E+00 -4.5426E+00  0.0000E+00  0.0000E+00  6.4105E+00  0.0000E+00  0.0000E+00
  7.2000E+01  3.0000E+02  1.0000E+02  0.0000E+00  0.0000E+00  1.0000E+00  1.0000E+00  1.0000E+00  6.2000E+01  6.3000E+01  1.0000E+00  9.5000E+01  5.7421E+00 -4.5426E+00  0.0000E+00  0.0000E+00  6.4221E+00  0.0000E+00  0.0000E+00
  7.2000E+01  3.1200E+02  1.0000E+02  0.0000E+00  0.0000E+00  1.0000E+00  1.0000E+00  1.0000E+00  6.2000E+01  6.3000E+01  1.0000E+00  9.5000E+01  5.7515E+00 -4.5426E+00  0.0000E+00  0.0000E+00  6.4327E+00  0.0000E+00  0.0000E+00
  7.2000E+01  3.2400E+02  1.0000E+02  0.0000E+00  0.0000E+00  1.0000E+00  1.0000E+00  1.0000E+00  6.2000E+01  6.3000E+01  1.0000E+00  9.5000E+01  5.7601E+00 -4.5426E+00  0.0000E+00  0.0000E+00  6.4424E+00  0.0000E+00  0.0000E+00
  7.2000E+01  3.3600E+02  1.0000E+02  0.0000E+00  0.0000E+00  1.0000E+00  1.0000E+00  1.0000E+00  6.2000E+01  6.3000E+01  1.0000E+00  9.5000E+01  5.7680E+00 -4.5426E+00  0.0000E+00  0.0000E+00  6.4514E+00  0.0000E+00  0.0000E+00
  7.2000E+01  3.4800E+02  1.0000E+02  0.0000E+00  0.0000E+00  1.0000E+00  1.0000E+00  1.0000E+00  6.2000E+01  6.3000E+01  1.0000E+00  9.5000E+01  5.7752E+00 -4.5426E+00  0.0000E+00  0.0000E+00  6.4596E+00  0.0000E+00  0.0000E+00
  7.2000E+01  3.6000E+02  1.0000E+02  0.0000E+00  0.0000E+00  1.0000E+00  1.0000E+00  1.0000E+00  6.2000E+01  6.3000E+01  1.0000E+00  9.5000E+01  5.7818E+00 -4.5426E+00  0.0000E+00  0.0000E+00  6.4671E+00  0.0000E+00  0.0000E+00
  7.2000E+01  3.7200E+02  1.0000E+02  0.0000E+00  0.0000E+00  1.0000E+00  1.0000E+00  1.0000E+00  6.2000E+01  6.3000E+01  1.0000E+00  9.5000E+01  5.7879E+00 -4.5426E+00  0.0000E+00  0.0000E+00  6.4740E+00  0.0000E+00  0.0000E+00
  7.2000E+01  3.8400E+02  1.0000E+02  0.0000E+00  0.0000E+00  1.0000E+00  1.0000E+00  1.0000E+00  6.2000E+01  6.3000E+01  1.0000E+00  9.5000E+01  5.7934E+00 -4.5426E+00  0.0000E+00  0.0000E+00  6.4804E+00  0.0000E+00  0.0000E+00
  7.2000E+01  3.9600E+02  1.0000E+02  0.0000E+00  0.0000E+00  1.0000E+00  1.0000E+00  1.0000E+00  6.2000E+01  6.3000E+01  1.0000E+00  9.5000E+01  5.7985E+00 -4.5426E+00  0.0000E+00  0.0000E+00  6.4862E+00  0.0000E+00  0.0000E+00
  7.2000E+01  4.0800E+02  1.0000E+02  0.0000E+00  0.0000E+00  1.0000E+00  1.0000E+00  1.0000E+00  6.2000E+01  6.3000E+01  1.0000E+00  9.5000E+01  5.8032E+00 -4.5427E+00  0.0000E+00  0.0000E+00  6.4916E+00  0.0000E+00  0.0000E+00
  7.2000E+01  4.2000E+02  1.0000E+02  0.0000E+00  0.0000E+00  1.0000E+00  1.0000E+00  1.0000E+00  6.2000E+01  6.3000E+01  1.0000E+00  9.5000E+01  5.8074E+00 -4.5427E+00  0.0000E+00  0.0000E+00  6.4965E+00  0.0000E+00  0.0000E+00
  7.2000E+01  4.3200E+02  1.0000E+02  0.0000E+00  0.0000E+00  1.0000E+00  1.0000E+00  1.0000E+00  6.2000E+01  6.3000E+01  1.0000E+00  9.5000E+01  5.8113E+00 -4.5427E+00  0.0000E+00  0.0000E+00  6.5010E+00  0.0000E+00  0.0000E+00
  7.2000E+01  4.4400E+02  1.0000E+02  0.0000E+00  0.0000E+00  1.0000E+00  1.0000E+00  1.0000E+00  6.2000E+01  6.3000E+01  1.0000E+00  9.5000E+01  5.8149E+00 -4.5427E+00  0.0000E+00  0.0000E+00  6.5051E+00  0.0000E+00  0.0000E+00
  7.2000E+01  4.5600E+02  1.0000E+02  0.0000E+00  0.0000E+00  1.0000E+00  1.0000E+00  1.0000E+00  6.2000E+01  6.3000E+01  1.0000E+00  9.5000E+01  5.8182E+00 -4.5427E+00  0.0000E+00  0.0000E+00  6.5089E+00  0.0000E+00  0.0000E+00
  7.2000E+01  4.6800E+02  1.0000E+02  0.0000E+00  0.0000E+00  1.0000E+00  1.0000E+00  1.0000E+00  6.2000E+01  6.3000E+01  1.0000E+00  9.5000E+01  5.8212E+00 -4.5427E+00  0.0000E+00  0.0000E+00  6.5124E+00  0.0000E+00  0.0000E+00
  7.2000E+01  4.8000E+02  1.0000E+02  0.0000E+00  0.0000E+00  1.0000E+00  1.0000E+00  1.0000E+00  6.2000E+01  6.3000E+01  1.0000E+00  9.5000E+01  5.8240E+00 -4.5427E+00  0.0000E+00  0.0000E+00  6.5156E+00  0.0000E+00  0.0000E+00
  7.2000E+01  4.9200E+02  1.0000E+02  0.0000E+00  0.0000E+00  1.0000E+00  1.0000E+00  1.0000E+00  6.2000E+01  6.3000E+01  1.0000E+00  9.5000E+01  5.8265E+00 -4.5427E+00  0.0000E+00  0.0000E+00  6.5185E+00  0.0000E+00  0.0000E+00
  7.2000E+01  5.0400E+02  1.0000E+02  0.0000E+00  0.0000E+00  1.0000E+00  1.0000E+00  1.0000E+00  6.2000E+01  6.3000E+01  1.0000E+00  9.5000E+01  5.8288E+00 -4.5427E+00  0.0000E+00  0.0000E+00  6.5212E+00  0.0000E+00  0.0000E+00
  7.2000E+01  5.1600E+02  1.0000E+02  0.0000E+00  0.0000E+00  1.0000E+00  1.0000E+00  1.0000E+00  6.2000E+01  6.3000E+01  1.0000E+00  9.5000E+01  5.8309E+00 -4.5427E+00  0.0000E+00  0.0000E+00  6.5237E+00  0.0000E+00  0.0000E+00
  7.2000E+01  5.2800E+02  1.0000E+02  0.0000E+00  0.0000E+00  1.0000E+00  1.0000E+00  1.0000E+00  6.2000E+01  6.3000E+01  1.0000E+00  9.5000E+01  5.8329E+00 -4.5427E+00  0.0000E+00  0.0000E+00  6.5259E+00  0.0000E+00  0.0000E+00
  7.2000E+01  5.4000E+02  1.0000E+02  0.0000E+00  0.0000E+00  1.0000E+00  1.0000E+00  1.0000E+00  6.2000E+01  6.3000E+01  1.0000E+00  9.5000E+01  5.8346E+00 -4.5427E+00  0.0000E+00  0.0000E+00  6.5280E+00  0.0000E+00  0.0000E+00
  7.2000E+01  5.5200E+02  1.0000E+02  0.0000E+00  0.0000E+00  1.0000E+00  1.0000E+00  1.0000E+00  6.2000E+01  6.3000E+01  1.0000E+00  9.5000E+01  5.8363E+00 -4.5427E+00  0.0000E+00  0.0000E+00  6.5299E+00  0.0000E+00  0.0000E+00
  7.2000E+01  5.6400E+02  1.0000E+02  0.0000E+00  0.0000E+00  1.0000E+00  1.0000E+00  1.0000E+00  6.2000E+01  6.3000E+01  1.0000E+00  9.5000E+01  5.8377E+00 -4.5427E+00  0.0000E+00  0.0000E+00  6.5317E+00  0.0000E+00  0.0000E+00
  7.2000E+01  5.7600E+02  1.0000E+02  0.0000E+00  0.0000E+00  1.0000E+00  1.0000E+00  1.0000E+00  6.2000E+01  6.3000E+01  1.0000E+00  9.5000E+01  5.8391E+00 -4.5427E+00  0.0000E+00  0.0000E+00  6.5333E+00  0.0000E+00  0.0000E+00
  7.2000E+01  5.8800E+02  1.0000E+02  0.0000E+00  0.0000E+00  1.0000E+00  1.0000E+00  1.0000E+00  6.2000E+01  6.3000E+01  1.0000E+00  9.5000E+01  5.8404E+00 -4.5427E+00  0.0000E+00  0.0000E+00  6.5348E+00  0.0000E+00  0.0000E+00
  7.2000E+01  6.0000E+02  1.0000E+02  0.0000E+00  0.0000E+00  1.0000E+00  1.0000E+00  1.0000E+00  6.2000E+01  6.3000E+01  1.0000E+00  9.5000E+01  5.8415E+00 -4.5427E+00  0.0000E+00  0.0000E+00  6.5361E+00  0.0000E+00  0.0000E+00
  7.2000E+01  6.1200E+02  1.0000E+02  0.0000E+00  0.0000E+00  1.0000E+00  1.0000E+00  1.0000E+00  6.2000E+01  6.3000E+01  1.0000E+00  9.5000E+01  5.8426E+00 -4.5427E+00  0.0000E+00  0.0000E+00  6.5374E+00  0.0000E+00  0.0000E+00
  7.2000E+01  6.2400E+02  1.0000E+02  0.0000E+00  0.0000E+00  1.0000E+00  1.0000E+00  1.0000E+00  6.2000E+01  6.3000E+01  1.0000E+00  9.5000E+01  5.8435E+00 -4.5427E+00  0.0000E+00  0.0000E+00  6.5385E+00  0.0000E+00  0.0000E+00
  7.2000E+01  6.3600E+02  1.0000E+02  0.0000E+00  0.0000E+00  1.0000E+00  1.0000E+00  1.0000E+00  6.2000E+01  6.3000E+01  1.0000E+00  9.5000E+01  5.8444E+00 -4.5427E+00  0.0000E+00  0.0000E+00  6.5396E+00  0.0000E+00  0.0000E+00
  7.2000E+01  6.4800E+02  1.0000E+02  0.0000E+00  0.0000E+00  1.0000E+00  1.0000E+00  1.0000E+00  6.2000E+01  6.3000E+01  1.0000E+00  9.5000E+01  5.8452E+00 -4.5427E+00  0.0000E+00  0.0000E+00  6.5405E+00  0.0000E+00  0.0000E+00
  7.2000E+01  6.5000E+02  0.0000E+00  0.0000E+00  2.3700E+00  0.0000E+00  0.0000E+00  1.0000E+00  6.2000E+01  6.3000E+01  1.0000E+00  9.5000E+01  4.1241E+00 -1.9321E+00 -1.8554E+00  2.3700E+00  4.4644E+00 -2.0944E+00 -1.6970E+00
  7.2000E+01  6.6000E+02  1.0000E+02  0.0000E+00  0.0000E+00  1.0000E+00  1.0000E+00  1.0000E+00  6.2000E+01  6.3000E+01  1.0000E+00  9.5000E+01  5.8460E+00 -4.5427E+00  0.0000E+00  0.0000E+00  6.5414E+00  0.0000E+00  0.0000E+00
  7.2000E+01  6.6200E+02  0.0000E+00  0.0000E+00  2.8300E+00  0.0000E+00  0.0000E+00  1.0000E+00  6.2000E+01  6.3000E+01  1.0000E+00  9.5000E+01  4.1248E+00 -1.4259E+00 -1.3492E+00  2.8300E+00  4.4653E+00 -1.6353E+00 -1.2368E+00
  7.3000E+01  0.0000E+00  8.0000E+01  0.0000E+00  0.0000E+00  1.0000E+00  1.0000E+00  1.0000E+00  5.5000E+01  7.3000E+01  1.0000E+00  5.5000E+01  4.2228E+00 -4.5425E+00  0.0000E+00  0.0000E+00  4.1282E+00  0.0000E+00  0.0000E+00
  7.3000E+01  8.0000E+00  8.0000E+01  0.0000E+00  0.0000E+00  1.0000E+00  1.0000E+00  1.0000E+00  5.5000E+01  7.3000E+01  1.0000E+00  5.5000E+01  4.9486E+00 -4.5426E+00  0.0000E+00  0.0000E+00  4.7827E+00  0.0000E+00  0.0000E+00
  7.3000E+01  1.6000E+01  8.0000E+01  0.0000E+00  0.0000E+00  1.0000E+00  1.0000E+00  1.0000E+00  5.5000E+01  7.3000E+01  1.0000E+00  5.5000E+01  5.1284E+00 -4.5426E+00  0.0000E+00  0.0000E+00  4.9361E+00  0.0000E+00  0.0000E+00
  7.3000E+01  2.4000E+01  8.0000E+01  0.0000E+00  0.0000E+00  1.0000E+00  1.0000E+00  1.0000E+00  5.5000E+01  7.3000E+01  1.0000E+00  5.5000E+01  5.2200E+00 -4.5426E+00  0.0000E+00  0.0000E+00  5.0144E+00  0.0000E+00  0.0000E+00
  7.3000E+01  3.2000E+01  8.0000E+01  0.0000E+00  0.0000E+00  1.0000E+00  1.0000E+00  1.0000E+00  5.5000E+01  7.3000E+01  1.0000E+00  5.5000E+01  5.2946E+00 -4.5426E+00  0.0000E+00  0.0000E+00  5.0788E+00  0.0000E+00  0.0000E+00
  7.3000E+01  4.0000E+01  8.0000E+01  0.0000E+00  0.0000E+00  1.0000E+00  1.0000E+00  1.0000E+00  5.5000E+01  7.3000E+01  1.0000E+00  5.5000E+01  5.3632E+00 -4.5426E+00  0.0000E+00  0.0000E+00  5.1383E+00  0.0000E+00  0.0000E+00
  7.3000E+01  4.8000E+01  8.0000E+01  0.0000E+00  0.0000E+00  1.0000E+00  1.0000E+00  1.0000E+00  5.5000E+01  7.3000E+01  1.0000E+00  5.5000E+01  5.4280E+00 -4.5426E+00  0.0000E+00  0.0000E+00  5.1943E+00  0.0000E+00  0.0000E+00
  7.3000E+01  5.6000E+01  8.0000E+01  0.0000E+00  0.0000E+00  1.0000E+00  1.0000E+00  1.0000E+00  5.5000E+01  7.3000E+01  1.0000E+00  5.5000E+01  5.4892E+00 -4.5426E+00  0.0000E+00  0.0000E+00  5.2471E+00  0.0000E+00  0.0000E+00
  7.3000E+01  6.4000E+01  8.0000E+01  0.0000E+00  0.0000E+00  1.0000E+00  1.0000E+00  1.0000E+00  5.5000E+01  7.3000E+01  1.0000E+00  5.5000E+01  5.5472E+00 -4.5426E+00  0.0000E+00  0.0000E+00  5.2970E+00  0.0000E+00  0.0000E+00
  7.3000E+01  7.2000E+01  8.0000E+01  0.0000E+00  0.0000E+00  1.0000E+00  1.0000E+00  1.0000E+00  5.5000E+01  7.3000E+01  1.0000E+00  5.5000E+01  5.6021E+00 -4.5426E+00  0.0000E+00  0.0000E+00  5.3441E+00  0.0000E+00  0.0000E+00
  7.3000E+01  8.0000E+01  8.0000E+01  0.0000E+00  0.0000E+00  1.0000E+00  1.0000E+00  1.0000E+00  5.5000E+01  7.3000E+01  1.0000E+00  5.5000E+01  5.6540E+00 -4.5426E+00  0.0000E+00  0.0000E+00  5.3886E+00  0.0000E+00  0.0000E+00
  7.3000E+01  8.2500E+01  0.0000E+00  0.0000E+00  4.0000E+00  0.0000E+00  0.0000E+00  1.0000E+00  5.5000E+01  7.3000E+01  1.0000E+00  5.5000E+01  3.4815E+00  6.7645E-01  7.3937E-01  4.0000E+00  3.2258E+00  7.7423E-01  7.7761E-01
  7.3000E+01  8.8000E+01  8.0000E+01  0.0000E+00  0.0000E+00  1.0000E+00  1.0000E+00  1.0000E+00  5.5000E+01  7.3000E+01  1.0000E+00  5.5000E+01  5.7033E+00 -4.5426E+00  0.0000E+00  0.0000E+00  5.4307E+00  0.0000E+00  0.0000E+00
  7.3000E+01  9.0500E+01  0.0000E+00  0.0000E+00  4.3000E+00  0.0000E+00  0.0000E+00  1.0000E+00  5.5000E+01  7.3000E+01  1.0000E+00  5.5000E+01  3.5299E+00  9.9098E-01  1.0562E+00  4.3000E+00  3.2671E+00  1.0329E+00  1.1157E+00
  7.3000E+01  9.6000E+01  8.0000E+01  0.0000E+00  0.0000E+00  1.0000E+00  1.0000E+00  1.0000E+00  5.5000E+01  7.3000E+01  1.0000E+00  5.5000E+01  5.7498E+00 -4.5426E+00  0.0000E+00  0.0000E+00  5.4704E+00  0.0000E+00  0.0000E+00
  7.3000E+01  9.8500E+01  0.0000E+00  0.0000E+00  3.3000E+00  0.0000E+00  0.0000E+00  1.0000E+00  5.5000E+01  7.3000E+01  1.0000E+00  5.5000E+01  3.5757E+00 -3.5025E-01 -2.8284E-01  3.3000E+00  3.3061E+00 -6.0567E-03 -3.1106E-01
  7.3000E+01  1.0400E+02  8.0000E+01  0.0000E+00  0.0000E+00  1.0000E+00  1.0000E+00  1.0000E+00  5.5000E+01  7.3000E+01  1.0000E+00  5.5000E+01  5.7940E+00 -4.5426E+00  0.0000E+00  0.0000E+00  5.5079E+00  0.0000E+00  0.0000E+00
  7.3000E+01  1.1200E+02  8.0000E+01  0.0000E+00  0.0000E+00  1.0000E+00  1.0000E+00  1.0000E+00  5.5000E+01  7.3000E+01  1.0000E+00  5.5000E+01  5.8357E+00 -4.5427E+00  0.0000E+00  0.0000E+00  5.5433E+00  0.0000E+00  0.0000E+00
  7.3000E+01  1.2000E+02  8.0000E+01  0.0000E+00  0.0000E+00  1.0000E+00  1.0000E+00  1.0000E+00  5.5000E+01  7.3000E+01  1.0000E+00  5.5000E+01  5.8753E+00 -4.5427E+00  0.0000E+00  0.0000E+00  5.5767E+00  0.0000E+00  0.0000E+00
  7.3000E+01  1.2250E+02  0.0000E+00  0.0000E+00  3.6000E+00  0.0000E+00  0.0000E+00  1.0000E+00  5.5000E+01  7.3000E+01  1.0000E+00  5.5000E+01  3.6990E+00 -1.2157E-01 -4.8102E-02  3.6000E+00  3.4105E+00  1.8947E-01 -6.0863E-02
  7.3000E+01  1.2800E+02  8.0000E+01  0.0000E+00  0.0000E+00  1.0000E+00  1.0000E+00  1.0000E+00  5.5000E+01  7.3000E+01  1.0000E+00  5.5000E+01  5.9127E+00 -4.5427E+00  0.0000E+00  0.0000E+00  5.6083E+00  0.0000E+00  0.0000E+00
  7.4000E+01  0.0000E+00  8.0000E+01  0.0000E+00  0.0000E+00  1.0000E+00  1.0000E+00  1.0000E+00  5.3200E+01  7.7000E+01  1.0000E+00  5.2000E+01  4.0750E+00 -4.5425E+00  0.0000E+00  0.0000E+00  4.1282E+00  0.0000E+00  0.0000E+00
  7.4000E+01  8.0000E+00  8.0000E+01  0.0000E+00  0.0000E+00  1.0000E+00  1.0000E+00  1.0000E+00  5.3200E+01  7.7000E+01  1.0000E+00  5.2000E+01  4.6540E+00 -4.5426E+00  0.0000E+00  0.0000E+00  4.7827E+00  0.0000E+00  0.0000E+00
  7.4000E+01  1.6000E+01  8.0000E+01  0.0000E+00  0.0000E+00  1.0000E+00  1.0000E+00  1.0000E+00  5.3200E+01  7.7000E+01  1.0000E+00  5.2000E+01  4.7809E+00 -4.5426E+00  0.0000E+00  0.0000E+00  4.9361E+00  0.0000E+00  0.0000E+00
  7.4000E+01  2.4000E+01  8.0000E+01  0.0000E+00  0.0000E+00  1.0000E+00  1.0000E+00  1.0000E+00  5.3200E+01  7.7000E+01  1.0000E+00  5.2000E+01  4.8467E+00 -4.5426E+00  0.0000E+00  0.0000E+00  5.0144E+00  0.0000E+00  0.0000E+00
  7.4000E+01  3.2000E+01  8.0000E+01  0.0000E+00  0.0000E+00  1.0000E+00  1.0000E+00  1.0000E+00  5.3200E+01  7.7000E+01  1.0000E+00  5.2000E+01  4.9018E+00 -4.5426E+00  0.0000E+00  0.0000E+00  5.0788E+00  0.0000E+00  0.0000E+00
  7.4000E+01  4.0000E+01  8.0000E+01  0.0000E+00  0.0000E+00  1.0000E+00  1.0000E+00  1.0000E+00  5.3200E+01  7.7000E+01  1.0000E+00  5.2000E+01  4.9529E+00 -4.5426E+00  0.0000E+00  0.0000E+00  5.1383E+00  0.0000E+00  0.0000E+00
  7.4000E+01  4.8000E+01  8.0000E+01  0.0000E+00  0.0000E+00  1.0000E+00  1.0000E+00  1.0000E+00  5.3200E+01  7.7000E+01  1.0000E+00  5.2000E+01  5.0009E+00 -4.5426E+00  0.0000E+00  0.0000E+00  5.1943E+00  0.0000E+00  0.0000E+00
  7.4000E+01  5.6000E+01  8.0000E+01  0.0000E+00  0.0000E+00  1.0000E+00  1.0000E+00  1.0000E+00  5.3200E+01  7.7000E+01  1.0000E+00  5.2000E+01  5.0461E+00 -4.5426E+00  0.0000E+00  0.0000E+00  5.2471E+00  0.0000E+00  0.0000E+00
  7.4000E+01  6.4000E+01  8.0000E+01  0.0000E+00  0.0000E+00  1.0000E+00  1.0000E+00  1.0000E+00  5.3200E+01  7.7000E+01  1.0000E+00  5.2000E+01  5.0887E+00 -4.5426E+00  0.0000E+00  0.0000E+00  5.2970E+00  0.0000E+00  0.0000E+00
  7.4000E+01  7.2000E+01  8.0000E+01  0.0000E+00  0.0000E+00  1.0000E+00  1.0000E+00  1.0000E+00  5.3200E+01  7.7000E+01  1.0000E+00  5.2000E+01  5.1288E+00 -4.5426E+00  0.0000E+00  0.0000E+00  5.3441E+00  0.0000E+00  0.0000E+00
  7.4000E+01  8.0000E+01  8.0000E+01  0.0000E+00  0.0000E+00  1.0000E+00  1.0000E+00  1.0000E+00  5.3200E+01  7.7000E+01  1.0000E+00  5.2000E+01  5.1666E+00 -4.5426E+00  0.0000E+00  0.0000E+00  5.3886E+00  0.0000E+00  0.0000E+00
  7.4000E+01  8.8000E+01  8.0000E+01  0.0000E+00  0.0000E+00  1.0000E+00  1.0000E+00  1.0000E+00  5.3200E+01  7.7000E+01  1.0000E+00  5.2000E+01  5.2022E+00 -4.5426E+00  0.0000E+00  0.0000E+00  5.4307E+00  0.0000E+00  0.0000E+00
  7.4000E+01  9.6000E+01  8.0000E+01  0.0000E+00  0.0000E+00  1.0000E+00  1.0000E+00  1.0000E+00  5.3200E+01  7.7000E+01  1.0000E+00  5.2000E+01  5.2358E+00 -4.5426E+00  0.0000E+00  0.0000E+00  5.4704E+00  0.0000E+00  0.0000E+00
  7.4000E+01  1.0400E+02  8.0000E+01  0.0000E+00  0.0000E+00  1.0000E+00  1.0000E+00  1.0000E+00  5.3200E+01  7.7000E+01  1.0000E+00  5.2000E+01  5.2674E+00 -4.5426E+00  0.0000E+00  0.0000E+00  5.5079E+00  0.0000E+00  0.0000E+00
  7.4000E+01  1.1200E+02  8.0000E+01  0.0000E+00  0.0000E+00  1.0000E+00  1.0000E+00  1.0000E+00  5.3200E+01  7.7000E+01  1.0000E+00  5.2000E+01  5.2972E+00 -4.5426E+00  0.0000E+00  0.0000E+00  5.5433E+00  0.0000E+00  0.0000E+00
  7.4000E+01  1.1450E+02  0.0000E+00  0.0000E+00  3.3700E+00  0.0000E+00  0.0000E+00  1.0000E+00  5.3200E+01  7.7000E+01  1.0000E+00  5.2000E+01  3.1079E+00  3.8315E-01  2.2535E-01  3.3700E+00  3.3777E+00 -7.6762E-03  1.9200E-01
  7.4000E+01  1.2000E+02  8.0000E+01  0.0000E+00  0.0000E+00  1.0000E+00  1.0000E+00  1.0000E+00  5.3200E+01  7.7000E+01  1.0000E+00  5.2000E+01  5.3252E+00 -4.5426E+00  0.0000E+00  0.0000E+00  5.5767E+00  0.0000E+00  0.0000E+00
  7.4000E+01  1.2250E+02  0.0000E+00  0.0000E+00  2.3700E+00  0.0000E+00  0.0000E+00  1.0000E+00  5.3200E+01  7.7000E+01  1.0000E+00  5.2000E+01  3.1354E+00 -1.1088E+00 -1.2689E+00  2.3700E+00  3.4105E+00 -1.0405E+00 -1.1611E+00
  7.4000E+01  1.2800E+02  8.0000E+01  0.0000E+00  0.0000E+00  1.0000E+00  1.0000E+00  1.0000E+00  5.3200E+01  7.7000E+01  1.0000E+00  5.2000E+01  5.3516E+00 -4.5426E+00  0.0000E+00  0.0000E+00  5.6083E+00  0.0000E+00  0.0000E+00
  7.4000E+01  1.3600E+02  8.0000E+01  0.0000E+00  0.0000E+00  1.0000E+00  1.0000E+00  1.0000E+00  5.3200E+01  7.7000E+01  1.0000E+00  5.2000E+01  5.3766E+00 -4.5426E+00  0.0000E+00  0.0000E+00  5.6382E+00  0.0000E+00  0.0000E+00
  7.4000E+01  1.4400E+02  8.0000E+01  0.0000E+00  0.0000E+00  1.0000E+00  1.0000E+00  1.0000E+00  5.3200E+01  7.7000E+01  1.0000E+00  5.2000E+01  5.4000E+00 -4.5426E+00  0.0000E+00  0.0000E+00  5.6663E+00  0.0000E+00  0.0000E+00
  7.4000E+01  1.4650E+02  0.0000E+00  0.0000E+00  3.9500E+00  0.0000E+00  0.0000E+00  1.0000E+00  5.3200E+01  7.7000E+01  1.0000E+00  5.2000E+01  3.2088E+00  1.0492E+00  8.8313E-01  3.9500E+00  3.4986E+00  4.5145E-01  7.8407E-01
  7.4000E+01  1.5200E+02  8.0000E+01  0.0000E+00  0.0000E+00  1.0000E+00  1.0000E+00  1.0000E+00  5.3200E+01  7.7000E+01  1.0000E+00  5.2000E+01  5.4221E+00 -4.5426E+00  0.0000E+00  0.0000E+00  5.6929E+00  0.0000E+00  0.0000E+00
  7.4000E+01  1.5450E+02  0.0000E+00  0.0000E+00  2.7700E+00  0.0000E+00  0.0000E+00  1.0000E+00  5.3200E+01  7.7000E+01  1.0000E+00  5.2000E+01  3.2305E+00 -6.4754E-01 -8.1542E-01  2.7700E+00  3.5247E+00 -7.5469E-01 -7.4813E-01
  7.5000E+01  0.0000E+00  1.0000E+02  0.0000E+00  0.0000E+00  1.0000E+00  1.0000E+00  1.0000E+00  7.2000E+01  6.4000E+01  1.0000E+00  1.0500E+02  4.5010E+00 -4.5425E+00  0.0000E+00  0.0000E+00  5.1602E+00  0.0000E+00  0.0000E+00
  7.5000E+01  1.2000E+01  1.0000E+02  0.0000E+00  0.0000E+00  1.0000E+00  1.0000E+00  1.0000E+00  7.2000E+01  6.4000E+01  1.0000E+00  1.0500E+02  4.8240E+00 -4.5426E+00  0.0000E+00  0.0000E+00  5.5251E+00  0.0000E+00  0.0000E+00
  7.5000E+01  1.4500E+01  0.0000E+00  0.0000E+00  2.3000E+00  0.0000E+00  0.0000E+00  1.0000E+00  7.2000E+01  6.4000E+01  1.0000E+00  1.0500E+02  2.7197E+00 -7.0099E-01 -9.6500E-01  2.3000E+00  3.0931E+00 -7.9313E-01 -8.7253E-01
  7.5000E+01  2.4000E+01  1.0000E+02  0.0000E+00  0.0000E+00  1.0000E+00  1.0000E+00  1.0000E+00  7.2000E+01  6.4000E+01  1.0000E+00  1.0500E+02  4.9032E+00 -4.5426E+00  0.0000E+00  0.0000E+00  5.6230E+00  0.0000E+00  0.0000E+00
  7.5000E+01  3.6000E+01  1.0000E+02  0.0000E+00  0.0000E+00  1.0000E+00  1.0000E+00  1.0000E+00  7.2000E+01  6.4000E+01  1.0000E+00  1.0500E+02  4.9631E+00 -4.5426E+00  0.0000E+00  0.0000E+00  5.7000E+00  0.0000E+00  0.0000E+00
  7.5000E+01  4.8000E+01  1.0000E+02  0.0000E+00  0.0000E+00  1.0000E+00  1.0000E+00  1.0000E+00  7.2000E+01  6.4000E+01  1.0000E+00  1.0500E+02  5.0170E+00 -4.5426E+00  0.0000E+00  0.0000E+00  5.7699E+00  0.0000E+00  0.0000E+00
  7.5000E+01  5.0500E+01  0.0000E+00  0.0000E+00  2.3000E+00  0.0000E+00  0.0000E+00  1.0000E+00  7.2000E+01  6.4000E+01  1.0000E+00  1.0500E+02  2.9025E+00 -9.4294E-01 -1.2309E+00  2.3000E+00  3.3267E+00 -1.0267E+00 -1.0976E+00
  7.5000E+01  6.0000E+01  1.0000E+02  0.0000E+00  0.0000E+00  1.0000E+00  1.0000E+00  1.0000E+00  7.2000E+01  6.4000E+01  1.0000E+00  1.0500E+02  5.0662E+00 -4.5426E+00  0.0000E+00  0.0000E+00  5.8341E+00  0.0000E+00  0.0000E+00
  7.5000E+01  6.2500E+01  0.0000E+00  0.0000E+00  3.3000E+00  0.0000E+00  0.0000E+00  1.0000E+00  7.2000E+01  6.4000E+01  1.0000E+00  1.0500E+02  2.9508E+00  5.3753E-01  2.4267E-01  3.3000E+00  3.3898E+00 -8.9765E-02  1.7339E-01
  7.6000E+01  0.0000E+00  1.0000E+02  0.0000E+00  0.0000E+00  1.0000E+00  1.0000E+00  1.0000E+00  6.9000E+01  7.3000E+01  1.0000E+00  5.0000E+01  5.7649E+00 -4.5426E+00  0.0000E+00  0.0000E+00  5.1602E+00  0.0000E+00  0.0000E+00
  7.6000E+01  1.2000E+01  1.0000E+02  0.0000E+00  0.0000E+00  1.0000E+00  1.0000E+00  1.0000E+00  6.9000E+01  7.3000E+01  1.0000E+00  5.0000E+01  6.1751E+00 -4.5427E+00  0.0000E+00  0.0000E+00  5.5251E+00  0.0000E+00  0.0000E+00
  7.6000E+01  2.4000E+01  1.0000E+02  0.0000E+00  0.0000E+00  1.0000E+00  1.0000E+00  1.0000E+00  6.9000E+01  7.3000E+01  1.0000E+00  5.0000E+01  6.2937E+00 -4.5427E+00  0.0000E+00  0.0000E+00  5.6230E+00  0.0000E+00  0.0000E+00
  7.6000E+01  3.6000E+01  1.0000E+02  0.0000E+00  0.0000E+00  1.0000E+00  1.0000E+00  1.0000E+00  6.9000E+01  7.3000E+01  1.0000E+00  5.0000E+01  6.3895E+00 -4.5427E+00  0.0000E+00  0.0000E+00  5.7000E+00  0.0000E+00  0.0000E+00
  7.6000E+01  4.8000E+01  1.0000E+02  0.0000E+00  0.0000E+00  1.0000E+00  1.0000E+00  1.0000E+00  6.9000E+01  7.3000E+01  1.0000E+00  5.0000E+01  6.4772E+00 -4.5427E+00  0.0000E+00  0.0000E+00  5.7699E+00  0.0000E+00  0.0000E+00
  7.6000E+01  5.0500E+01  0.0000E+00  0.0000E+00  4.3000E+00  0.0000E+00  0.0000E+00  1.0000E+00  6.9000E+01  7.3000E+01  1.0000E+00  5.0000E+01  3.7400E+00  6.8011E-01  8.7569E-01  4.3000E+00  3.3267E+00  9.7327E-01  9.4388E-01
  7.6000E+01  6.0000E+01  1.0000E+02  0.0000E+00  0.0000E+00  1.0000E+00  1.0000E+00  1.0000E+00  6.9000E+01  7.3000E+01  1.0000E+00  5.0000E+01  6.5581E+00 -4.5427E+00  0.0000E+00  0.0000E+00  5.8341E+00  0.0000E+00  0.0000E+00
  7.6000E+01  6.2500E+01  0.0000E+00  0.0000E+00  4.5000E+00  0.0000E+00  0.0000E+00  1.0000E+00  6.9000E+01  7.3000E+01  1.0000E+00  5.0000E+01  3.8196E+00  8.0917E-01  1.0117E+00  4.5000E+00  3.3898E+00  1.1102E+00  1.0966E+00
  7.7000E+01  0.0000E+00  8.0000E+01  0.0000E+00  0.0000E+00  1.0000E+00  1.0000E+00  1.0000E+00  7.2000E+01  7.3000E+01  1.0000E+00  6.0000E+01  3.9627E+00 -4.5425E+00  0.0000E+00  0.0000E+00  4.1282E+00  0.0000E+00  0.0000E+00
  7.7000E+01  1.2000E+01  8.0000E+01  0.0000E+00  0.0000E+00  1.0000E+00  1.0000E+00  1.0000E+00  7.2000E+01  7.3000E+01  1.0000E+00  6.0000E+01  4.2310E+00 -4.5425E+00  0.0000E+00  0.0000E+00  4.4201E+00  0.0000E+00  0.0000E+00
  7.7000E+01  1.4500E+01  0.0000E+00  0.0000E+00  2.5000E+00  0.0000E+00  0.0000E+00  1.0000E+00  7.2000E+01  7.3000E+01  1.0000E+00  6.0000E+01  2.3476E+00  2.9488E-01  1.3786E-01  2.5000E+00  2.4745E+00  2.5496E-02  1.2514E-01
  7.7000E+01  2.4000E+01  8.0000E+01  0.0000E+00  0.0000E+00  1.0000E+00  1.0000E+00  1.0000E+00  7.2000E+01  7.3000E+01  1.0000E+00  6.0000E+01  4.3009E+00 -4.5425E+00  0.0000E+00  0.0000E+00  4.4984E+00  0.0000E+00  0.0000E+00
  7.7000E+01  2.6500E+01  0.0000E+00  0.0000E+00  2.7000E+00  0.0000E+00  0.0000E+00  1.0000E+00  7.2000E+01  7.3000E+01  1.0000E+00  6.0000E+01  2.4116E+00  5.4322E-01  3.8079E-01  2.7000E+00  2.5462E+00  1.5379E-01  3.5243E-01
  7.7000E+01  3.6000E+01  8.0000E+01  0.0000E+00  0.0000E+00  1.0000E+00  1.0000E+00  1.0000E+00  7.2000E+01  7.3000E+01  1.0000E+00  6.0000E+01  4.3558E+00 -4.5425E+00  0.0000E+00  0.0000E+00  4.5600E+00  0.0000E+00  0.0000E+00
  7.7000E+01  4.8000E+01  8.0000E+01  0.0000E+00  0.0000E+00  1.0000E+00  1.0000E+00  1.0000E+00  7.2000E+01  7.3000E+01  1.0000E+00  6.0000E+01  4.4055E+00 -4.5425E+00  0.0000E+00  0.0000E+00  4.6159E+00  0.0000E+00  0.0000E+00
  7.7000E+01  5.0500E+01  0.0000E+00  0.0000E+00  2.3000E+00  0.0000E+00  0.0000E+00  1.0000E+00  7.2000E+01  7.3000E+01  1.0000E+00  6.0000E+01  2.5140E+00 -3.8663E-01 -5.5789E-01  2.3000E+00  2.6614E+00 -3.6138E-01 -5.2691E-01
  7.7000E+01  6.0000E+01  8.0000E+01  0.0000E+00  0.0000E+00  1.0000E+00  1.0000E+00  1.0000E+00  7.2000E+01  7.3000E+01  1.0000E+00  6.0000E+01  4.4510E+00 -4.5425E+00  0.0000E+00  0.0000E+00  4.6673E+00  0.0000E+00  0.0000E+00
  7.7000E+01  7.2000E+01  8.0000E+01  0.0000E+00  0.0000E+00  1.0000E+00  1.0000E+00  1.0000E+00  7.2000E+01  7.3000E+01  1.0000E+00  6.0000E+01  4.4926E+00 -4.5425E+00  0.0000E+00  0.0000E+00  4.7144E+00  0.0000E+00  0.0000E+00
  7.7000E+01  8.4000E+01  8.0000E+01  0.0000E+00  0.0000E+00  1.0000E+00  1.0000E+00  1.0000E+00  7.2000E+01  7.3000E+01  1.0000E+00  6.0000E+01  4.5307E+00 -4.5425E+00  0.0000E+00  0.0000E+00  4.7576E+00  0.0000E+00  0.0000E+00
  7.7000E+01  8.6500E+01  0.0000E+00  0.0000E+00  2.5000E+00  0.0000E+00  0.0000E+00  1.0000E+00  7.2000E+01  7.3000E+01  1.0000E+00  6.0000E+01  2.6369E+00 -2.3586E-01 -4.1802E-01  2.5000E+00  2.8006E+00 -3.0059E-01 -3.9517E-01
  7.8000E+01  0.0000E+00  8.0000E+01  0.0000E+00  0.0000E+00  1.0000E+00  1.0000E+00  1.0000E+00  7.0000E+01  6.1000E+01  1.0000E+00  5.0000E+01  4.2728E+00 -4.5425E+00  0.0000E+00  0.0000E+00  4.1282E+00  0.0000E+00  0.0000E+00
  7.8000E+01  8.0000E+00  8.0000E+01  0.0000E+00  0.0000E+00  1.0000E+00  1.0000E+00  1.0000E+00  7.0000E+01  6.1000E+01  1.0000E+00  5.0000E+01  5.0253E+00 -4.5426E+00  0.0000E+00  0.0000E+00  4.7827E+00  0.0000E+00  0.0000E+00
  7.8000E+01  1.6000E+01  8.0000E+01  0.0000E+00  0.0000E+00  1.0000E+00  1.0000E+00  1.0000E+00  7.0000E+01  6.1000E+01  1.0000E+00  5.0000E+01  5.2153E+00 -4.5426E+00  0.0000E+00  0.0000E+00  4.9361E+00  0.0000E+00  0.0000E+00
  7.8000E+01  2.4000E+01  8.0000E+01  0.0000E+00  0.0000E+00  1.0000E+00  1.0000E+00  1.0000E+00  7.0000E+01  6.1000E+01  1.0000E+00  5.0000E+01  5.3122E+00 -4.5426E+00  0.0000E+00  0.0000E+00  5.0144E+00  0.0000E+00  0.0000E+00
  7.8000E+01  3.2000E+01  8.0000E+01  0.0000E+00  0.0000E+00  1.0000E+00  1.0000E+00  1.0000E+00  7.0000E+01  6.1000E+01  1.0000E+00  5.0000E+01  5.3910E+00 -4.5426E+00  0.0000E+00  0.0000E+00  5.0788E+00  0.0000E+00  0.0000E+00
  7.8000E+01  4.0000E+01  8.0000E+01  0.0000E+00  0.0000E+00  1.0000E+00  1.0000E+00  1.0000E+00  7.0000E+01  6.1000E+01  1.0000E+00  5.0000E+01  5.4635E+00 -4.5426E+00  0.0000E+00  0.0000E+00  5.1383E+00  0.0000E+00  0.0000E+00
  7.8000E+01  4.8000E+01  8.0000E+01  0.0000E+00  0.0000E+00  1.0000E+00  1.0000E+00  1.0000E+00  7.0000E+01  6.1000E+01  1.0000E+00  5.0000E+01  5.5319E+00 -4.5426E+00  0.0000E+00  0.0000E+00  5.1943E+00  0.0000E+00  0.0000E+00
  7.8000E+01  5.0500E+01  0.0000E+00  0.0000E+00  3.9000E+00  0.0000E+00  0.0000E+00  1.0000E+00  7.0000E+01  6.1000E+01  1.0000E+00  5.0000E+01  3.3499E+00  7.4586E-01  8.8793E-01  3.9000E+00  3.0349E+00  8.6515E-01  9.4485E-01
  7.8000E+01  5.6000E+01  8.0000E+01  0.0000E+00  0.0000E+00  1.0000E+00  1.0000E+00  1.0000E+00  7.0000E+01  6.1000E+01  1.0000E+00  5.0000E+01  5.5967E+00 -4.5426E+00  0.0000E+00  0.0000E+00  5.2471E+00  0.0000E+00  0.0000E+00
  7.8000E+01  6.4000E+01  8.0000E+01  0.0000E+00  0.0000E+00  1.0000E+00  1.0000E+00  1.0000E+00  7.0000E+01  6.1000E+01  1.0000E+00  5.0000E+01  5.6580E+00 -4.5426E+00  0.0000E+00  0.0000E+00  5.2970E+00  0.0000E+00  0.0000E+00
  7.8000E+01  7.2000E+01  8.0000E+01  0.0000E+00  0.0000E+00  1.0000E+00  1.0000E+00  1.0000E+00  7.0000E+01  6.1000E+01  1.0000E+00  5.0000E+01  5.7162E+00 -4.5426E+00  0.0000E+00  0.0000E+00  5.3441E+00  0.0000E+00  0.0000E+00
  7.8000E+01  7.4500E+01  0.0000E+00  0.0000E+00  3.9000E+00  0.0000E+00  0.0000E+00  1.0000E+00  7.0000E+01  6.1000E+01  1.0000E+00  5.0000E+01  3.5312E+00  4.7443E-01  6.3133E-01  3.9000E+00  3.1820E+00  7.1795E-01  6.6689E-01
  7.9000E+01  0.0000E+00  1.0000E+02  0.0000E+00  0.0000E+00  1.0000E+00  1.0000E+00  1.0000E+00  7.0000E+01  5.0000E+01  1.0000E+00  5.8000E+01  5.1828E+00 -4.5426E+00  0.0000E+00  0.0000E+00  5.1602E+00  0.0000E+00  0.0000E+00
  7.9000E+01  8.0000E+00  1.0000E+02  0.0000E+00  0.0000E+00  1.0000E+00  1.0000E+00  1.0000E+00  7.0000E+01  5.0000E+01  1.0000E+00  5.8000E+01  5.9857E+00 -4.5427E+00  0.0000E+00  0.0000E+00  5.9784E+00  0.0000E+00  0.0000E+00
  7.9000E+01  1.0500E+01  0.0000E+00  0.0000E+00  3.6000E+00  0.0000E+00  0.0000E+00  1.0000E+00  7.0000E+01  5.0000E+01  1.0000E+00  5.8000E+01  3.3203E+00  3.8263E-01  3.2043E-01  3.6000E+00  3.3413E+00  2.5872E-01  3.1618E-01
  7.9000E+01  1.6000E+01  1.0000E+02  0.0000E+00  0.0000E+00  1.0000E+00  1.0000E+00  1.0000E+00  7.0000E+01  5.0000E+01  1.0000E+00  5.8000E+01  6.1716E+00 -4.5427E+00  0.0000E+00  0.0000E+00  6.1702E+00  0.0000E+00  0.0000E+00
  7.9000E+01  2.4000E+01  1.0000E+02  0.0000E+00  0.0000E+00  1.0000E+00  1.0000E+00  1.0000E+00  7.0000E+01  5.0000E+01  1.0000E+00  5.8000E+01  6.2671E+00 -4.5427E+00  0.0000E+00  0.0000E+00  6.2681E+00  0.0000E+00  0.0000E+00
  7.9000E+01  3.2000E+01  1.0000E+02  0.0000E+00  0.0000E+00  1.0000E+00  1.0000E+00  1.0000E+00  7.0000E+01  5.0000E+01  1.0000E+00  5.8000E+01  6.3460E+00 -4.5427E+00  0.0000E+00  0.0000E+00  6.3486E+00  0.0000E+00  0.0000E+00
  7.9000E+01  3.4500E+01  0.0000E+00  0.0000E+00  3.6000E+00  0.0000E+00  0.0000E+00  1.0000E+00  7.0000E+01  5.0000E+01  1.0000E+00  5.8000E+01  3.6233E+00 -2.9170E-02 -9.8981E-02  3.6000E+00  3.6520E+00 -5.1982E-02 -9.6474E-02
  8.0000E+01  0.0000E+00  1.2000E+02  0.0000E+00  0.0000E+00  1.0000E+00  1.0000E+00  1.0000E+00  7.3000E+01  6.7000E+01  1.0000E+00  6.0000E+01  6.2377E+00 -4.5427E+00  0.0000E+00  0.0000E+00  6.1922E+00  0.0000E+00  0.0000E+00
  8.0000E+01  1.2000E+01  1.2000E+02  0.0000E+00  0.0000E+00  1.0000E+00  1.0000E+00  1.0000E+00  7.3000E+01  6.7000E+01  1.0000E+00  6.0000E+01  6.6791E+00 -4.5427E+00  0.0000E+00  0.0000E+00  6.6301E+00  0.0000E+00  0.0000E+00
  8.0000E+01  1.4500E+01  0.0000E+00  0.0000E+00  3.9000E+00  0.0000E+00  0.0000E+00  1.0000E+00  7.3000E+01  6.7000E+01  1.0000E+00  6.0000E+01  3.7391E+00  1.9550E-01  1.5762E-01  3.9000E+00  3.7118E+00  1.8824E-01  1.5789E-01
  8.0000E+01  2.4000E+01  1.2000E+02  0.0000E+00  0.0000E+00  1.0000E+00  1.0000E+00  1.0000E+00  7.3000E+01  6.7000E+01  1.0000E+00  6.0000E+01  6.7981E+00 -4.5427E+00  0.0000E+00  0.0000E+00  6.7476E+00  0.0000E+00  0.0000E+00
  8.0000E+01  3.6000E+01  1.2000E+02  0.0000E+00  0.0000E+00  1.0000E+00  1.0000E+00  1.0000E+00  7.3000E+01  6.7000E+01  1.0000E+00  6.0000E+01  6.8919E+00 -4.5427E+00  0.0000E+00  0.0000E+00  6.8399E+00  0.0000E+00  0.0000E+00
  8.0000E+01  3.8500E+01  0.0000E+00  0.0000E+00  4.2000E+00  0.0000E+00  0.0000E+00  1.0000E+00  7.3000E+01  6.7000E+01  1.0000E+00  6.0000E+01  3.9398E+00  3.0002E-01  2.6234E-01  4.2000E+00  3.9096E+00  2.9037E-01  2.6234E-01
  8.1000E+01  0.0000E+00  8.0000E+01  0.0000E+00  0.0000E+00  1.0000E+00  1.0000E+00  1.0000E+00  5.7000E+01  7.3000E+01  1.0000E+00  3.8000E+01  4.5324E+00 -4.5425E+00  0.0000E+00  0.0000E+00  4.1282E+00  0.0000E+00  0.0000E+00
  8.1000E+01  8.0000E+00  8.0000E+01  0.0000E+00  0.0000E+00  1.0000E+00  1.0000E+00  1.0000E+00  5.7000E+01  7.3000E+01  1.0000E+00  3.8000E+01  5.3022E+00 -4.5426E+00  0.0000E+00  0.0000E+00  4.7827E+00  0.0000E+00  0.0000E+00
  8.1000E+01  1.0500E+01  0.0000E+00  0.0000E+00  3.6000E+00  0.0000E+00  0.0000E+00  1.0000E+00  5.7000E+01  7.3000E+01  1.0000E+00  3.8000E+01  3.0278E+00  8.5848E-01  1.0776E+00  3.6000E+00  2.6730E+00  9.2698E-01  1.1666E+00
  8.1000E+01  1.6000E+01  8.0000E+01  0.0000E+00  0.0000E+00  1.0000E+00  1.0000E+00  1.0000E+00  5.7000E+01  7.3000E+01  1.0000E+00  3.8000E+01  5.4957E+00 -4.5426E+00  0.0000E+00  0.0000E+00  4.9361E+00  0.0000E+00  0.0000E+00
  8.1000E+01  2.4000E+01  8.0000E+01  0.0000E+00  0.0000E+00  1.0000E+00  1.0000E+00  1.0000E+00  5.7000E+01  7.3000E+01  1.0000E+00  3.8000E+01  5.5977E+00 -4.5426E+00  0.0000E+00  0.0000E+00  5.0144E+00  0.0000E+00  0.0000E+00
  8.1000E+01  2.6500E+01  0.0000E+00  0.0000E+00  3.9000E+00  0.0000E+00  0.0000E+00  1.0000E+00  5.7000E+01  7.3000E+01  1.0000E+00  3.8000E+01  3.2679E+00  8.7866E-01  1.1251E+00  3.9000E+00  2.8591E+00  1.0409E+00  1.2221E+00
  8.2000E+01  0.0000E+00  8.0000E+01  0.0000E+00  0.0000E+00  1.0000E+00  1.0000E+00  1.0000E+00  5.3200E+01  7.7000E+01  1.0000E+00  3.9000E+01  3.7110E+00 -4.5424E+00  0.0000E+00  0.0000E+00  4.1282E+00  0.0000E+00  0.0000E+00
  8.2000E+01  1.2000E+01  8.0000E+01  0.0000E+00  0.0000E+00  1.0000E+00  1.0000E+00  1.0000E+00  5.3200E+01  7.7000E+01  1.0000E+00  3.9000E+01  3.9791E+00 -4.5425E+00  0.0000E+00  0.0000E+00  4.4201E+00  0.0000E+00  0.0000E+00
  8.2000E+01  1.4500E+01  0.0000E+00  0.0000E+00  2.1000E+00  0.0000E+00  0.0000E+00  1.0000E+00  5.3200E+01  7.7000E+01  1.0000E+00  3.9000E+01  2.2451E+00 -2.9349E-01 -5.3301E-01  2.1000E+00  2.4745E+00 -3.7450E-01 -4.9944E-01
  8.2000E+01  2.4000E+01  8.0000E+01  0.0000E+00  0.0000E+00  1.0000E+00  1.0000E+00  1.0000E+00  5.3200E+01  7.7000E+01  1.0000E+00  3.9000E+01  4.0461E+00 -4.5425E+00  0.0000E+00  0.0000E+00  4.4984E+00  0.0000E+00  0.0000E+00
  8.2000E+01  2.6500E+01  0.0000E+00  0.0000E+00  2.1000E+00  0.0000E+00  0.0000E+00  1.0000E+00  5.3200E+01  7.7000E+01  1.0000E+00  3.9000E+01  2.3057E+00 -4.0527E-01 -6.5178E-01  2.1000E+00  2.5462E+00 -4.4621E-01 -6.0558E-01
  8.3000E+01  0.0000E+00  1.0000E+02  0.0000E+00  0.0000E+00  1.0000E+00  1.0000E+00  1.0000E+00  6.7000E+01  7.4000E+01  1.0000E+00  5.7000E+01  5.2361E+00 -4.5426E+00  0.0000E+00  0.0000E+00  5.1602E+00  0.0000E+00  0.0000E+00
  8.3000E+01  1.2000E+01  1.0000E+02  0.0000E+00  0.0000E+00  1.0000E+00  1.0000E+00  1.0000E+00  6.7000E+01  7.4000E+01  1.0000E+00  5.7000E+01  5.6027E+00 -4.5426E+00  0.0000E+00  0.0000E+00  5.5251E+00  0.0000E+00  0.0000E+00
  8.3000E+01  1.4500E+01  0.0000E+00  0.0000E+00  3.4000E+00  0.0000E+00  0.0000E+00  1.0000E+00  6.7000E+01  7.4000E+01  1.0000E+00  5.7000E+01  3.1281E+00  3.9477E-01  3.6639E-01  3.4000E+00  3.0931E+00  3.0687E-01  3.6753E-01
  8.3000E+01  2.4000E+01  1.0000E+02  0.0000E+00  0.0000E+00  1.0000E+00  1.0000E+00  1.0000E+00  6.7000E+01  7.4000E+01  1.0000E+00  5.7000E+01  5.7020E+00 -4.5426E+00  0.0000E+00  0.0000E+00  5.6230E+00  0.0000E+00  0.0000E+00
  8.3000E+01  3.6000E+01  1.0000E+02  0.0000E+00  0.0000E+00  1.0000E+00  1.0000E+00  1.0000E+00  6.7000E+01  7.4000E+01  1.0000E+00  5.7000E+01  5.7806E+00 -4.5426E+00  0.0000E+00  0.0000E+00  5.7000E+00  0.0000E+00  0.0000E+00
  8.3000E+01  3.8500E+01  0.0000E+00  0.0000E+00  3.4000E+00  0.0000E+00  0.0000E+00  1.0000E+00  6.7000E+01  7.4000E+01  1.0000E+00  5.7000E+01  3.2960E+00  1.4326E-01  1.1525E-01  3.4000E+00  3.2580E+00  1.4198E-01  1.1589E-01
  8.4000E+01  0.0000E+00  8.0000E+01  0.0000E+00  0.0000E+00  1.0000E+00  1.0000E+00  1.0000E+00  6.0000E+01  6.3000E+01  1.0000E+00  7.2000E+01  4.0167E+00 -4.5425E+00  0.0000E+00  0.0000E+00  4.1282E+00  0.0000E+00  0.0000E+00
  8.4000E+01  8.0000E+00  8.0000E+01  0.0000E+00  0.0000E+00  1.0000E+00  1.0000E+00  1.0000E+00  6.0000E+01  6.3000E+01  1.0000E+00  7.2000E+01  4.5691E+00 -4.5426E+00  0.0000E+00  0.0000E+00  4.7827E+00  0.0000E+00  0.0000E+00
  8.4000E+01  1.6000E+01  8.0000E+01  0.0000E+00  0.0000E+00  1.0000E+00  1.0000E+00  1.0000E+00  6.0000E+01  6.3000E+01  1.0000E+00  7.2000E+01  4.6874E+00 -4.5426E+00  0.0000E+00  0.0000E+00  4.9361E+00  0.0000E+00  0.0000E+00
  8.4000E+01  2.4000E+01  8.0000E+01  0.0000E+00  0.0000E+00  1.0000E+00  1.0000E+00  1.0000E+00  6.0000E+01  6.3000E+01  1.0000E+00  7.2000E+01  4.7489E+00 -4.5426E+00  0.0000E+00  0.0000E+00  5.0144E+00  0.0000E+00  0.0000E+00
  8.4000E+01  2.6500E+01  0.0000E+00  0.0000E+00  2.3000E+00  0.0000E+00  0.0000E+00  1.0000E+00  6.0000E+01  6.3000E+01  1.0000E+00  7.2000E+01  2.5846E+00 -5.0009E-01 -7.5133E-01  2.3000E+00  2.8591E+00 -5.5906E-01 -6.9504E-01
  8.4000E+01  3.2000E+01  8.0000E+01  0.0000E+00  0.0000E+00  1.0000E+00  1.0000E+00  1.0000E+00  6.0000E+01  6.3000E+01  1.0000E+00  7.2000E+01  4.8005E+00 -4.5426E+00  0.0000E+00  0.0000E+00  5.0788E+00  0.0000E+00  0.0000E+00
  8.4000E+01  3.4500E+01  0.0000E+00  0.0000E+00  2.6000E+00  0.0000E+00  0.0000E+00  1.0000E+00  6.0000E+01  6.3000E+01  1.0000E+00  7.2000E+01  2.6348E+00 -5.9978E-02 -3.1853E-01  2.6000E+00  2.9216E+00 -3.2159E-01 -3.0796E-01
  8.5000E+01  0.0000E+00  1.0000E+02  0.0000E+00  0.0000E+00  1.0000E+00  1.0000E+00  1.0000E+00  7.2000E+01  7.7000E+01  1.0000E+00  5.2000E+01  5.0464E+00 -4.5426E+00  0.0000E+00  0.0000E+00  5.1602E+00  0.0000E+00  0.0000E+00
  8.5000E+01  8.0000E+00  1.0000E+02  0.0000E+00  0.0000E+00  1.0000E+00  1.0000E+00  1.0000E+00  7.2000E+01  7.7000E+01  1.0000E+00  5.2000E+01  5.7343E+00 -4.5426E+00  0.0000E+00  0.0000E+00  5.9784E+00  0.0000E+00  0.0000E+00
  8.5000E+01  1.6000E+01  1.0000E+02  0.0000E+00  0.0000E+00  1.0000E+00  1.0000E+00  1.0000E+00  7.2000E+01  7.7000E+01  1.0000E+00  5.2000E+01  5.8813E+00 -4.5427E+00  0.0000E+00  0.0000E+00  6.1702E+00  0.0000E+00  0.0000E+00
  8.5000E+01  2.4000E+01  1.0000E+02  0.0000E+00  0.0000E+00  1.0000E+00  1.0000E+00  1.0000E+00  7.2000E+01  7.7000E+01  1.0000E+00  5.2000E+01  5.9580E+00 -4.5427E+00  0.0000E+00  0.0000E+00  6.2681E+00  0.0000E+00  0.0000E+00
  8.5000E+01  3.2000E+01  1.0000E+02  0.0000E+00  0.0000E+00  1.0000E+00  1.0000E+00  1.0000E+00  7.2000E+01  7.7000E+01  1.0000E+00  5.2000E+01  6.0225E+00 -4.5427E+00  0.0000E+00  0.0000E+00  6.3486E+00  0.0000E+00  0.0000E+00
  8.5000E+01  4.0000E+01  1.0000E+02  0.0000E+00  0.0000E+00  1.0000E+00  1.0000E+00  1.0000E+00  7.2000E+01  7.7000E+01  1.0000E+00  5.2000E+01  6.0823E+00 -4.5427E+00  0.0000E+00  0.0000E+00  6.4229E+00  0.0000E+00  0.0000E+00
  8.5000E+01  4.8000E+01  1.0000E+02  0.0000E+00  0.0000E+00  1.0000E+00  1.0000E+00  1.0000E+00  7.2000E+01  7.7000E+01  1.0000E+00  5.2000E+01  6.1385E+00 -4.5427E+00  0.0000E+00  0.0000E+00  6.4929E+00  0.0000E+00  0.0000E+00
  8.5000E+01  5.0500E+01  0.0000E+00  0.0000E+00  3.4000E+00  0.0000E+00  0.0000E+00  1.0000E+00  7.2000E+01  7.7000E+01  1.0000E+00  5.2000E+01  3.4100E+00 -1.3292E-02 -2.7564E-01  3.4000E+00  3.7936E+00 -3.9357E-01 -2.6896E-01
  8.5000E+01  5.6000E+01  1.0000E+02  0.0000E+00  0.0000E+00  1.0000E+00  1.0000E+00  1.0000E+00  7.2000E+01  7.7000E+01  1.0000E+00  5.2000E+01  6.1914E+00 -4.5427E+00  0.0000E+00  0.0000E+00  6.5589E+00  0.0000E+00  0.0000E+00
  8.5000E+01  5.8500E+01  0.0000E+00  0.0000E+00  3.1000E+00  0.0000E+00  0.0000E+00  1.0000E+00  7.2000E+01  7.7000E+01  1.0000E+00  5.2000E+01  3.4619E+00 -4.7481E-01 -7.4289E-01  3.1000E+00  3.8584E+00 -7.5844E-01 -6.8311E-01
  8.6000E+01  0.0000E+00  1.0000E+02  0.0000E+00  0.0000E+00  1.0000E+00  1.0000E+00  1.0000E+00  7.2000E+01  7.7000E+01  1.0000E+00  5.2000E+01  5.0082E+00 -4.5426E+00  0.0000E+00  0.0000E+00  5.1602E+00  0.0000E+00  0.0000E+00
  8.6000E+01  8.0000E+00  1.0000E+02  0.0000E+00  0.0000E+00  1.0000E+00  1.0000E+00  1.0000E+00  7.2000E+01  7.7000E+01  1.0000E+00  5.2000E+01  5.6420E+00 -4.5426E+00  0.0000E+00  0.0000E+00  5.9784E+00  0.0000E+00  0.0000E+00
  8.6000E+01  1.6000E+01  1.0000E+02  0.0000E+00  0.0000E+00  1.0000E+00  1.0000E+00  1.0000E+00  7.2000E+01  7.7000E+01  1.0000E+00  5.2000E+01  5.7720E+00 -4.5426E+00  0.0000E+00  0.0000E+00  6.1702E+00  0.0000E+00  0.0000E+00
  8.6000E+01  2.4000E+01  1.0000E+02  0.0000E+00  0.0000E+00  1.0000E+00  1.0000E+00  1.0000E+00  7.2000E+01  7.7000E+01  1.0000E+00  5.2000E+01  5.8408E+00 -4.5427E+00  0.0000E+00  0.0000E+00  6.2681E+00  0.0000E+00  0.0000E+00
  8.6000E+01  3.2000E+01  1.0000E+02  0.0000E+00  0.0000E+00  1.0000E+00  1.0000E+00  1.0000E+00  7.2000E+01  7.7000E+01  1.0000E+00  5.2000E+01  5.8995E+00 -4.5427E+00  0.0000E+00  0.0000E+00  6.3486E+00  0.0000E+00  0.0000E+00
  8.6000E+01  3.4500E+01  0.0000E+00  0.0000E+00  2.3000E+00  0.0000E+00  0.0000E+00  1.0000E+00  7.2000E+01  7.7000E+01  1.0000E+00  5.2000E+01  3.1511E+00 -1.2269E+00 -1.5281E+00  2.3000E+00  3.6520E+00 -1.3520E+00 -1.3546E+00
  8.6000E+01  4.0000E+01  1.0000E+02  0.0000E+00  0.0000E+00  1.0000E+00  1.0000E+00  1.0000E+00  7.2000E+01  7.7000E+01  1.0000E+00  5.2000E+01  5.9539E+00 -4.5427E+00  0.0000E+00  0.0000E+00  6.4229E+00  0.0000E+00  0.0000E+00
  8.6000E+01  4.8000E+01  1.0000E+02  0.0000E+00  0.0000E+00  1.0000E+00  1.0000E+00  1.0000E+00  7.2000E+01  7.7000E+01  1.0000E+00  5.2000E+01  6.0049E+00 -4.5427E+00  0.0000E+00  0.0000E+00  6.4929E+00  0.0000E+00  0.0000E+00
  8.6000E+01  5.0500E+01  0.0000E+00  0.0000E+00  3.3000E+00  0.0000E+00  0.0000E+00  1.0000E+00  7.2000E+01  7.7000E+01  1.0000E+00  5.2000E+01  3.2545E+00  6.3503E-02 -2.5374E-01  3.3000E+00  3.7936E+00 -4.9357E-01 -2.6812E-01
  8.7000E+01  0.0000E+00  1.0000E+02  0.0000E+00  0.0000E+00  1.0000E+00  1.0000E+00  1.0000E+00  7.5000E+01  7.3000E+01  1.0000E+00  6.3000E+01  5.8495E+00 -4.5427E+00  0.0000E+00  0.0000E+00  5.1602E+00  0.0000E+00  0.0000E+00
  8.7000E+01  1.2000E+01  1.0000E+02  0.0000E+00  0.0000E+00  1.0000E+00  1.0000E+00  1.0000E+00  7.5000E+01  7.3000E+01  1.0000E+00  6.3000E+01  6.2401E+00 -4.5427E+00  0.0000E+00  0.0000E+00  5.5251E+00  0.0000E+00  0.0000E+00
  8.7000E+01  1.4500E+01  0.0000E+00  0.0000E+00  4.2000E+00  0.0000E+00  0.0000E+00  1.0000E+00  7.5000E+01  7.3000E+01  1.0000E+00  6.3000E+01  3.4334E+00  1.0142E+00  1.1938E+00  4.2000E+00  3.0931E+00  1.1069E+00  1.2876E+00
  8.7000E+01  2.4000E+01  1.0000E+02  0.0000E+00  0.0000E+00  1.0000E+00  1.0000E+00  1.0000E+00  7.5000E+01  7.3000E+01  1.0000E+00  6.3000E+01  6.3544E+00 -4.5427E+00  0.0000E+00  0.0000E+00  5.6230E+00  0.0000E+00  0.0000E+00
  8.7000E+01  2.6500E+01  0.0000E+00  0.0000E+00  3.9000E+00  0.0000E+00  0.0000E+00  1.0000E+00  7.5000E+01  7.3000E+01  1.0000E+00  6.3000E+01  3.5396E+00  4.6255E-01  6.4922E-01  3.9000E+00  3.1828E+00  7.1724E-01  6.8924E-01
  8.8000E+01  0.0000E+00  1.0000E+02  0.0000E+00  0.0000E+00  1.0000E+00  1.0000E+00  1.0000E+00  6.5000E+01  6.3000E+01  1.0000E+00  5.5000E+01  6.3459E+00 -4.5427E+00  0.0000E+00  0.0000E+00  5.1602E+00  0.0000E+00  0.0000E+00
  8.8000E+01  1.2000E+01  1.0000E+02  0.0000E+00  0.0000E+00  1.0000E+00  1.0000E+00  1.0000E+00  6.5000E+01  6.3000E+01  1.0000E+00  5.5000E+01  6.7579E+00 -4.5427E+00  0.0000E+00  0.0000E+00  5.5251E+00  0.0000E+00  0.0000E+00
  8.8000E+01  1.4500E+01  0.0000E+00  0.0000E+00  4.7000E+00  0.0000E+00  0.0000E+00  1.0000E+00  6.5000E+01  6.3000E+01  1.0000E+00  5.5000E+01  3.6826E+00  1.2549E+00  1.5916E+00  4.7000E+00  3.0931E+00  1.6069E+00  1.8008E+00
  8.8000E+01  2.4000E+01  1.0000E+02  0.0000E+00  0.0000E+00  1.0000E+00  1.0000E+00  1.0000E+00  6.5000E+01  6.3000E+01  1.0000E+00  5.5000E+01  6.8857E+00 -4.5427E+00  0.0000E+00  0.0000E+00  5.6230E+00  0.0000E+00  0.0000E+00
  8.8000E+01  3.6000E+01  1.0000E+02  0.0000E+00  0.0000E+00  1.0000E+00  1.0000E+00  1.0000E+00  6.5000E+01  6.3000E+01  1.0000E+00  5.5000E+01  6.9923E+00 -4.5427E+00  0.0000E+00  0.0000E+00  5.7000E+00  0.0000E+00  0.0000E+00
  8.8000E+01  3.8500E+01  0.0000E+00  0.0000E+00  4.7000E+00  0.0000E+00  0.0000E+00  1.0000E+00  6.5000E+01  6.3000E+01  1.0000E+00  5.5000E+01  3.9068E+00  9.2220E-01  1.2844E+00  4.7000E+00  3.2580E+00  1.4420E+00  1.4443E+00
  8.9000E+01  0.0000E+00  1.0000E+02  0.0000E+00  0.0000E+00  1.0000E+00  1.0000E+00  1.0000E+00  7.0000E+01  6.1000E+01  1.0000E+00  5.2000E+01  5.2180E+00 -4.5426E+00  0.0000E+00  0.0000E+00  5.1602E+00  0.0000E+00  0.0000E+00
  8.9000E+01  8.0000E+00  1.0000E+02  0.0000E+00  0.0000E+00  1.0000E+00  1.0000E+00  1.0000E+00  7.0000E+01  6.1000E+01  1.0000E+00  5.2000E+01  6.0708E+00 -4.5427E+00  0.0000E+00  0.0000E+00  5.9784E+00  0.0000E+00  0.0000E+00
  8.9000E+01  1.6000E+01  1.0000E+02  0.0000E+00  0.0000E+00  1.0000E+00  1.0000E+00  1.0000E+00  7.0000E+01  6.1000E+01  1.0000E+00  5.2000E+01  6.2750E+00 -4.5427E+00  0.0000E+00  0.0000E+00  6.1702E+00  0.0000E+00  0.0000E+00
  8.9000E+01  2.4000E+01  1.0000E+02  0.0000E+00  0.0000E+00  1.0000E+00  1.0000E+00  1.0000E+00  7.0000E+01  6.1000E+01  1.0000E+00  5.2000E+01  6.3792E+00 -4.5427E+00  0.0000E+00  0.0000E+00  6.2681E+00  0.0000E+00  0.0000E+00
  8.9000E+01  3.2000E+01  1.0000E+02  0.0000E+00  0.0000E+00  1.0000E+00  1.0000E+00  1.0000E+00  7.0000E+01  6.1000E+01  1.0000E+00  5.2000E+01  6.4647E+00 -4.5427E+00  0.0000E+00  0.0000E+00  6.3486E+00  0.0000E+00  0.0000E+00
  8.9000E+01  4.0000E+01  1.0000E+02  0.0000E+00  0.0000E+00  1.0000E+00  1.0000E+00  1.0000E+00  7.0000E+01  6.1000E+01  1.0000E+00  5.2000E+01  6.5435E+00 -4.5427E+00  0.0000E+00  0.0000E+00  6.4229E+00  0.0000E+00  0.0000E+00
  8.9000E+01  4.8000E+01  1.0000E+02  0.0000E+00  0.0000E+00  1.0000E+00  1.0000E+00  1.0000E+00  7.0000E+01  6.1000E+01  1.0000E+00  5.2000E+01  6.6178E+00 -4.5427E+00  0.0000E+00  0.0000E+00  6.4929E+00  0.0000E+00  0.0000E+00
  8.9000E+01  5.0500E+01  0.0000E+00  0.0000E+00  4.6000E+00  0.0000E+00  0.0000E+00  1.0000E+00  7.0000E+01  6.1000E+01  1.0000E+00  5.2000E+01  3.9068E+00  8.0602E-01  8.1972E-01  4.6000E+00  3.7936E+00  8.0643E-01  8.3284E-01
  8.9000E+01  5.6000E+01  1.0000E+02  0.0000E+00  0.0000E+00  1.0000E+00  1.0000E+00  1.0000E+00  7.0000E+01  6.1000E+01  1.0000E+00  5.2000E+01  6.6879E+00 -4.5427E+00  0.0000E+00  0.0000E+00  6.5589E+00  0.0000E+00  0.0000E+00
  8.9000E+01  6.4000E+01  1.0000E+02  0.0000E+00  0.0000E+00  1.0000E+00  1.0000E+00  1.0000E+00  7.0000E+01  6.1000E+01  1.0000E+00  5.2000E+01  6.7542E+00 -4.5427E+00  0.0000E+00  0.0000E+00  6.6213E+00  0.0000E+00  0.0000E+00
  8.9000E+01  7.2000E+01  1.0000E+02  0.0000E+00  0.0000E+00  1.0000E+00  1.0000E+00  1.0000E+00  7.0000E+01  6.1000E+01  1.0000E+00  5.2000E+01  6.8169E+00 -4.5427E+00  0.0000E+00  0.0000E+00  6.6802E+00  0.0000E+00  0.0000E+00
  8.9000E+01  7.4500E+01  0.0000E+00  0.0000E+00  3.9000E+00  0.0000E+00  0.0000E+00  1.0000E+00  7.0000E+01  6.1000E+01  1.0000E+00  5.2000E+01  4.1025E+00 -2.2419E-01 -2.0728E-01  3.9000E+00  3.9776E+00 -7.7562E-02 -2.1218E-01
  9.0000E+01  0.0000E+00  8.0000E+01  0.0000E+00  0.0000E+00  1.0000E+00  1.0000E+00  1.0000E+00  5.8000E+01  6.1000E+01  1.0000E+00  6.0000E+01  4.0212E+00 -4.5425E+00  0.0000E+00  0.0000E+00  4.1282E+00  0.0000E+00  0.0000E+00
  9.0000E+01  8.0000E+00  8.0000E+01  0.0000E+00  0.0000E+00  1.0000E+00  1.0000E+00  1.0000E+00  5.8000E+01  6.1000E+01  1.0000E+00  6.0000E+01  4.4926E+00 -4.5425E+00  0.0000E+00  0.0000E+00  4.7827E+00  0.0000E+00  0.0000E+00
  9.0000E+01  1.6000E+01  8.0000E+01  0.0000E+00  0.0000E+00  1.0000E+00  1.0000E+00  1.0000E+00  5.8000E+01  6.1000E+01  1.0000E+00  6.0000E+01  4.5858E+00 -4.5426E+00  0.0000E+00  0.0000E+00  4.9361E+00  0.0000E+00  0.0000E+00
  9.0000E+01  2.4000E+01  8.0000E+01  0.0000E+00  0.0000E+00  1.0000E+00  1.0000E+00  1.0000E+00  5.8000E+01  6.1000E+01  1.0000E+00  6.0000E+01  4.6364E+00 -4.5426E+00  0.0000E+00  0.0000E+00  5.0144E+00  0.0000E+00  0.0000E+00
  9.0000E+01  3.2000E+01  8.0000E+01  0.0000E+00  0.0000E+00  1.0000E+00  1.0000E+00  1.0000E+00  5.8000E+01  6.1000E+01  1.0000E+00  6.0000E+01  4.6800E+00 -4.5426E+00  0.0000E+00  0.0000E+00  5.0788E+00  0.0000E+00  0.0000E+00
  9.0000E+01  4.0000E+01  8.0000E+01  0.0000E+00  0.0000E+00  1.0000E+00  1.0000E+00  1.0000E+00  5.8000E+01  6.1000E+01  1.0000E+00  6.0000E+01  4.7205E+00 -4.5426E+00  0.0000E+00  0.0000E+00  5.1383E+00  0.0000E+00  0.0000E+00
  9.0000E+01  4.8000E+01  8.0000E+01  0.0000E+00  0.0000E+00  1.0000E+00  1.0000E+00  1.0000E+00  5.8000E+01  6.1000E+01  1.0000E+00  6.0000E+01  4.7585E+00 -4.5426E+00  0.0000E+00  0.0000E+00  5.1943E+00  0.0000E+00  0.0000E+00
  9.0000E+01  5.0500E+01  0.0000E+00  0.0000E+00  2.3000E+00  0.0000E+00  0.0000E+00  1.0000E+00  5.8000E+01  6.1000E+01  1.0000E+00  6.0000E+01  2.5150E+00 -3.8837E-01 -7.8991E-01  2.3000E+00  3.0349E+00 -7.3485E-01 -7.1969E-01
  9.0000E+01  5.6000E+01  8.0000E+01  0.0000E+00  0.0000E+00  1.0000E+00  1.0000E+00  1.0000E+00  5.8000E+01  6.1000E+01  1.0000E+00  6.0000E+01  4.7942E+00 -4.5426E+00  0.0000E+00  0.0000E+00  5.2471E+00  0.0000E+00  0.0000E+00
  9.0000E+01  5.8500E+01  0.0000E+00  0.0000E+00  2.1000E+00  0.0000E+00  0.0000E+00  1.0000E+00  5.8000E+01  6.1000E+01  1.0000E+00  6.0000E+01  2.5500E+00 -8.0161E-01 -1.2118E+00  2.1000E+00  3.0867E+00 -9.8675E-01 -1.0632E+00
  9.1000E+01  0.0000E+00  8.0000E+01  0.0000E+00  0.0000E+00  1.0000E+00  1.0000E+00  1.0000E+00  5.5000E+01  7.6000E+01  1.0000E+00  3.8000E+01  4.0060E+00 -4.5425E+00  0.0000E+00  0.0000E+00  4.1282E+00  0.0000E+00  0.0000E+00
  9.1000E+01  8.0000E+00  8.0000E+01  0.0000E+00  0.0000E+00  1.0000E+00  1.0000E+00  1.0000E+00  5.5000E+01  7.6000E+01  1.0000E+00  3.8000E+01  4.5726E+00 -4.5426E+00  0.0000E+00  0.0000E+00  4.7827E+00  0.0000E+00  0.0000E+00
  9.1000E+01  1.6000E+01  8.0000E+01  0.0000E+00  0.0000E+00  1.0000E+00  1.0000E+00  1.0000E+00  5.5000E+01  7.6000E+01  1.0000E+00  3.8000E+01  4.6958E+00 -4.5426E+00  0.0000E+00  0.0000E+00  4.9361E+00  0.0000E+00  0.0000E+00
  9.1000E+01  1.8500E+01  0.0000E+00  0.0000E+00  2.3000E+00  0.0000E+00  0.0000E+00  1.0000E+00  5.5000E+01  7.6000E+01  1.0000E+00  3.8000E+01  2.5553E+00 -4.5388E-01 -6.7820E-01  2.3000E+00  2.7874E+00 -4.8736E-01 -6.3286E-01
  9.1000E+01  2.4000E+01  8.0000E+01  0.0000E+00  0.0000E+00  1.0000E+00  1.0000E+00  1.0000E+00  5.5000E+01  7.6000E+01  1.0000E+00  3.8000E+01  4.7593E+00 -4.5426E+00  0.0000E+00  0.0000E+00  5.0144E+00  0.0000E+00  0.0000E+00
  9.1000E+01  2.6500E+01  0.0000E+00  0.0000E+00  2.6000E+00  0.0000E+00  0.0000E+00  1.0000E+00  5.5000E+01  7.6000E+01  1.0000E+00  3.8000E+01  2.6139E+00 -2.4075E-02 -2.5682E-01  2.6000E+00  2.8591E+00 -2.5906E-01 -2.5070E-01
  9.2000E+01  0.0000E+00  1.0000E+02  0.0000E+00  0.0000E+00  1.0000E+00  1.0000E+00  1.0000E+00  7.2000E+01  5.2000E+01  1.0000E+00  1.0500E+02  5.0418E+00 -4.5426E+00  0.0000E+00  0.0000E+00  5.1602E+00  0.0000E+00  0.0000E+00
  9.2000E+01  8.0000E+00  1.0000E+02  0.0000E+00  0.0000E+00  1.0000E+00  1.0000E+00  1.0000E+00  7.2000E+01  5.2000E+01  1.0000E+00  1.0500E+02  5.7435E+00 -4.5426E+00  0.0000E+00  0.0000E+00  5.9784E+00  0.0000E+00  0.0000E+00
  9.2000E+01  1.6000E+01  1.0000E+02  0.0000E+00  0.0000E+00  1.0000E+00  1.0000E+00  1.0000E+00  7.2000E+01  5.2000E+01  1.0000E+00  1.0500E+02  5.8951E+00 -4.5427E+00  0.0000E+00  0.0000E+00  6.1702E+00  0.0000E+00  0.0000E+00
  9.2000E+01  2.4000E+01  1.0000E+02  0.0000E+00  0.0000E+00  1.0000E+00  1.0000E+00  1.0000E+00  7.2000E+01  5.2000E+01  1.0000E+00  1.0500E+02  5.9737E+00 -4.5427E+00  0.0000E+00  0.0000E+00  6.2681E+00  0.0000E+00  0.0000E+00
  9.2000E+01  3.2000E+01  1.0000E+02  0.0000E+00  0.0000E+00  1.0000E+00  1.0000E+00  1.0000E+00  7.2000E+01  5.2000E+01  1.0000E+00  1.0500E+02  6.0397E+00 -4.5427E+00  0.0000E+00  0.0000E+00  6.3486E+00  0.0000E+00  0.0000E+00
  9.2000E+01  3.4500E+01  0.0000E+00  0.0000E+00  3.3000E+00  0.0000E+00  0.0000E+00  1.0000E+00  7.2000E+01  5.2000E+01  1.0000E+00  1.0500E+02  3.3282E+00 -3.8447E-02 -2.7636E-01  3.3000E+00  3.6520E+00 -3.5198E-01 -2.6794E-01
  9.2000E+01  4.0000E+01  1.0000E+02  0.0000E+00  0.0000E+00  1.0000E+00  1.0000E+00  1.0000E+00  7.2000E+01  5.2000E+01  1.0000E+00  1.0500E+02  6.1008E+00 -4.5427E+00  0.0000E+00  0.0000E+00  6.4229E+00  0.0000E+00  0.0000E+00
  9.2000E+01  4.2500E+01  0.0000E+00  0.0000E+00  3.1000E+00  0.0000E+00  0.0000E+00  1.0000E+00  7.2000E+01  5.2000E+01  1.0000E+00  1.0500E+02  3.3880E+00 -3.8619E-01 -6.3021E-01  3.1000E+00  3.7249E+00 -6.2487E-01 -5.8616E-01
  9.3000E+01  0.0000E+00  1.0000E+02  0.0000E+00  0.0000E+00  1.0000E+00  1.0000E+00  1.0000E+00  5.0000E+01  7.1000E+01  1.0000E+00  3.2000E+01  5.2215E+00 -4.5426E+00  0.0000E+00  0.0000E+00  5.1602E+00  0.0000E+00  0.0000E+00
  9.3000E+01  8.0000E+00  1.0000E+02  0.0000E+00  0.0000E+00  1.0000E+00  1.0000E+00  1.0000E+00  5.0000E+01  7.1000E+01  1.0000E+00  3.2000E+01  6.0722E+00 -4.5427E+00  0.0000E+00  0.0000E+00  5.9784E+00  0.0000E+00  0.0000E+00
  9.3000E+01  1.6000E+01  1.0000E+02  0.0000E+00  0.0000E+00  1.0000E+00  1.0000E+00  1.0000E+00  5.0000E+01  7.1000E+01  1.0000E+00  3.2000E+01  6.2756E+00 -4.5427E+00  0.0000E+00  0.0000E+00  6.1702E+00  0.0000E+00  0.0000E+00
  9.3000E+01  2.4000E+01  1.0000E+02  0.0000E+00  0.0000E+00  1.0000E+00  1.0000E+00  1.0000E+00  5.0000E+01  7.1000E+01  1.0000E+00  3.2000E+01  6.3795E+00 -4.5427E+00  0.0000E+00  0.0000E+00  6.2681E+00  0.0000E+00  0.0000E+00
  9.3000E+01  3.2000E+01  1.0000E+02  0.0000E+00  0.0000E+00  1.0000E+00  1.0000E+00  1.0000E+00  5.0000E+01  7.1000E+01  1.0000E+00  3.2000E+01  6.4647E+00 -4.5427E+00  0.0000E+00  0.0000E+00  6.3486E+00  0.0000E+00  0.0000E+00
  9.3000E+01  3.4500E+01  0.0000E+00  0.0000E+00  4.7000E+00  0.0000E+00  0.0000E+00  1.0000E+00  5.0000E+01  7.1000E+01  1.0000E+00  3.2000E+01  3.7528E+00  1.1464E+00  1.2010E+00  4.7000E+00  3.6520E+00  1.0480E+00  1.2196E+00
  9.3000E+01  4.0000E+01  1.0000E+02  0.0000E+00  0.0000E+00  1.0000E+00  1.0000E+00  1.0000E+00  5.0000E+01  7.1000E+01  1.0000E+00  3.2000E+01  6.5434E+00 -4.5427E+00  0.0000E+00  0.0000E+00  6.4229E+00  0.0000E+00  0.0000E+00
  9.3000E+01  4.2500E+01  0.0000E+00  0.0000E+00  3.1000E+00  0.0000E+00  0.0000E+00  1.0000E+00  5.0000E+01  7.1000E+01  1.0000E+00  3.2000E+01  3.8300E+00 -8.6578E-01 -8.0939E-01  3.1000E+00  3.7249E+00 -6.2487E-01 -8.2374E-01
  9.4000E+01  0.0000E+00  8.0000E+01  0.0000E+00  0.0000E+00  1.0000E+00  1.0000E+00  1.0000E+00  6.0000E+01  7.4000E+01  1.0000E+00  4.5000E+01  3.9764E+00 -4.5425E+00  0.0000E+00  0.0000E+00  4.1282E+00  0.0000E+00  0.0000E+00
  9.4000E+01  1.2000E+01  8.0000E+01  0.0000E+00  0.0000E+00  1.0000E+00  1.0000E+00  1.0000E+00  6.0000E+01  7.4000E+01  1.0000E+00  4.5000E+01  4.2627E+00 -4.5425E+00  0.0000E+00  0.0000E+00  4.4201E+00  0.0000E+00  0.0000E+00
  9.4000E+01  1.4500E+01  0.0000E+00  0.0000E+00  2.3000E+00  0.0000E+00  0.0000E+00  1.0000E+00  6.0000E+01  7.4000E+01  1.0000E+00  4.5000E+01  2.3988E+00 -1.8713E-01 -3.0086E-01  2.3000E+00  2.4745E+00 -1.7450E-01 -2.9072E-01
  9.4000E+01  2.4000E+01  8.0000E+01  0.0000E+00  0.0000E+00  1.0000E+00  1.0000E+00  1.0000E+00  6.0000E+01  7.4000E+01  1.0000E+00  4.5000E+01  4.3376E+00 -4.5425E+00  0.0000E+00  0.0000E+00  4.4984E+00  0.0000E+00  0.0000E+00
  9.4000E+01  2.6500E+01  0.0000E+00  0.0000E+00  2.6000E+00  0.0000E+00  0.0000E+00  1.0000E+00  6.0000E+01  7.4000E+01  1.0000E+00  4.5000E+01  2.4671E+00  2.4465E-01  1.2865E-01  2.6000E+00  2.5462E+00  5.3793E-02  1.2168E-01
  9.5000E+01  0.0000E+00  8.0000E+01  0.0000E+00  0.0000E+00  1.0000E+00  1.0000E+00  1.0000E+00  6.5000E+01  7.1000E+01  1.0000E+00  5.0000E+01  4.5099E+00 -4.5425E+00  0.0000E+00  0.0000E+00  4.1282E+00  0.0000E+00  0.0000E+00
  9.5000E+01  8.0000E+00  8.0000E+01  0.0000E+00  0.0000E+00  1.0000E+00  1.0000E+00  1.0000E+00  6.5000E+01  7.1000E+01  1.0000E+00  5.0000E+01  5.3270E+00 -4.5426E+00  0.0000E+00  0.0000E+00  4.7827E+00  0.0000E+00  0.0000E+00
  9.5000E+01  1.6000E+01  8.0000E+01  0.0000E+00  0.0000E+00  1.0000E+00  1.0000E+00  1.0000E+00  6.5000E+01  7.1000E+01  1.0000E+00  5.0000E+01  5.5403E+00 -4.5426E+00  0.0000E+00  0.0000E+00  4.9361E+00  0.0000E+00  0.0000E+00
  9.5000E+01  2.4000E+01  8.0000E+01  0.0000E+00  0.0000E+00  1.0000E+00  1.0000E+00  1.0000E+00  6.5000E+01  7.1000E+01  1.0000E+00  5.0000E+01  5.6516E+00 -4.5426E+00  0.0000E+00  0.0000E+00  5.0144E+00  0.0000E+00  0.0000E+00
  9.5000E+01  2.6500E+01  0.0000E+00  0.0000E+00  4.7000E+00  0.0000E+00  0.0000E+00  1.0000E+00  6.5000E+01  7.1000E+01  1.0000E+00  5.0000E+01  3.3691E+00  1.7944E+00  2.1302E+00  4.7000E+00  2.8591E+00  1.8409E+00  2.4110E+00
  9.5000E+01  3.2000E+01  8.0000E+01  0.0000E+00  0.0000E+00  1.0000E+00  1.0000E+00  1.0000E+00  6.5000E+01  7.1000E+01  1.0000E+00  5.0000E+01  5.7424E+00 -4.5426E+00  0.0000E+00  0.0000E+00  5.0788E+00  0.0000E+00  0.0000E+00
  9.5000E+01  3.4500E+01  0.0000E+00  0.0000E+00  3.4000E+00  0.0000E+00  0.0000E+00  1.0000E+00  6.5000E+01  7.1000E+01  1.0000E+00  5.0000E+01  3.4573E+00 -7.5253E-02  2.7409E-01  3.4000E+00  2.9216E+00  4.7841E-01  2.4555E-01
  9.6000E+01  0.0000E+00  8.0000E+01  0.0000E+00  0.0000E+00  1.0000E+00  1.0000E+00  1.0000E+00  5.5000E+01  6.1000E+01  1.0000E+00  6.0000E+01  3.8652E+00 -4.5425E+00  0.0000E+00  0.0000E+00  4.1282E+00  0.0000E+00  0.0000E+00
  9.6000E+01  1.2000E+01  8.0000E+01  0.0000E+00  0.0000E+00  1.0000E+00  1.0000E+00  1.0000E+00  5.5000E+01  6.1000E+01  1.0000E+00  6.0000E+01  4.1426E+00 -4.5425E+00  0.0000E+00  0.0000E+00  4.4201E+00  0.0000E+00  0.0000E+00
  9.6000E+01  1.4500E+01  0.0000E+00  0.0000E+00  2.3000E+00  0.0000E+00  0.0000E+00  1.0000E+00  5.5000E+01  6.1000E+01  1.0000E+00  6.0000E+01  2.3314E+00 -6.1257E-02 -2.3218E-01  2.3000E+00  2.4745E+00 -1.7450E-01 -2.2423E-01
  9.6000E+01  2.4000E+01  8.0000E+01  0.0000E+00  0.0000E+00  1.0000E+00  1.0000E+00  1.0000E+00  5.5000E+01  6.1000E+01  1.0000E+00  6.0000E+01  4.2138E+00 -4.5425E+00  0.0000E+00  0.0000E+00  4.4984E+00  0.0000E+00  0.0000E+00
  9.6000E+01  2.6500E+01  0.0000E+00  0.0000E+00  2.3000E+00  0.0000E+00  0.0000E+00  1.0000E+00  5.5000E+01  6.1000E+01  1.0000E+00  6.0000E+01  2.3962E+00 -1.8237E-01 -3.5778E-01  2.3000E+00  2.5462E+00 -2.4621E-01 -3.4127E-01
  9.7000E+01  0.0000E+00  1.0000E+02  0.0000E+00  0.0000E+00  1.0000E+00  1.0000E+00  1.0000E+00  7.2000E+01  6.4000E+01  1.0000E+00  1.0500E+02  5.0245E+00 -4.5426E+00  0.0000E+00  0.0000E+00  5.1602E+00  0.0000E+00  0.0000E+00
  9.7000E+01  8.0000E+00  1.0000E+02  0.0000E+00  0.0000E+00  1.0000E+00  1.0000E+00  1.0000E+00  7.2000E+01  6.4000E+01  1.0000E+00  1.0500E+02  5.5732E+00 -4.5426E+00  0.0000E+00  0.0000E+00  5.9784E+00  0.0000E+00  0.0000E+00
  9.7000E+01  1.6000E+01  1.0000E+02  0.0000E+00  0.0000E+00  1.0000E+00  1.0000E+00  1.0000E+00  7.2000E+01  6.4000E+01  1.0000E+00  1.0500E+02  5.6783E+00 -4.5426E+00  0.0000E+00  0.0000E+00  6.1702E+00  0.0000E+00  0.0000E+00
  9.7000E+01  2.4000E+01  1.0000E+02  0.0000E+00  0.0000E+00  1.0000E+00  1.0000E+00  1.0000E+00  7.2000E+01  6.4000E+01  1.0000E+00  1.0500E+02  5.7366E+00 -4.5426E+00  0.0000E+00  0.0000E+00  6.2681E+00  0.0000E+00  0.0000E+00
  9.7000E+01  3.2000E+01  1.0000E+02  0.0000E+00  0.0000E+00  1.0000E+00  1.0000E+00  1.0000E+00  7.2000E+01  6.4000E+01  1.0000E+00  1.0500E+02  5.7874E+00 -4.5426E+00  0.0000E+00  0.0000E+00  6.3486E+00  0.0000E+00  0.0000E+00
  9.7000E+01  3.4500E+01  0.0000E+00  0.0000E+00  2.3000E+00  0.0000E+00  0.0000E+00  1.0000E+00  7.2000E+01  6.4000E+01  1.0000E+00  1.0500E+02  2.9460E+00 -9.9599E-01 -1.4371E+00  2.3000E+00  3.6520E+00 -1.3520E+00 -1.2456E+00
  9.7000E+01  4.0000E+01  1.0000E+02  0.0000E+00  0.0000E+00  1.0000E+00  1.0000E+00  1.0000E+00  7.2000E+01  6.4000E+01  1.0000E+00  1.0500E+02  5.8345E+00 -4.5427E+00  0.0000E+00  0.0000E+00  6.4229E+00  0.0000E+00  0.0000E+00
  9.7000E+01  4.2500E+01  0.0000E+00  0.0000E+00  2.6000E+00  0.0000E+00  0.0000E+00  1.0000E+00  7.2000E+01  6.4000E+01  1.0000E+00  1.0500E+02  2.9922E+00 -5.9536E-01 -1.0477E+00  2.6000E+00  3.7249E+00 -1.1249E+00 -9.3328E-01
