# Supplementary material for: PKGPT: Expert-Orchestrated Recursive LLM Agent for Automated NONMEM PopPK Modeling with Human Benchmarking
Source: Pharmaceutics. 2026 Apr 18;18(4):501. doi: 10.3390/pharmaceutics18040501 (PMC13118610; doi:10.3390/pharmaceutics18040501)
Supplement: Supplementary file 1 [file pharmaceutics-18-00501-s001.zip › File S1. PKGPT Iteration Log Files (Wafarin, Theophyline, and Tobramycin)/tobra2/compile.lnk]

c:\nm75g64\pr\PRED
c:\nm75g64\pr\PREDI
c:\nm75g64\pr\CHECK
c:\nm75g64\pr\SADVAN
c:\nm75g64\pr\ADVAN1
c:\nm75g64\pr\TRANS2
