# Supplementary material for: PKGPT: Expert-Orchestrated Recursive LLM Agent for Automated NONMEM PopPK Modeling with Human Benchmarking
Source: Pharmaceutics. 2026 Apr 18;18(4):501. doi: 10.3390/pharmaceutics18040501 (PMC13118610; doi:10.3390/pharmaceutics18040501)
Supplement: Supplementary file 1 [file pharmaceutics-18-00501-s001.zip › File S1. PKGPT Iteration Log Files (Wafarin, Theophyline, and Tobramycin)/tobra2/output_tobra2_iter0.txt]

$PROBLEM Tobramycin Population PK Base Model (2-Compartment)

$DATA tobramycin.csv IGNORE=#

$INPUT ID TIME AMT RATE DV MDV EVID CMT WT AGE SEX CLCR

$SUBROUTINE ADVAN3 TRANS4

$PK
  ; --- Fixed Effects (Typical Values) ---
  TVCL = THETA(1)
  TVV1 = THETA(2)
  TVQ  = THETA(3)
  TVV2 = THETA(4)

  ; --- Inter-Individual Variability (Exponential Model) ---
  ; N=97 justifies a BLOCK structure for CL and V1
  CL = TVCL * EXP(ETA(1))
  V1 = TVV1 * EXP(ETA(2))
  Q  = TVQ  * EXP(ETA(3))
  V2 = TVV2 * EXP(ETA(4))

  ; --- Scaling Factor for Central Compartment ---
  S1 = V1

$ERROR
  IPRED = F
  
  ; Combined Residual Error Model (Additive + Proportional)
  ; THETA(5) = Additive component (SD)
  ; THETA(6) = Proportional component (CV)
  W = SQRT(THETA(5)**2 + (THETA(6) * IPRED)**2)
  
  Y = IPRED + W * EPS(1)
  
  ; Diagnostic variables
  IRES  = DV - IPRED
  IWRES = IRES / (W + 0.0001) ; Prevent division by zero

$THETA
  (0.1, 4.0, 20.0)   ; 1: CL (L/h)
  (1.0, 20.0, 100.0)  ; 2: V1 (L)
  (0.1, 5.0, 50.0)   ; 3: Q (L/h)
  (1.0, 40.0, 200.0)  ; 4: V2 (L)
  (0.01, 0.5, 5.0)   ; 5: Additive Error (mg/L)
  (0.01, 0.1, 0.5)   ; 6: Proportional Error (fractional)

$OMEGA BLOCK(2)
  0.09               ; IIV CL
  0.05 0.09          ; IIV V1 (Correlation between CL and V1)

$OMEGA
  0.04               ; IIV Q
  0.04               ; IIV V2

$SIGMA
  1 FIX              ; Variance fixed to 1 as error is defined in $ERROR

$ESTIMATION METHOD=1 INTER MAXEVAL=9999 PRINT=5 POSTHOC NOABORT

$COVARIANCE PRINT=E

$TABLE ID TIME AMT RATE DV MDV EVID CMT WT AGE SEX CLCR
       IPRED IWRES CWRES
       ONEHEADER NOPRINT FILE=sdtab001

$TABLE ID CL V1 Q V2 ETA(1) ETA(2) ETA(3) ETA(4)
       ONEHEADER NOPRINT FILE=patab001
```

### Key Rationale for Model Configuration:

1.  **Structural Choice (ADVAN3 TRANS4):** Based on the hint for a 2-compartment IV model. This ADVAN/TRANS combination allows direct estimation of Clearance (CL), Volume of Distribution of the central compartment (V1), Inter-compartmental Clearance (Q), and Peripheral Volume (V2).
2.  **IIV Structure (BLOCK OMEGA):** With $N=97$ subjects, the dataset is sufficiently large to support a correlation between Clearance and the Central Volume of Distribution. A `BLOCK(2)` is applied to CL and V1, while simpler diagonal variances are assigned to Q and V2 to maintain stability.
3.  **Estimation Method (FOCE-I):** `METHOD=1 INTER` (First-Order Conditional Estimation with Interaction) is the gold standard for rich datasets like this (avg. 11 observations per subject). It accounts for the relationship between the residual error and the predicted concentration.
4.  **Residual Error Model:** A combined error model is used. This is essential for Tobramycin, as it accurately handles both the high peak concentrations and the low trough concentrations often seen in aminoglycoside therapy.
5.  **Scaling (S1):** The central compartment volume ($V1$) is assigned to $S1$ to ensure that the predicted amount in the compartment is correctly scaled to the observed concentration ($DV = AMT/S1$).
