# Supplementary material for: PKGPT: Expert-Orchestrated Recursive LLM Agent for Automated NONMEM PopPK Modeling with Human Benchmarking
Source: Pharmaceutics. 2026 Apr 18;18(4):501. doi: 10.3390/pharmaceutics18040501 (PMC13118610; doi:10.3390/pharmaceutics18040501)
Supplement: Supplementary file 1 [file pharmaceutics-18-00501-s001.zip › File S1. PKGPT Iteration Log Files (Wafarin, Theophyline, and Tobramycin)/tobra2/output_tobra2_iter10.lst]

2026-02-08 
¿ÀÈÄ 09:26
$PROBLEM Tobramycin Population PK Base Model (1-Compartment)

$DATA C:/Users/JIYEON/Desktop/test/dataset/tobramycin.csv IGNORE=#

$INPUT ID TIME AMT RATE DV MDV EVID CMT WT AGE SEX CLCR

$SUBROUTINE ADVAN1 TRANS2

$PK
  ; --- Fixed Effects (Typical Values) ---
  TVCL = THETA(1)
  TVV  = THETA(2)  
NM-TRAN MESSAGES 
  
 WARNINGS AND ERRORS (IF ANY) FOR PROBLEM    1
             
 (WARNING  1) NM-TRAN INFERS THAT THE DATA ARE SINGLE-SUBJECT.
  NONMEM RUN CANNOT BE PARALLELIZED.
 
 AN ERROR WAS FOUND IN THE CONTROL STATEMENTS.
 
 THE CHARACTERS IN ERROR ARE: 
 CL   
  196  $PK: NO VALUE ASSIGNED TO A BASIC PK PARAMETER.
