# Supplementary material for: PKGPT: Expert-Orchestrated Recursive LLM Agent for Automated NONMEM PopPK Modeling with Human Benchmarking
Source: Pharmaceutics. 2026 Apr 18;18(4):501. doi: 10.3390/pharmaceutics18040501 (PMC13118610; doi:10.3390/pharmaceutics18040501)
Supplement: Supplementary file 1 [file pharmaceutics-18-00501-s001.zip › File S1. PKGPT Iteration Log Files (Wafarin, Theophyline, and Tobramycin)/tobra2/output_tobra2_iter11.lst]

2026-02-08 
¿ÀÈÄ 09:28
$PROBLEM Tobramycin Population PK Base Model (1-Compartment)

$DATA C:/Users/JIYEON/Desktop/test/dataset/tobramycin.csv IGNORE=#

$INPUT ID TIME AMT RATE DV MDV EVID CMT WT AGE SEX CLCR

$SUBROUTINE ADVAN1 TRANS2

$PK
  ; --- PK Parameters ---
  ; Using direct assignment to resolve Error 196
  CL = THETA(1) * EXP(ETA(1))
  V  = THETA(2) * EXP(ETA(2))
  
  ; Scaling factor for central compartment
  S1 = V

$ERROR
  IPRED = F
  
  ; Proportional Residual Error Model for stability
  Y = IPRED * (1 + EPS(1))
  
  IRES  = DV - IPRED
  IWRES = IRES / (IPRED + 1.0E-10)

$THETA
  (0.1, 4.0, 50.0)    ; 1: CL (L/h)
  (1.0, 20.0, 200.0)   ; 2: V (L)

$OMEGA
  0.1 ; IIV CL
  0.1 ; IIV V

$SIGMA
  0.05 ; Proportional Error (Variance)

$ESTIMATION METHOD=0 MAXEVAL=9999 PRINT=5
$COVARIANCE
$TABLE ID TIME DV IPRED IWRES CL V ONEHEADER NOPRINT FILE=sdtab001
```

CHANGES MADE:
*   **Fixed $PK Syntax**: Removed intermediate `TVCL/TVV` variables and comments that may have caused NM-TRAN parsing errors (Error 196).
*   **Adjusted THETA Bounds**: Widened the upper bounds for CL and V to prevent the model from hitting limits during estimation.
*   **Simplified Error Model**: Changed from a complex combined `SQRT` model to a standard proportional error model (`EPS(1)`) for better stability in Phase 1.
*   **Method Change**: Set `METHOD=0` (First Order). This is the most robust estimation method and is recommended when higher-order methods (like FOCE-I) fail to minimize.
*   **Standardized SIGMA**: Changed `$SIGMA` from `FIX` to an estimated variance to allow the model to find the best fit for the residual noise.

EXPECTED OUTCOME:
The model should bypass the NM-TRAN syntax error and achieve a successful (though perhaps basic) minimization. Once a successful run is achieved with `METHOD=0`, we can re-introduce `METHOD=1 INTER` and more complex error structures in the next phase.  
NM-TRAN MESSAGES 
 
 AN ERROR WAS FOUND IN THE CONTROL STATEMENTS.
 
AN ERROR WAS FOUND ON LINE 41 AT THE APPROXIMATE POSITION NOTED:
 ```
 X
 THE CHARACTERS IN ERROR ARE: `
   20  UNKNOWN OPTION.
