# Supplementary material for: PKGPT: Expert-Orchestrated Recursive LLM Agent for Automated NONMEM PopPK Modeling with Human Benchmarking
Source: Pharmaceutics. 2026 Apr 18;18(4):501. doi: 10.3390/pharmaceutics18040501 (PMC13118610; doi:10.3390/pharmaceutics18040501)
Supplement: Supplementary file 1 [file pharmaceutics-18-00501-s001.zip › File S1. PKGPT Iteration Log Files (Wafarin, Theophyline, and Tobramycin)/tobra2/output_tobra2_iter3.ext]

TABLE NO.     1: First Order Conditional Estimation with Interaction: Goal Function=MINIMUM VALUE OF OBJECTIVE FUNCTION: Problem=1 Subproblem=0 Superproblem1=0 Iteration1=0 Superproblem2=0 Iteration2=0
 ITERATION    THETA1       THETA2       THETA3       THETA4       THETA5       THETA6       SIGMA(1,1)   OMEGA(1,1)   OMEGA(2,1)   OMEGA(2,2)   OBJ
            0  4.00000E+00  2.00000E+01  5.00000E+00  3.00000E+01  5.00000E-01  2.00000E-01  1.00000E+00  9.00000E-02  0.00000E+00  9.00000E-02    260.59002413229990
            5  3.57246E+00  1.70114E+01  1.82966E+00  2.31426E+01  3.01240E-01  1.88210E-01  1.00000E+00  6.17772E-02  0.00000E+00  1.09051E-01    184.52441276906742
           10  3.59061E+00  1.99532E+01  7.27541E-01  5.30989E+01  1.98696E-01  2.14586E-01  1.00000E+00  5.37264E-02  0.00000E+00  5.12341E-02    169.64394297577419
           15  2.94950E+00  2.06408E+01  1.67748E+00  1.20250E+02  1.47483E-01  2.19214E-01  1.00000E+00  4.93291E-02  0.00000E+00  1.06471E-01    163.00080787336668
           20  2.81333E+00  1.94324E+01  1.79559E+00  1.63469E+02  8.69537E-02  2.20012E-01  1.00000E+00  5.66504E-02  0.00000E+00  8.83689E-02    161.99586314870490
           25  2.86595E+00  1.93045E+01  1.76211E+00  1.50139E+02  1.53937E-02  2.20530E-01  1.00000E+00  5.49405E-02  0.00000E+00  8.48093E-02    161.74644473812393
           30  2.88548E+00  1.94012E+01  1.73124E+00  1.49393E+02  6.44611E-03  2.20092E-01  1.00000E+00  5.56623E-02  0.00000E+00  8.64250E-02    161.73117080575230
           35  2.88708E+00  1.93838E+01  1.73160E+00  1.48810E+02  5.99000E-03  2.20131E-01  1.00000E+00  5.54167E-02  0.00000E+00  8.63642E-02    161.73067164614437
           37  2.88736E+00  1.93790E+01  1.73222E+00  1.48798E+02  5.99000E-03  2.20142E-01  1.00000E+00  5.54176E-02  0.00000E+00  8.63757E-02    161.73065043836036
  -1000000000  2.88736E+00  1.93790E+01  1.73222E+00  1.48798E+02  5.99000E-03  2.20142E-01  1.00000E+00  5.54176E-02  0.00000E+00  8.63757E-02    161.73065043836036
  -1000000004  0.00000E+00  0.00000E+00  0.00000E+00  0.00000E+00  0.00000E+00  0.00000E+00  1.00000E+00  2.35409E-01  0.00000E+00  2.93897E-01    0.0000000000000000
  -1000000006  0.00000E+00  0.00000E+00  0.00000E+00  0.00000E+00  0.00000E+00  0.00000E+00  1.00000E+00  0.00000E+00  1.00000E+00  0.00000E+00    0.0000000000000000
  -1000000007  0.00000E+00  3.70000E+01  4.00000E+01  4.40000E+01  0.00000E+00  0.00000E+00  0.00000E+00  0.00000E+00  0.00000E+00  0.00000E+00    0.0000000000000000
