# Supplementary material for: PKGPT: Expert-Orchestrated Recursive LLM Agent for Automated NONMEM PopPK Modeling with Human Benchmarking
Source: Pharmaceutics. 2026 Apr 18;18(4):501. doi: 10.3390/pharmaceutics18040501 (PMC13118610; doi:10.3390/pharmaceutics18040501)
Supplement: Supplementary file 1 [file pharmaceutics-18-00501-s001.zip › File S1. PKGPT Iteration Log Files (Wafarin, Theophyline, and Tobramycin)/tobra2/output_tobra2_iter3.grd]

TABLE NO.     1: First Order Conditional Estimation with Interaction: Problem=1 Subproblem=0 Superproblem1=0 Iteration1=0 Superproblem2=0 Iteration2=0
 ITERATION    GRD(1)       GRD(2)       GRD(3)       GRD(4)       GRD(5)       GRD(6)       GRD(7)       GRD(8)
            0  2.72723E+02  1.13380E+01  7.61223E+01  5.23623E+01 -3.08660E-01 -2.74806E+01 -1.84237E+01 -2.55691E+00
            5 -1.03704E+01 -1.74411E+01  8.37304E+00 -6.47597E+00  1.92859E+00 -2.60987E+01  2.41952E+01 -1.53857E+00
           10  6.39024E+00 -1.05380E+01 -5.68501E+00 -1.02628E+00  4.10497E+00  1.81883E+01  5.22118E+00 -1.19146E+00
           15 -7.22708E-01  6.39405E+00  3.34487E+00 -1.25334E+00  1.46298E+00  6.51903E+00 -1.08023E+00  7.77625E-01
           20 -2.58659E+00 -2.18163E-02 -7.25560E-01  6.68582E-02  4.46293E-01  2.17010E+00  2.58100E-01  3.04987E-01
           25 -2.27227E+00 -4.60480E-01 -6.34569E-02 -1.25115E-01  1.21648E-02  3.32112E-01 -4.26354E-01 -7.86595E-02
           30  3.00785E-01  8.36104E-02  7.45919E-02  1.58928E-02  1.94414E-03  8.96755E-02  1.60516E-01  1.31772E-02
           35 -1.88945E-01 -1.84289E-02 -6.97065E-02 -5.92644E-03  0.00000E+00 -1.67935E-03  2.33012E-03  7.60548E-04
           37 -6.41827E-03 -2.58173E-03 -2.01317E-03 -2.95119E-04  0.00000E+00  2.46170E-03  6.34712E-04  3.25838E-04
