# Supplementary material for: PKGPT: Expert-Orchestrated Recursive LLM Agent for Automated NONMEM PopPK Modeling with Human Benchmarking
Source: Pharmaceutics. 2026 Apr 18;18(4):501. doi: 10.3390/pharmaceutics18040501 (PMC13118610; doi:10.3390/pharmaceutics18040501)
Supplement: Supplementary file 1 [file pharmaceutics-18-00501-s001.zip › File S1. PKGPT Iteration Log Files (Wafarin, Theophyline, and Tobramycin)/tobra2/output_tobra2_iter3.phi]

TABLE NO.     1: First Order Conditional Estimation with Interaction: Problem=1 Subproblem=0 Superproblem1=0 Iteration1=0 Superproblem2=0 Iteration2=0
 SUBJECT_NO   ID           ETA(1)       ETA(2)       ETC(1,1)     ETC(2,1)     ETC(2,2)     OBJ
            1            1 -5.25386E-01  2.00305E-01  1.13445E-02  4.61783E-03  6.81314E-02    28.439115172424373
            2            2 -5.34558E-02 -1.06660E-01  4.67922E-02 -1.67268E-02  5.35565E-02    2.8230072008222615
            3            3 -1.21238E-01 -2.51188E-01  1.43582E-02  7.91186E-03  4.44802E-02    13.021292325268352
            4            4  6.28456E-02  1.32249E-01  1.49106E-02 -1.12538E-02  6.15634E-02    10.276622833203401
            5            5 -1.08314E-01 -2.26639E-02  1.67337E-02 -6.89281E-03  8.51306E-02    1.1149428090086675
            6            6  1.09919E-01  1.29666E-02  1.39362E-02 -4.72321E-03  8.58322E-02    1.6448880397755619
            7            7  1.87769E-01  1.36662E-01  2.93138E-02 -1.70320E-02  7.47239E-02   0.66150001519753487
            8            8 -1.72873E-01 -1.10804E-01  3.48041E-02 -1.32543E-02  7.78401E-02    1.6996182749144411
            9            9  8.60453E-02  4.09047E-02  2.64941E-02 -1.83520E-02  7.39786E-02   -3.0354622813448859
           10           10 -1.50675E-01 -3.44343E-02  2.79518E-02 -6.10696E-03  8.50042E-02   0.80838503391346872
           11           11  1.31821E-02 -4.37900E-03  3.05754E-02 -8.06187E-03  8.29030E-02  -0.26661380159317666
           12           12 -1.13298E-02 -7.30944E-03  3.64493E-02 -1.41631E-02  7.55586E-02   8.56605262909324039E-002
           13           13 -2.13083E-01 -9.34268E-02  3.40093E-02 -9.08109E-03  8.15564E-02    1.5354255255773925
           14           14  1.41436E-01  1.06519E-01  3.60169E-02 -1.46542E-02  7.51874E-02   -1.3704274014876083
           15           15 -1.55916E-02 -1.45951E-02  3.64182E-02 -1.41064E-02  7.56662E-02  -0.57709023463764852
           16           16  1.56328E-01  2.73766E-02  2.67379E-02 -4.94418E-03  8.55208E-02  -0.76415248846533845
           17           17  1.55627E-01  2.22890E-02  2.50514E-02 -4.39280E-03  8.57395E-02   0.36199166867965482
           18           18  2.21243E-01  2.98915E-02  2.50088E-02 -3.95656E-03  8.58581E-02    1.8136611973718866
           19           19 -1.54055E-01 -1.25369E-01  3.78485E-02 -1.36914E-02  7.56070E-02    1.3762481785819400
           20           20 -2.64681E-01 -2.06819E-01  3.80006E-02 -1.31835E-02  7.61848E-02    4.0282635192873535
           21           21 -4.38831E-02 -1.11423E-02  2.67843E-02 -5.61400E-03  8.52646E-02   0.98480140382777603
           22           22  2.69503E-01  2.62503E-02  2.36645E-02 -3.10648E-03  8.60714E-02   0.63426299753106563
           23           23  1.38672E-01  3.00380E-02  2.78861E-02 -5.72337E-03  8.51660E-02  -0.97690447258457647
           24           24  1.41055E-01  2.32125E-02  2.62916E-02 -4.84047E-03  8.55700E-02   7.29134335765699304E-002
           25           25 -4.21919E-02 -1.18096E-02  2.85346E-02 -6.08744E-03  8.49948E-02    2.0697907075516717
           26           26  4.40533E-02  3.74441E-02  3.67277E-02 -1.44624E-02  7.50652E-02   -1.7208817035329447
           27           27 -2.69569E-01 -8.84406E-02  3.21008E-02 -7.17314E-03  8.41592E-02    4.0749125337062715
           28           28  8.70305E-02  6.58263E-02  3.63815E-02 -1.45298E-02  7.51676E-02   -1.7489073894219493
           29           29  3.17068E-01  2.66488E-02  2.39142E-02 -2.63662E-03  8.61546E-02    2.3141853984983589
           30           30 -8.23340E-03 -2.47259E-03  2.72124E-02 -5.66045E-03  8.52341E-02  -0.64163441685889233
           31           31  7.37681E-02  1.14287E-02  2.59902E-02 -5.04863E-03  8.55086E-02    1.4159847114082917
           32           32  5.28887E-02  4.30229E-02  3.60582E-02 -1.43560E-02  7.54835E-02   -1.7069626175228529
           33           33  2.46469E-02  9.91951E-03  3.66602E-02 -1.42701E-02  7.54106E-02   0.59187650984076345
           34           34 -7.83894E-02 -2.15269E-02  3.08624E-02 -7.25331E-03  8.41916E-02  -0.52499841015208260
           35           35 -3.39372E-01  1.43893E-01  1.69979E-02  7.57305E-03  7.68230E-02    6.0986010819781082
           36           36 -5.34558E-02 -1.06660E-01  4.67922E-02 -1.67268E-02  5.35565E-02    2.8230072008222615
           37           37 -1.21238E-01 -2.51188E-01  1.43582E-02  7.91186E-03  4.44802E-02    13.021292325268352
           38           38  6.28456E-02  1.32249E-01  1.49106E-02 -1.12538E-02  6.15634E-02    10.276622833203401
           39           39 -1.08314E-01 -2.26639E-02  1.67337E-02 -6.89281E-03  8.51306E-02    1.1149428090086675
           40           40  1.09919E-01  1.29666E-02  1.39362E-02 -4.72321E-03  8.58322E-02    1.6448880397755619
           41           41  1.87769E-01  1.36662E-01  2.93138E-02 -1.70320E-02  7.47239E-02   0.66150001519753487
           42           42 -1.72873E-01 -1.10804E-01  3.48041E-02 -1.32543E-02  7.78401E-02    1.6996182749144411
           43           43  8.60453E-02  4.09047E-02  2.64941E-02 -1.83520E-02  7.39786E-02   -3.0354622813448859
           44           44 -1.50675E-01 -3.44343E-02  2.79518E-02 -6.10696E-03  8.50042E-02   0.80838503391346872
           45           45  1.31821E-02 -4.37900E-03  3.05754E-02 -8.06187E-03  8.29030E-02  -0.26661380159317666
           46           46 -1.13298E-02 -7.30944E-03  3.64493E-02 -1.41631E-02  7.55586E-02   8.56605262909324039E-002
           47           47 -2.13083E-01 -9.34268E-02  3.40093E-02 -9.08109E-03  8.15564E-02    1.5354255255773925
           48           48  1.41436E-01  1.06519E-01  3.60169E-02 -1.46542E-02  7.51874E-02   -1.3704274014876083
           49           49 -1.55916E-02 -1.45951E-02  3.64182E-02 -1.41064E-02  7.56662E-02  -0.57709023463764852
           50           50  1.56328E-01  2.73766E-02  2.67379E-02 -4.94418E-03  8.55208E-02  -0.76415248846533845
           51           51  1.55627E-01  2.22890E-02  2.50514E-02 -4.39280E-03  8.57395E-02   0.36199166867965482
           52           52  2.21243E-01  2.98915E-02  2.50088E-02 -3.95656E-03  8.58581E-02    1.8136611973718866
           53           53 -1.54055E-01 -1.25369E-01  3.78485E-02 -1.36914E-02  7.56070E-02    1.3762481785819400
           54           54 -2.64681E-01 -2.06819E-01  3.80006E-02 -1.31835E-02  7.61848E-02    4.0282635192873535
           55           55 -4.38831E-02 -1.11423E-02  2.67843E-02 -5.61400E-03  8.52646E-02   0.98480140382777603
           56           56  2.69503E-01  2.62503E-02  2.36645E-02 -3.10648E-03  8.60714E-02   0.63426299753106563
           57           57  1.38672E-01  3.00380E-02  2.78861E-02 -5.72337E-03  8.51660E-02  -0.97690447258457647
           58           58  1.41055E-01  2.32125E-02  2.62916E-02 -4.84047E-03  8.55700E-02   7.29134335765699304E-002
           59           59 -4.21919E-02 -1.18096E-02  2.85346E-02 -6.08744E-03  8.49948E-02    2.0697907075516717
           60           60  4.40533E-02  3.74441E-02  3.67277E-02 -1.44624E-02  7.50652E-02   -1.7208817035329447
           61           61 -2.69569E-01 -8.84406E-02  3.21008E-02 -7.17314E-03  8.41592E-02    4.0749125337062715
           62           62  8.70305E-02  6.58263E-02  3.63815E-02 -1.45298E-02  7.51676E-02   -1.7489073894219493
           63           63  3.17068E-01  2.66488E-02  2.39142E-02 -2.63662E-03  8.61546E-02    2.3141853984983589
           64           64 -8.23340E-03 -2.47259E-03  2.72124E-02 -5.66045E-03  8.52341E-02  -0.64163441685889233
           65           65  7.37681E-02  1.14287E-02  2.59902E-02 -5.04863E-03  8.55086E-02    1.4159847114082917
           66           66  5.28887E-02  4.30229E-02  3.60582E-02 -1.43560E-02  7.54835E-02   -1.7069626175228529
           67           67  2.46469E-02  9.91951E-03  3.66602E-02 -1.42701E-02  7.54106E-02   0.59187650984076345
           68           68 -7.83894E-02 -2.15269E-02  3.08624E-02 -7.25331E-03  8.41916E-02  -0.52499841015208260
           69           69 -3.39372E-01  1.43893E-01  1.69979E-02  7.57305E-03  7.68230E-02    6.0986010819781082
           70           70 -5.34558E-02 -1.06660E-01  4.67922E-02 -1.67268E-02  5.35565E-02    2.8230072008222615
           71           71 -1.21238E-01 -2.51188E-01  1.43582E-02  7.91186E-03  4.44802E-02    13.021292325268352
           72           72  6.28456E-02  1.32249E-01  1.49106E-02 -1.12538E-02  6.15634E-02    10.276622833203401
           73           73 -1.08314E-01 -2.26639E-02  1.67337E-02 -6.89281E-03  8.51306E-02    1.1149428090086675
           74           74  1.09919E-01  1.29666E-02  1.39362E-02 -4.72321E-03  8.58322E-02    1.6448880397755619
           75           75  1.87769E-01  1.36662E-01  2.93138E-02 -1.70320E-02  7.47239E-02   0.66150001519753487
           76           76 -1.72873E-01 -1.10804E-01  3.48041E-02 -1.32543E-02  7.78401E-02    1.6996182749144411
           77           77  8.60453E-02  4.09047E-02  2.64941E-02 -1.83520E-02  7.39786E-02   -3.0354622813448859
           78           78 -1.50675E-01 -3.44343E-02  2.79518E-02 -6.10696E-03  8.50042E-02   0.80838503391346872
           79           79  1.31821E-02 -4.37900E-03  3.05754E-02 -8.06187E-03  8.29030E-02  -0.26661380159317666
           80           80 -1.13298E-02 -7.30944E-03  3.64493E-02 -1.41631E-02  7.55586E-02   8.56605262909324039E-002
           81           81 -2.13083E-01 -9.34268E-02  3.40093E-02 -9.08109E-03  8.15564E-02    1.5354255255773925
           82           82  1.41436E-01  1.06519E-01  3.60169E-02 -1.46542E-02  7.51874E-02   -1.3704274014876083
           83           83 -1.55916E-02 -1.45951E-02  3.64182E-02 -1.41064E-02  7.56662E-02  -0.57709023463764852
           84           84  1.56328E-01  2.73766E-02  2.67379E-02 -4.94418E-03  8.55208E-02  -0.76415248846533845
           85           85  1.55627E-01  2.22890E-02  2.50514E-02 -4.39280E-03  8.57395E-02   0.36199166867965482
           86           86  2.21243E-01  2.98915E-02  2.50088E-02 -3.95656E-03  8.58581E-02    1.8136611973718866
           87           87 -1.54055E-01 -1.25369E-01  3.78485E-02 -1.36914E-02  7.56070E-02    1.3762481785819400
           88           88 -2.64681E-01 -2.06819E-01  3.80006E-02 -1.31835E-02  7.61848E-02    4.0282635192873535
           89           89 -4.38831E-02 -1.11423E-02  2.67843E-02 -5.61400E-03  8.52646E-02   0.98480140382777603
           90           90  2.69503E-01  2.62503E-02  2.36645E-02 -3.10648E-03  8.60714E-02   0.63426299753106563
           91           91  1.38672E-01  3.00380E-02  2.78861E-02 -5.72337E-03  8.51660E-02  -0.97690447258457647
           92           92  1.41055E-01  2.32125E-02  2.62916E-02 -4.84047E-03  8.55700E-02   7.29134335765699304E-002
           93           93 -4.21919E-02 -1.18096E-02  2.85346E-02 -6.08744E-03  8.49948E-02    2.0697907075516717
           94           94  4.40533E-02  3.74441E-02  3.67277E-02 -1.44624E-02  7.50652E-02   -1.7208817035329447
           95           95 -2.69569E-01 -8.84406E-02  3.21008E-02 -7.17314E-03  8.41592E-02    4.0749125337062715
           96           96  8.70305E-02  6.58263E-02  3.63815E-02 -1.45298E-02  7.51676E-02   -1.7489073894219493
           97           97  3.17068E-01  2.66488E-02  2.39142E-02 -2.63662E-03  8.61546E-02    2.3141853984983589
