# Supplementary material for: PKGPT: Expert-Orchestrated Recursive LLM Agent for Automated NONMEM PopPK Modeling with Human Benchmarking
Source: Pharmaceutics. 2026 Apr 18;18(4):501. doi: 10.3390/pharmaceutics18040501 (PMC13118610; doi:10.3390/pharmaceutics18040501)
Supplement: Supplementary file 1 [file pharmaceutics-18-00501-s001.zip › File S1. PKGPT Iteration Log Files (Wafarin, Theophyline, and Tobramycin)/tobra2/output_tobra2_iter3.shk]

TABLE NO.     1: First Order Conditional Estimation with Interaction: Problem=1 Subproblem=0 Superproblem1=0 Iteration1=0 Superproblem2=0 Iteration2=0
TYPE          SUBPOP       ETA(1)       ETA(2)
            1            1  4.71896E-03 -5.60261E-03
            2            1  1.66954E-02  8.96323E-03
            3            1  7.77445E-01  5.31928E-01
            4            1  3.01513E+01  6.99631E+01
            5            1  1.12045E+01  0.00000E+00
            6            1  3.07815E+01  6.95571E+01
            7            1  9.70000E+01  9.70000E+01
            8            1  5.12116E+01  9.09779E+01
            9            1  5.20880E+01  9.07323E+01
           10            1  2.11536E+01  0.00000E+00
           11            1  3.15690E+01  6.10647E+00
