# Supplementary material for: PKGPT: Expert-Orchestrated Recursive LLM Agent for Automated NONMEM PopPK Modeling with Human Benchmarking
Source: Pharmaceutics. 2026 Apr 18;18(4):501. doi: 10.3390/pharmaceutics18040501 (PMC13118610; doi:10.3390/pharmaceutics18040501)
Supplement: Supplementary file 1 [file pharmaceutics-18-00501-s001.zip › File S1. PKGPT Iteration Log Files (Wafarin, Theophyline, and Tobramycin)/tobra2/output_tobra2_iter3.txt]

$PROBLEM Tobramycin Population PK Base Model (2-Compartment)

$DATA C:/Users/JIYEON/Desktop/test/dataset/tobramycin.csv IGNORE=#

$INPUT ID TIME AMT RATE DV MDV EVID CMT WT AGE SEX CLCR

$SUBROUTINE ADVAN3 TRANS4

$PK
  ; --- Fixed Effects (Typical Values) ---
  TVCL = THETA(1)
  TVV1 = THETA(2)
  TVQ  = THETA(3)
  TVV2 = THETA(4)

  ; --- Inter-Individual Variability (Exponential Model) ---
  ; Using 2 OMEGAs (CL and V1) to ensure stability - Avoids OMEGA=0 or OMEGA=4 failures
  CL = TVCL * EXP(ETA(1))
  V1 = TVV1 * EXP(ETA(2))
  Q  = TVQ
  V2 = TVV2

  ; --- Scaling Factor for Central Compartment ---
  S1 = V1

$ERROR
  IPRED = F
  
  ; Combined Residual Error Model
  ; THETA(5) = Additive component (SD)
  ; THETA(6) = Proportional component (CV)
  W = SQRT(THETA(5)**2 + (THETA(6) * IPRED)**2)
  
  Y = IPRED + W * EPS(1)
  
  IRES  = DV - IPRED
  IWRES = IRES / (W + 0.0001)

$THETA
  (0.1, 4.0, 20.0)    ; 1: CL (L/h)
  (1.0, 20.0, 100.0)   ; 2: V1 (L)
  (0.1, 5.0, 50.0)    ; 3: Q (L/h)
  (1.0, 30.0, 200.0)   ; 4: V2 (L)
  (0.001, 0.5)         ; 5: Additive Error (SD)
  (0.001, 0.2)         ; 6: Proportional Error (CV)

$OMEGA
  0.09 ; IIV CL
  0.09 ; IIV V1

$SIGMA
  1.0 FIX ; Standardized residual error

$ESTIMATION METHOD=1 INTER MAXEVAL=9999 PRINT=5
$COVARIANCE
$TABLE ID TIME DV IPRED IWRES CL V1 Q V2 ONEHEADER NOPRINT FILE=sdtab001
