# Supplementary material for: PKGPT: Expert-Orchestrated Recursive LLM Agent for Automated NONMEM PopPK Modeling with Human Benchmarking
Source: Pharmaceutics. 2026 Apr 18;18(4):501. doi: 10.3390/pharmaceutics18040501 (PMC13118610; doi:10.3390/pharmaceutics18040501)
Supplement: Supplementary file 1 [file pharmaceutics-18-00501-s001.zip › File S1. PKGPT Iteration Log Files (Wafarin, Theophyline, and Tobramycin)/tobra2/output_tobra2_iter4.txt]

$PROBLEM Tobramycin Population PK Base Model (2-Compartment)

$DATA C:/Users/JIYEON/Desktop/test/dataset/tobramycin.csv IGNORE=#

$INPUT ID TIME AMT RATE DV MDV EVID CMT WT AGE SEX CLCR

$SUBROUTINE ADVAN3 TRANS4

$PK
  ; --- Fixed Effects (Typical Values) ---
  TVCL = THETA(1)
  TVV1 = THETA(2)
  TVQ  = THETA(3)
  TVV2 = THETA(4)

  ; --- Inter-Individual Variability (Exponential Model) ---
  ; Removed ETA(2) on V1 due to 91% shrinkage in previous iteration
  CL = TVCL * EXP(ETA(1))
  V1 = TVV1
  Q  = TVQ
  V2 = TVV2

  ; --- Scaling Factor for Central Compartment ---
  S1 = V1

$ERROR
  IPRED = F
  
  ; Proportional Residual Error Model
  ; Simplified from combined because additive term was near zero
  W = IPRED
  Y = IPRED * (1 + THETA(5) * EPS(1))
  
  IRES  = DV - IPRED
  IWRES = IRES / (W + 0.0001)

$THETA
  (0.1, 3.0, 50.0)    ; 1: CL (L/h)
  (1.0, 20.0, 150.0)   ; 2: V1 (L)
  (0.1, 2.0, 100.0)    ; 3: Q (L/h)
  (1.0, 150.0, 500.0)  ; 4: V2 (L) - Widened upper bound
  (0.001, 0.2)         ; 5: Proportional Error (CV)

$OMEGA
  0.05 ; IIV CL

$SIGMA
  1.0 FIX ; Standardized residual error

$ESTIMATION METHOD=1 INTER MAXEVAL=9999 PRINT=5
$COVARIANCE
$TABLE ID TIME DV IPRED IWRES CL V1 Q V2 ONEHEADER NOPRINT FILE=sdtab001
```

CHANGES MADE:
*   **Reduced OMEGA:** Removed `ETA(2)` (IIV on V1) because it had 91% shrinkage, which often causes the Covariance step to fail.
*   **Simplified Error Model:** Changed from a combined error model to a **Proportional-only model** (`Y = IPRED * (1 + THETA(5)*EPS(1))`) because the additive estimate in the previous run was negligible (0.006).
*   **Adjusted THETA Bounds:** 
    *   Widened the upper bound for V2 (THETA 4) from 200 to 500 as the estimate was approaching the limit.
    *   Updated initial estimates to align closer to the successful values from Iteration 3.
*   **Cleaned up $ERROR:** Redefined `W` and `Y` for a standard proportional error structure to improve numerical stability.

EXPECTED OUTCOME:
The model should minimize successfully, and the removal of the high-shrinkage ETA and the boundary-hitting additive error should allow the **Covariance Step** to complete successfully.
