# Supplementary material for: PKGPT: Expert-Orchestrated Recursive LLM Agent for Automated NONMEM PopPK Modeling with Human Benchmarking
Source: Pharmaceutics. 2026 Apr 18;18(4):501. doi: 10.3390/pharmaceutics18040501 (PMC13118610; doi:10.3390/pharmaceutics18040501)
Supplement: Supplementary file 1 [file pharmaceutics-18-00501-s001.zip › File S1. PKGPT Iteration Log Files (Wafarin, Theophyline, and Tobramycin)/tobra2/output_tobra2_iter5.txt]

$PROBLEM Tobramycin Population PK Base Model (2-Compartment)

$DATA C:/Users/JIYEON/Desktop/test/dataset/tobramycin.csv IGNORE=#

$INPUT ID TIME AMT RATE DV MDV EVID CMT WT AGE SEX CLCR

$SUBROUTINE ADVAN3 TRANS4

$PK
  ; --- Fixed Effects (Typical Values) ---
  TVCL = THETA(1)
  TVV1 = TH
